# Supplementary material for: In silico genomic surveillance by CoVerage predicts and characterizes SARS-CoV-2 variants of interest
Source: Nat Commun. 2025 Jul 8;16:6281. doi: 10.1038/s41467-025-60231-4 (PMC12238648; doi:10.1038/s41467-025-60231-4)
Supplement: Supplementary file 4 — Source Data [file 41467_2025_60231_MOESM4_ESM.zip]

Archive with 14 entries (13 files):
- source_data/
- __MACOSX/._source_data
- source_data/fig3.xlsx
- __MACOSX/source_data/._fig3.xlsx
- source_data/.DS_Store
- __MACOSX/source_data/._.DS_Store
- source_data/fig2.xlsx
- __MACOSX/source_data/._fig2.xlsx
- source_data/fig5.xlsx
- __MACOSX/source_data/._fig5.xlsx
- source_data/fig4.xlsx
- __MACOSX/source_data/._fig4.xlsx
- source_data/fig6.xlsx
- __MACOSX/source_data/._fig6.xlsx
