# Supplementary material for: In silico genomic surveillance by CoVerage predicts and characterizes SARS-CoV-2 variants of interest
Source: Nat Commun. 2025 Jul 8;16:6281. doi: 10.1038/s41467-025-60231-4 (PMC12238648; doi:10.1038/s41467-025-60231-4)
Supplement: Supplementary file 4 — Source Data [file 41467_2025_60231_MOESM4_ESM.zip › source_data/fig3.xlsx]

## Sheet: Fig3_summary
Panel	Description
Fig3a	The difference in days and frequency of pVOI identification of lineages relative to their peak frequencies.
Fig3b	Antigenic scores of pVOIs identified using data before December 2021.
Fig3c	Standardized (z-score) antigenic scores of variants and their sublineages for different WHO variant categories designations until June 2024.
Fig3d	PRAUC of CoVerage antigenic score and PyR0 R/RA in predicting lineages as WHO-designated or non-WHO-designated VUMs, VOIs and VOCs.

## Sheet: Fig3a
country	lineage	pvoi_date	pvoi_frequency	peak_date	peak_count	peak_frequency	day_diff	frequency_diff	antigenic_score	zscore	altered
United Arab Emirates	AY.127	2021-10-31	0.133	2021-11-16	35	0.330189	16	0.197189	2.33353	-0.129558	no
United Arab Emirates	B.1.1.7	2021-01-01	0.029	2021-02-11	90	0.708661	41	0.679661	3.73679	1.09648	yes
United Arab Emirates	B.1.351	2021-01-29	0.025	2021-02-13	6	0.153846	15	0.128846	3.34024	4.76285	yes
United Arab Emirates	B.1.617.2	2021-05-31	0.094	2021-05-30	100	1	-1	0.906	1.6925	3.76462	yes
United Arab Emirates	BA.1	2022-01-03	0.116	2022-06-02	8	1	150	0.884	8.07105	1.41821	yes
United Arab Emirates	BA.1.1	2021-12-26	0.125	2022-06-02	6	0.75	158	0.625	15.5369	1.80207	yes
United Arab Emirates	BA.1.17.2	2022-04-01	0.102	2022-01-19	5	0.172414	-72	0.0704138	14.7784	1.66285	yes
Argentina	AY.100	2021-10-20	0.107	2021-10-20	63	0.164062	0	0.0570625	2.00446	-0.349873	no
Argentina	B.1.1.7	2021-03-19	0.024	2021-04-29	27	0.0921502	41	0.0681502	3.73679	1.09648	yes
Argentina	BA.1	2022-01-13	0.104	2022-03-09	78	0.95122	55	0.84722	8.07105	1.41821	yes
Argentina	BA.1.1	2021-12-14	0.107	2022-03-15	36	0.923077	91	0.816077	15.5369	1.80207	yes
Argentina	BA.2	2022-05-13	0.107	2023-03-18	17	1	309	0.893	13.3878	1.4076	yes
Argentina	BA.2.12.1	2022-06-27	0.103	2022-06-19	26	0.17931	-8	0.0763103	15.8667	1.27032	yes
Argentina	BQ.1.1.4	2022-12-06	0.104	2022-12-16	225	0.362319	10	0.258319	16.6647	-0.0298925	no
Argentina	JN.1	2024-02-07	0.14	2024-03-02	20	1	24	0.86	23.8408	1.98162	yes
Argentina	P.1	2021-03-16	0.016	2021-06-30	147	0.486755	106	0.470755	5.44521	2.00725	yes
Argentina	P.1.15	2021-05-07	0.107	2021-08-31	82	0.246246	116	0.139246	5.50786	2.63703	yes
Argentina	XBB.1.5	2023-05-10	0.13	2023-03-20	16	1	-51	0.87	19.6524	1.19859	yes
Austria	B.1.1.7	2021-01-05	0.024	2021-03-02	210	0.457516	56	0.433516	3.73679	1.09648	yes
Austria	B.1.258	2020-12-30	0.126	2021-01-09	89	0.317857	10	0.191857	1.13712	1.23322	yes
Austria	B.1.351	2021-01-13	0.022	2021-01-23	150	0.182039	10	0.160039	3.34024	4.76285	yes
Austria	B.1.617.2	2021-06-08	0.034	2021-09-22	856	0.989595	106	0.955595	1.6925	3.76462	yes
Austria	BA.1.1	2022-01-01	0.11	2022-02-03	359	0.178874	33	0.0688739	15.5369	1.80207	yes
Austria	BA.2	2022-01-23	0.112	2023-05-11	32	1	473	0.888	13.3878	1.4076	yes
Austria	HK.3	2023-11-14	0.106	2023-10-30	29	0.18239	-15	0.0763899	22.1795	1.95675	yes
Austria	JN.1	2023-12-12	0.107	2024-02-17	16	1	67	0.893	23.8408	1.98162	yes
Austria	JN.1.4	2023-12-28	0.113	2024-02-09	9	0.409091	43	0.296091	23.9231	1.32433	yes
Austria	XBB.1.5	2023-02-06	0.133	2023-04-01	814	0.624712	54	0.491712	19.6524	1.19859	yes
Australia	A.2.2	2020-03-26	0.175	2020-04-27	20	0.333333	32	0.158333	0.0167346	-1.55772	no
Australia	AY.39.1	2021-06-27	0.132	2021-08-14	1394	0.961379	48	0.829379	2.03907	-0.300363	no
Australia	AY.39.1.3	2021-08-06	0.105	2021-08-18	342	0.224704	12	0.119704	1.3203	-1.05588	no
Australia	B.1	2020-04-01	0.355	2020-11-05	32	1	218	0.645	0.708015	-0.434018	no
Australia	B.1.1.7	2021-01-01	0.025	2021-02-13	44	0.830189	43	0.805189	3.73679	1.09648	yes
Australia	B.1.351	2021-02-11	0.023	2021-04-14	10	0.153846	62	0.130846	3.34024	4.76285	yes
Australia	B.1.617	2021-05-14	0.024	2021-10-31	822	1	170	0.976	2.15084	0.0597233	no
Australia	B.1.617.1	2021-06-07	0.023	2021-04-08	5	0.121951	-60	0.0989512	3.41931	1.45934	yes
Australia	B.1.617.2	2021-04-20	0.046	2021-10-31	822	1	194	0.954	1.6925	3.76462	yes
Australia	BA.1.17	2021-12-12	0.172	2022-01-09	3319	0.854751	28	0.682751	15.094	1.72077	yes
Australia	BA.2	2022-02-13	0.137	2024-03-01	276	1	747	0.863	13.3878	1.4076	yes
Australia	BA.5.2.1	2022-06-30	0.201	2022-08-13	755	0.365264	44	0.164264	15.2602	-0.124832	no
Australia	BR.2.1	2022-11-16	0.155	2022-12-19	394	0.221722	33	0.066722	19.2938	1.68986	yes
Australia	D.2	2020-06-23	0.116	2020-07-22	1909	0.974974	29	0.858974	0.721071	1.20227	yes
Australia	EG.5.1.1	2023-08-27	0.106	2023-11-30	207	0.413174	95	0.307174	21.2126	1.09937	yes
Australia	HK.3	2023-09-29	0.106	2023-11-20	172	0.31216	52	0.20616	22.1795	1.95675	yes
Australia	HV.1	2023-11-07	0.135	2023-11-12	89	0.151361	5	0.0163605	21.3933	1.31091	yes
Australia	JN.1	2023-12-13	0.101	2024-05-16	353	0.997175	155	0.896175	23.8408	1.98162	yes
Australia	KP.3	2024-04-24	0.101	2024-06-09	209	0.531807	46	0.430807	26.4042	1.07831	yes
Australia	KP.3.1	2024-05-23	0.116	2024-05-30	64	0.206452	7	0.0904516	26.0035	0.829337	no
Australia	KP.3.3	2024-06-19	0.106	2024-06-17	40	0.144404	-2	0.0384043	25.9407	0.583391	no
Australia	XBB.1.5	2023-03-04	0.176	2023-03-13	323	0.332305	9	0.156305	19.6524	1.19859	yes
Aruba	AY.4.7	2021-08-14	0.261	2021-08-03	64	0.474074	-11	0.213074	2.03902	-0.380302	no
Aruba	B.1.617.2	2021-08-14	0.065	2021-10-08	6	1	55	0.935	1.6925	3.76462	yes
Bangladesh	AY.127	2021-12-05	0.107	2021-11-07	14	0.245614	-28	0.138614	2.33353	-0.129558	no
Bangladesh	B.1.1.7	2021-04-06	0.084	2021-02-26	9	0.818182	-39	0.734182	3.73679	1.09648	yes
Bangladesh	B.1.351	2021-04-06	0.016	2021-04-19	47	0.87037	13	0.85437	3.34024	4.76285	yes
Bangladesh	B.1.351.3	2021-04-06	0.219	2021-04-19	44	0.814815	13	0.595815	5.42102	1.55064	yes
Bangladesh	B.1.617.2	2021-05-19	0.045	2021-07-24	82	1	66	0.955	1.6925	3.76462	yes
Bangladesh	BA.1	2022-01-19	0.102	2022-01-16	165	0.530547	-3	0.428547	8.07105	1.41821	yes
Bangladesh	BA.1.1	2022-01-17	0.125	2022-01-16	78	0.250804	-1	0.125804	15.5369	1.80207	yes
Bangladesh	BA.2	2022-01-27	0.121	2022-03-19	10	1	51	0.879	13.3878	1.4076	yes
Bangladesh	BA.2.10	2022-01-20	0.111	2022-10-17	33	1	270	0.889	14.0548	1.53003	yes
Bangladesh	BA.2.10.1	2022-02-24	0.104	2022-10-17	33	1	235	0.896	15.8093	1.05219	yes
Bangladesh	0.10 XBB	2022-10-15	0.172	2022-10-13	31	0.911765	-2	0.739765	19.7275	1.62308	yes
Belgium	B.1.1.7	2020-12-28	0.024	2021-04-14	1287	0.840078	107	0.816078	3.73679	1.09648	yes
Belgium	B.1.351	2021-01-15	0.025	2021-03-05	139	0.130028	49	0.105028	3.34024	4.76285	yes
Belgium	B.1.617.2	2021-06-23	0.091	2021-10-09	1577	1	108	0.909	1.6925	3.76462	yes
Belgium	BA.1.1	2021-12-29	0.22	2022-01-21	2132	0.503662	23	0.283662	15.5369	1.80207	yes
Belgium	BA.2	2022-01-24	0.106	2023-07-01	20	1	523	0.894	13.3878	1.4076	yes
Belgium	BA.5.1	2022-06-01	0.107	2022-07-20	662	0.390791	49	0.283791	15.3983	-0.858287	no
Belgium	EG.1	2023-05-02	0.101	2023-05-20	18	0.197802	18	0.0968022	19.7995	0.603366	no
Belgium	EG.5.1.1	2023-08-28	0.103	2023-08-08	22	0.25	-20	0.147	21.2126	1.09937	yes
Belgium	EG.5.1.3	2023-09-04	0.109	2023-09-19	48	0.220183	15	0.111183	21.1964	1.14919	yes
Belgium	JG.3	2023-11-22	0.103	2023-10-31	25	0.145349	-22	0.0423488	21.8352	1.08214	yes
Belgium	JN.1	2023-12-04	0.113	2024-04-16	5	1	134	0.887	23.8408	1.98162	yes
Belgium	JN.1.1	2023-11-29	0.101	2024-01-09	7	0.388889	41	0.287889	24.29	1.52402	yes
Belgium	JN.4	2023-12-15	0.102	2023-11-30	33	0.146667	-15	0.0446667	24.7483	1.10136	yes
Belgium	XBB.1.5	2023-02-20	0.106	2023-03-29	216	0.603352	37	0.497352	19.6524	1.19859	yes
Bulgaria	AY.4	2021-08-09	0.101	2021-08-06	115	0.407801	-3	0.306801	2.45011	-0.0523189	no
Bulgaria	B.1.1.7	2021-03-25	0.979	2021-04-12	194	1	18	0.021	3.73679	1.09648	yes
Bulgaria	B.1.617.2	2021-06-28	0.041	2021-11-30	512	1	155	0.959	1.6925	3.76462	yes
Bulgaria	BA.1	2022-01-05	0.101	2022-01-27	723	0.908291	22	0.807291	8.07105	1.41821	yes
Bulgaria	BA.1.1	2022-01-12	0.105	2022-02-18	194	0.428256	37	0.323256	15.5369	1.80207	yes
Bulgaria	BA.2	2022-02-09	0.105	2023-04-20	17	1	435	0.895	13.3878	1.4076	yes
Bulgaria	BA.5.1	2022-08-05	0.102	2022-08-09	37	0.406593	4	0.304593	15.3983	-0.858287	no
Bulgaria	BA.5.2.1	2022-10-03	0.107	2022-11-27	17	0.586207	55	0.479207	15.2602	-0.124832	no
Bahrain	AY.112	2021-12-01	0.108	2021-09-16	13	0.26	-76	0.152	2.06858	-0.305111	no
Bahrain	AY.33	2021-10-21	0.102	2021-10-16	46	0.244681	-5	0.142681	3.41119	1.8098	yes
Bahrain	B.1.617.2	2021-10-15	0.379	2021-06-30	90	1	-107	0.621	1.6925	3.76462	yes
Bahrain	BA.1.1	2021-12-28	0.119	2022-01-14	30	0.422535	17	0.303535	15.5369	1.80207	yes
Bahrain	BA.1.15	2022-01-03	0.114	2022-01-04	39	0.180556	1	0.0665556	16.1276	1.19057	yes
Bahrain	BA.1.17.2	2021-12-28	0.122	2021-12-29	98	0.382812	1	0.260813	14.7784	1.66285	yes
Bahrain	BA.2	2022-02-03	0.133	2022-12-12	6	1	312	0.867	13.3878	1.4076	yes
Bahrain	BA.5.2.1	2022-07-16	0.103	2022-06-17	10	0.384615	-29	0.281615	15.2602	-0.124832	no
Bahrain	0.10 XBB	2022-12-29	0.116	2023-04-15	9	1	107	0.884	19.7275	1.62308	yes
Bonaire	BA.1	2022-12-20	0.139	2022-01-18	38	1	-336	0.861	8.07105	1.41821	yes
Bonaire	BA.2	2022-12-20	0.113	2022-04-30	13	1	-234	0.887	13.3878	1.4076	yes
Brazil	AY.99.2	2021-07-23	0.123	2021-09-08	2116	0.596224	47	0.473224	1.44334	-1.15255	no
Brazil	BA.1	2021-12-17	0.102	2022-01-30	5227	0.98474	44	0.88274	8.07105	1.41821	yes
Brazil	BA.1.1	2021-12-26	0.132	2022-03-03	749	0.438012	67	0.306012	15.5369	1.80207	yes
Brazil	BA.2	2022-03-22	0.186	2024-04-17	32	1	757	0.814	13.3878	1.4076	yes
Brazil	BA.5.1	2022-05-31	0.131	2022-08-16	231	0.273373	77	0.142373	15.3983	-0.858287	no
Brazil	BA.5.2.1	2022-06-21	0.263	2022-08-06	664	0.511951	46	0.248951	15.2602	-0.124832	no
Brazil	JN.1	2024-01-16	0.121	2024-05-23	9	1	128	0.879	23.8408	1.98162	yes
Brazil	JN.1.1	2023-12-03	0.114	2023-12-09	146	0.240132	6	0.126132	24.29	1.52402	yes
Brazil	JN.1.29	2023-12-07	0.113	2023-12-11	70	0.125448	4	0.012448	24.5364	1.65814	yes
Brazil	JN.1.43.1	2023-12-05	0.106	2023-12-13	79	0.142086	8	0.0360863	24.8585	1.15232	yes
Brazil	P.1	2020-12-20	0.037	2021-05-15	1933	0.964571	146	0.927571	5.44521	2.00725	yes
Brazil	P.1.14	2021-03-31	0.122	2021-04-07	357	0.167684	7	0.0456844	5.72369	2.82476	yes
Brazil	P.1.7	2021-08-17	0.126	2021-08-05	437	0.133598	-12	0.00759829	5.74309	2.22452	yes
Brazil	P.2	2020-10-30	0.119	2021-01-11	433	0.560881	73	0.441881	1.39254	1.03968	yes
Brazil	XBB.1.5	2023-03-15	0.153	2023-11-01	457	0.917671	231	0.764671	19.6524	1.19859	yes
Brazil	XBB.1.5.70	2023-06-29	0.113	2023-08-13	77	0.55	45	0.437	19.7306	-0.957854	no
Brazil	XBB.1.5.86	2023-02-28	0.104	2023-03-20	63	0.168449	20	0.0644492	19.0777	-0.134431	no
Brazil	XDR	2024-01-10	0.101	2024-04-27	7	0.318182	108	0.217182	23.7582	-0.813208	no
Botswana	AY.46	2021-12-03	0.484	2021-11-02	25	0.892857	-31	0.408857	1.92967	-0.397148	no
Botswana	BA.1	2021-12-08	0.113	2021-12-24	212	0.995305	16	0.882305	8.07105	1.41821	yes
Botswana	BA.1.1	2021-12-28	0.106	2022-01-11	33	0.226027	14	0.120027	15.5369	1.80207	yes
Botswana	BA.1.18	2021-12-08	0.102	2021-12-10	133	0.476703	2	0.374703	15.3596	1.76952	yes
Botswana	BA.2	2022-01-30	0.109	2023-05-20	8	1	475	0.891	13.3878	1.4076	yes
Canada	AY.27	2021-07-22	0.134	2021-09-12	1864	0.343089	52	0.209089	3.47463	1.91053	yes
Canada	B.1	2020-06-18	0.186	2020-07-27	125	1	39	0.814	0.708015	-0.434018	no
Canada	B.1.1.176	2020-10-12	0.101	2020-06-19	21	0.165354	-115	0.0643543	1.4581	1.15224	yes
Canada	B.1.1.7	2021-02-10	0.092	2021-05-11	2855	0.612136	90	0.520136	3.73679	1.09648	yes
Canada	B.1.2	2020-11-02	0.107	2020-12-12	346	0.284539	40	0.177539	0.67159	-0.68516	no
Canada	B.1.279	2020-04-13	0.116	2020-04-26	453	0.560644	13	0.444644	1.06971	1.08092	yes
Canada	B.1.36.18	2020-11-24	0.107	2020-11-30	240	0.141509	6	0.0345094	0.680582	-0.182627	no
Canada	B.1.617.2	2021-06-29	0.083	2021-10-22	3958	1	115	0.917	1.6925	3.76462	yes
Canada	BA.1	2021-12-15	0.225	2022-01-10	8032	0.953579	26	0.728579	8.07105	1.41821	yes
Canada	BA.1.1	2021-12-15	0.228	2022-02-17	2800	0.645459	64	0.417459	15.5369	1.80207	yes
Canada	BA.1.17.2	2021-12-10	0.124	2021-12-25	1401	0.166945	15	0.0429447	14.7784	1.66285	yes
Canada	BA.2	2022-02-18	0.115	2024-06-10	1024	1	843	0.885	13.3878	1.4076	yes
Canada	BA.2.12.1	2022-04-14	0.136	2022-06-17	1449	0.452247	64	0.316247	15.8667	1.27032	yes
Canada	EG.5.1.1	2023-07-21	0.113	2023-10-02	574	0.20767	73	0.09467	21.2126	1.09937	yes
Canada	JN.1	2024-01-15	0.341	2024-07-10	7	1	177	0.659	23.8408	1.98162	yes
Canada	KP.3	2024-04-29	0.166	2024-07-10	6	0.857143	72	0.691143	26.4042	1.07831	yes
Canada	L.1	2020-04-07	0.102	2020-04-22	172	0.178609	15	0.0766085	0.350262	-0.160865	no
Canada	P.1.14	2021-03-25	0.198	2021-06-04	583	0.268169	71	0.0701693	5.72369	2.82476	yes
Canada	XBB.1.5	2023-01-23	0.147	2023-04-05	1642	0.769808	72	0.622808	19.6524	1.19859	yes
Canary Islands	AY.4	2021-11-24	0.106	2021-12-07	32	0.52459	13	0.41859	2.45011	-0.0523189	no
Canary Islands	B.1.1.7	2021-04-08	0.681	2021-04-09	155	0.96875	1	0.28775	3.73679	1.09648	yes
Canary Islands	B.1.351	2021-05-08	0.018	2021-06-18	12	0.116505	41	0.0985049	3.34024	4.76285	yes
Canary Islands	B.1.617.2	2021-07-08	0.017	2021-09-26	51	1	80	0.983	1.6925	3.76462	yes
Canary Islands	BA.1.1	2022-02-19	0.106	2022-02-05	30	0.344828	-14	0.238828	15.5369	1.80207	yes
Canary Islands	BA.1.17	2022-01-04	0.122	2022-01-10	64	0.571429	6	0.449429	15.094	1.72077	yes
Canary Islands	BA.2	2022-03-17	0.121	2022-04-16	76	1	30	0.879	13.3878	1.4076	yes
Canary Islands	BA.5.1	2022-07-11	0.117	2022-08-18	14	0.823529	38	0.706529	15.3983	-0.858287	no
Canary Islands	JN.1	2024-05-29	0.112	2024-01-10	17	1	-140	0.888	23.8408	1.98162	yes
Canary Islands	P.1	2021-06-09	0.016	2021-06-04	11	0.102804	-5	0.0868037	5.44521	2.00725	yes
Canary Islands	XBB.1.5	2023-07-22	0.104	2023-04-07	17	0.809524	-106	0.705524	19.6524	1.19859	yes
Switzerland	B.1.1.7	2021-01-27	0.241	2021-04-19	1599	0.940588	82	0.699588	3.73679	1.09648	yes
Switzerland	B.1.177	2020-09-30	0.103	2020-09-05	51	0.428571	-25	0.325571	0.841274	1.12856	yes
Switzerland	B.1.617.2	2021-06-10	0.045	2021-10-18	1728	1	130	0.955	1.6925	3.76462	yes
Switzerland	BA.2	2022-02-09	0.161	2023-06-26	16	1	502	0.839	13.3878	1.4076	yes
Switzerland	BA.5.1	2022-05-27	0.101	2022-06-23	212	0.414062	27	0.313063	15.3983	-0.858287	no
Switzerland	EG.5.1.1	2023-10-31	0.105	2023-10-20	45	0.321429	-11	0.216429	21.2126	1.09937	yes
Switzerland	HV.1	2023-11-17	0.105	2023-11-27	29	0.168605	10	0.0636047	21.3933	1.31091	yes
Switzerland	JN.1	2023-12-11	0.114	2024-03-18	8	1	98	0.886	23.8408	1.98162	yes
Switzerland	JN.1.1	2023-12-26	0.103	2024-01-28	7	0.212121	33	0.109121	24.29	1.52402	yes
Switzerland	XBB.1.5	2023-02-25	0.123	2023-03-18	97	0.610063	21	0.487063	19.6524	1.19859	yes
Chile	B.1.1.7	2021-04-01	0.056	2021-03-06	9	0.230769	-26	0.174769	3.73679	1.09648	yes
Chile	B.1.621	2021-08-11	0.131	2021-09-02	164	0.270181	22	0.139181	4.4303	1.26696	yes
Chile	BA.1	2021-12-21	0.104	2022-02-09	279	0.985866	50	0.881866	8.07105	1.41821	yes
Chile	BA.1.1	2021-12-18	0.104	2022-02-19	276	0.768802	63	0.664802	15.5369	1.80207	yes
Chile	BA.1.15	2021-12-24	0.107	2021-12-27	156	0.147309	3	0.0403088	16.1276	1.19057	yes
Chile	BA.2	2022-03-23	0.103	2023-05-13	25	1	416	0.897	13.3878	1.4076	yes
Chile	BA.2.12.1	2022-05-20	0.109	2022-06-03	135	0.25	14	0.141	15.8667	1.27032	yes
Chile	EG.5.1.1	2023-11-05	0.108	2023-10-22	28	0.225806	-14	0.117806	21.2126	1.09937	yes
Chile	HV.1	2023-12-11	0.107	2023-12-15	22	0.255814	4	0.148814	21.3933	1.31091	yes
Chile	JN.1	2024-02-19	0.125	2024-03-30	51	1	40	0.875	23.8408	1.98162	yes
Chile	JN.1.21	2024-02-12	0.106	2024-01-12	16	0.225352	-31	0.119352	24.9036	0.349887	no
Chile	JN.1.42	2024-03-06	0.102	2024-02-15	19	0.182692	-20	0.0806923	23.6176	-0.719549	no
Chile	JN.1.7	2024-03-14	0.109	2024-04-15	6	0.75	32	0.641	25.0052	1.22013	yes
Chile	P.1	2021-04-01	0.044	2021-07-04	371	0.702652	94	0.658652	5.44521	2.00725	yes
Chile	P.1.15	2021-04-12	0.113	2021-07-02	208	0.433333	81	0.320333	5.50786	2.63703	yes
Chile	XBB.1.5	2023-02-22	0.111	2023-05-17	12	1	84	0.889	19.6524	1.19859	yes
Chile	XBB.1.5.13	2023-03-09	0.107	2023-03-28	39	0.136364	19	0.0293636	19.6952	1.22331	yes
Cameroon	BA.1.1	2022-08-09	0.187	2021-12-28	10	0.625	-224	0.438	15.5369	1.80207	yes
Cameroon	BA.1.15	2022-08-09	0.101	2022-01-27	15	0.384615	-194	0.283615	16.1276	1.19057	yes
China	B.1	2021-06-11	0.122	2020-04-30	17	1	-407	0.878	0.708015	-0.434018	no
China	B.1.1.7	2021-06-11	0.027	2021-05-25	10	0.384615	-17	0.357615	3.73679	1.09648	yes
China	B.1.617.2	2021-06-11	0.138	2021-07-06	25	1	25	0.862	1.6925	3.76462	yes
China	BA.1.1	2022-01-14	0.155	2022-01-14	139	0.798851	0	0.643851	15.5369	1.80207	yes
China	BA.2	2022-03-10	0.159	2022-04-26	116	1	47	0.841	13.3878	1.4076	yes
China	BA.2.2	2022-04-09	0.101	2022-04-28	166	0.976471	19	0.875471	15.7973	1.14473	yes
China	BF.21	2022-09-10	0.116	2022-09-19	95	0.772358	9	0.656358	15.5743	-0.4391	no
China	DY.3	2022-11-06	0.12	2022-11-12	283	0.570565	6	0.450565	15.5248	-0.775528	no
China	DY.4	2022-11-19	0.128	2022-10-27	31	0.236641	-23	0.108641	15.6694	-1.09808	no
China	EG.5.1.1	2023-06-01	0.116	2023-11-07	316	0.932153	159	0.816153	21.2126	1.09937	yes
China	HK.3	2023-08-21	0.139	2023-11-09	246	0.74772	80	0.60872	22.1795	1.95675	yes
China	HK.3.2	2023-11-06	0.182	2024-01-08	39	0.393939	63	0.211939	22.8753	1.83087	yes
China	JN.1	2024-01-17	0.111	2024-03-26	670	0.966811	69	0.855811	23.8408	1.98162	yes
China	JN.1.16	2024-04-06	0.102	2024-06-02	72	0.473684	57	0.371684	24.8813	0.472165	no
China	JN.1.4.5	2024-02-13	0.101	2024-02-13	40	0.163934	0	0.0629344	24.06	1.39882	yes
China	XDV.1	2024-05-15	0.101	2024-07-06	10	0.625	52	0.524	25.1391	-0.0606167	no
Colombia	B.1.1.7	2021-04-13	0.091	2021-03-31	11	0.148649	-13	0.0576486	3.73679	1.09648	yes
Colombia	B.1.617.2	2021-10-11	0.048	2021-11-30	228	0.987013	50	0.939013	1.6925	3.76462	yes
Colombia	B.1.621	2021-04-13	0.338	2021-07-09	242	0.86121	87	0.52321	4.4303	1.26696	yes
Colombia	BA.1	2022-01-02	0.103	2022-02-18	165	0.9375	47	0.8345	8.07105	1.41821	yes
Colombia	BA.1.1	2021-12-24	0.144	2022-02-18	153	0.869318	56	0.725318	15.5369	1.80207	yes
Colombia	BA.1.15	2022-01-04	0.107	2022-01-05	167	0.12119	1	0.0141901	16.1276	1.19057	yes
Colombia	BA.2	2022-03-31	0.119	2024-02-14	11	1	685	0.881	13.3878	1.4076	yes
Colombia	BA.2.12.1	2022-05-14	0.118	2022-05-29	58	0.232	15	0.114	15.8667	1.27032	yes
Colombia	BQ.1.1.4	2022-11-24	0.124	2022-11-11	37	0.284615	-13	0.160615	16.6647	-0.0298925	no
Colombia	JN.1	2024-02-07	0.115	2024-02-16	8	0.888889	9	0.773889	23.8408	1.98162	yes
Colombia	P.1	2021-04-13	0.211	2021-02-07	5	0.416667	-65	0.205667	5.44521	2.00725	yes
Colombia	XBB.1.5	2023-04-20	0.103	2023-04-08	22	1	-12	0.897	19.6524	1.19859	yes
Costa Rica	BA.1.1	2022-01-03	0.101	2022-01-29	64	0.771084	26	0.670084	15.5369	1.80207	yes
Costa Rica	BA.1.15	2022-02-15	0.103	2022-01-21	23	0.185484	-25	0.0824839	16.1276	1.19057	yes
Costa Rica	BA.2	2022-04-25	0.104	2023-03-17	50	1	326	0.896	13.3878	1.4076	yes
Costa Rica	BA.2.12.1	2022-06-22	0.105	2022-06-28	41	0.225275	6	0.120275	15.8667	1.27032	yes
Costa Rica	BA.4.4	2022-06-27	0.111	2022-07-12	68	0.384181	15	0.273181	15.5515	0.697992	no
Costa Rica	BA.5.2.23	2022-10-08	0.103	2022-11-03	76	0.434286	26	0.331286	17.6035	1.01126	yes
Costa Rica	BE.1.2.1	2022-11-03	0.116	2022-11-11	49	0.312102	8	0.196102	16.6149	0.304672	no
Costa Rica	JN.1.42	2024-01-23	0.157	2024-01-21	67	0.712766	-2	0.555766	23.6176	-0.719549	no
Costa Rica	XBB.1.15	2023-01-15	0.102	2023-01-08	39	0.206349	-7	0.104349	19.47	1.09344	yes
Costa Rica	XBB.1.5	2023-01-25	0.131	2023-03-27	51	1	61	0.869	19.6524	1.19859	yes
Cyprus	AY.4	2021-11-20	0.111	2021-10-06	6	0.352941	-45	0.241941	2.45011	-0.0523189	no
Cyprus	B.1.1.7	2021-07-15	0.687	2021-03-18	14	1	-119	0.313	3.73679	1.09648	yes
Cyprus	B.1.617.2	2021-09-11	0.025	2021-06-26	28	1	-77	0.975	1.6925	3.76462	yes
Cyprus	BA.1	2022-01-05	0.124	2022-02-01	168	0.949153	27	0.825153	8.07105	1.41821	yes
Cyprus	BA.1.1	2022-01-20	0.122	2022-02-05	89	0.559748	16	0.437748	15.5369	1.80207	yes
Cyprus	BA.1.1.15	2022-02-16	0.104	2022-02-09	30	0.157895	-7	0.0538947	17.4437	1.52033	yes
Cyprus	BA.1.17.2	2022-01-13	0.108	2022-01-04	40	0.20202	-9	0.0940202	14.7784	1.66285	yes
Cyprus	BA.2	2022-02-24	0.107	2022-04-26	74	1	61	0.893	13.3878	1.4076	yes
Cyprus	BA.5.1	2022-07-11	0.101	2022-09-11	8	0.533333	62	0.432333	15.3983	-0.858287	no
Cyprus	BA.5.2.1	2022-10-24	0.105	2022-10-19	16	0.516129	-5	0.411129	15.2602	-0.124832	no
Germany	B.1	2020-11-13	0.111	2020-07-06	32	1	-130	0.889	0.708015	-0.434018	no
Germany	B.1.1.7	2021-01-04	0.03	2021-04-22	10097	0.949234	108	0.919234	3.73679	1.09648	yes
Germany	B.1.177	2020-10-11	0.102	2021-01-10	222	0.418868	91	0.316868	0.841274	1.12856	yes
Germany	B.1.617.2	2021-04-30	0.043	2021-11-02	6443	1	186	0.957	1.6925	3.76462	yes
Germany	BA.1	2022-01-03	0.147	2022-01-25	15174	0.85724	22	0.71024	8.07105	1.41821	yes
Germany	BA.1.1	2021-12-24	0.147	2022-02-04	10468	0.538782	42	0.391782	15.5369	1.80207	yes
Germany	BA.2	2022-01-18	0.144	2023-06-27	73	1	525	0.856	13.3878	1.4076	yes
Germany	BA.5.1	2022-06-13	0.168	2022-07-26	2395	0.322689	43	0.154689	15.3983	-0.858287	no
Germany	BE.1.1	2022-05-31	0.114	2023-01-14	1510	0.424754	228	0.310754	15.1977	-0.462755	no
Germany	EG.5.1.3	2023-08-12	0.114	2023-07-31	37	0.268116	-12	0.154116	21.1964	1.14919	yes
Germany	JN.1	2023-11-27	0.103	2024-04-02	25	1	127	0.897	23.8408	1.98162	yes
Germany	JN.1.4	2023-12-12	0.104	2024-03-09	24	0.303797	88	0.199797	23.9231	1.32433	yes
Germany	P.1	2021-05-03	0.032	2021-07-11	49	0.0356883	69	0.00368827	5.44521	2.00725	yes
Denmark	AY.4	2021-06-28	0.114	2021-10-24	2772	0.375051	118	0.261051	2.45011	-0.0523189	no
Denmark	AY.7.1	2021-06-29	0.118	2021-07-06	686	0.291419	7	0.173419	1.60448	-0.922052	no
Denmark	B.1.1.288	2020-08-10	0.133	2020-08-10	172	0.446753	0	0.313753	0.326672	-0.597874	no
Denmark	B.1.1.298	2020-07-13	0.115	2020-06-27	26	0.742857	-16	0.627857	0.911893	1.97208	yes
Denmark	B.1.1.7	2021-01-11	0.111	2021-05-25	4764	0.993535	134	0.882535	3.73679	1.09648	yes
Denmark	B.1.177.12	2020-12-07	0.12	2020-12-28	740	0.18408	21	0.0640796	0.797458	-0.204757	no
Denmark	B.1.177.21	2020-08-31	0.106	2020-12-12	1347	0.30852	103	0.20252	0.800259	-0.584738	no
Denmark	BA.1	2021-12-06	0.103	2022-01-02	7968	0.714491	27	0.611491	8.07105	1.41821	yes
Denmark	BA.2	2021-12-27	0.153	2023-08-21	228	1	602	0.847	13.3878	1.4076	yes
Denmark	EG.5.1.1	2023-09-04	0.113	2023-09-26	60	0.258621	22	0.145621	21.2126	1.09937	yes
Denmark	EG.5.1.3	2023-08-21	0.103	2023-08-21	56	0.245614	0	0.142614	21.1964	1.14919	yes
Denmark	HV.1	2023-10-23	0.107	2023-10-24	73	0.135688	1	0.0286877	21.3933	1.31091	yes
Denmark	JN.1	2023-11-27	0.115	2024-04-23	8	1	148	0.885	23.8408	1.98162	yes
Denmark	JN.1.4	2023-11-20	0.111	2024-01-08	70	0.486111	49	0.375111	23.9231	1.32433	yes
Denmark	XBB.1.5	2023-02-27	0.193	2023-04-09	220	0.580475	41	0.387475	19.6524	1.19859	yes
Dominican Republic	JN.1	2024-06-11	0.104	2024-01-18	11	1	-145	0.896	23.8408	1.98162	yes
Dominican Republic	0.10 XBB	2022-12-05	0.157	2023-02-16	5	1	73	0.843	19.7275	1.62308	yes
Dominican Republic	XBB.1.5	2023-06-26	0.101	2023-02-28	5	1	-118	0.899	19.6524	1.19859	yes
Ecuador	AY.100	2021-11-19	0.104	2021-11-17	33	0.286957	-2	0.182957	2.00446	-0.349873	no
Ecuador	B.1.1.7	2021-07-09	0.154	2021-04-29	12	0.444444	-71	0.290444	3.73679	1.09648	yes
Ecuador	B.1.526	2021-07-09	0.271	2021-06-14	43	0.377193	-25	0.106193	2.56043	1.44303	yes
Ecuador	B.1.617.2	2021-12-22	0.039	2021-11-03	6	1	-49	0.961	1.6925	3.76462	yes
Ecuador	B.1.621	2021-07-09	0.111	2021-08-09	87	0.348	31	0.237	4.4303	1.26696	yes
Ecuador	BA.1	2022-01-17	0.108	2022-02-17	125	1	31	0.892	8.07105	1.41821	yes
Ecuador	BA.1.1	2022-01-10	0.138	2022-03-23	17	0.85	72	0.712	15.5369	1.80207	yes
Ecuador	BA.2.12.1	2022-06-09	0.128	2022-06-25	37	0.616667	16	0.488667	15.8667	1.27032	yes
Ecuador	BA.5.1	2022-07-19	0.106	2022-10-07	12	0.6	80	0.494	15.3983	-0.858287	no
Ecuador	HV.1	2023-12-21	0.123	2023-12-25	24	0.413793	4	0.290793	21.3933	1.31091	yes
Ecuador	JN.1.4	2024-03-11	0.111	2024-03-10	14	0.823529	-1	0.712529	23.9231	1.32433	yes
Ecuador	P.1	2021-07-09	0.128	2021-07-10	57	0.266355	1	0.138355	5.44521	2.00725	yes
Ecuador	XBB.1.5	2023-05-16	0.126	2023-05-09	68	0.944444	-7	0.818444	19.6524	1.19859	yes
Estonia	AY.100	2021-07-30	0.113	2021-07-15	16	0.347826	-15	0.234826	2.00446	-0.349873	no
Estonia	B.1.1.7	2021-03-19	0.73	2021-06-03	46	1	76	0.27	3.73679	1.09648	yes
Estonia	B.1.617.2	2021-08-03	0.015	2021-11-26	160	1	115	0.985	1.6925	3.76462	yes
Estonia	BA.1	2022-01-14	0.112	2022-01-11	143	0.877301	-3	0.765301	8.07105	1.41821	yes
Estonia	BA.1.1	2022-01-09	0.114	2022-02-02	98	0.566474	24	0.452474	15.5369	1.80207	yes
Estonia	BA.2	2022-02-14	0.114	2022-05-13	158	1	88	0.886	13.3878	1.4076	yes
Estonia	BA.5.1	2022-06-16	0.116	2022-07-12	38	0.457831	26	0.341831	15.3983	-0.858287	no
Estonia	BA.5.2.1	2022-08-13	0.101	2022-08-15	37	0.305785	2	0.204785	15.2602	-0.124832	no
Egypt	B.1.1.7	2022-01-07	0.039	2021-03-30	6	0.122449	-283	0.083449	3.73679	1.09648	yes
Egypt	B.1.617.2	2022-01-07	0.382	2021-08-09	9	1	-151	0.618	1.6925	3.76462	yes
Egypt	BA.1	2022-05-23	0.107	2022-01-26	24	0.96	-117	0.853	8.07105	1.41821	yes
Egypt	BA.1.1	2022-03-14	0.114	2022-01-26	13	0.52	-47	0.406	15.5369	1.80207	yes
Egypt	BA.2	2022-05-23	0.139	2023-04-29	16	1	341	0.861	13.3878	1.4076	yes
Egypt	C.36.3	2022-01-07	0.132	2021-03-14	5	0.833333	-299	0.701333	5.03562	1.70849	yes
Egypt	XBB.1.5.23	2023-05-07	0.102	2023-02-16	53	0.582418	-80	0.480418	19.1161	-0.106613	no
Spain	B.1	2020-03-22	0.455	2020-11-01	169	1	224	0.545	0.708015	-0.434018	no
Spain	B.1.1.7	2020-12-24	0.039	2021-05-08	1865	0.885986	135	0.846986	3.73679	1.09648	yes
Spain	B.1.177	2020-07-14	0.125	2020-08-29	127	0.933824	46	0.808824	0.841274	1.12856	yes
Spain	B.1.351	2021-04-27	0.041	2021-07-09	538	0.13579	73	0.09479	3.34024	4.76285	yes
Spain	B.1.351.5	2021-07-03	0.122	2021-07-09	521	0.131499	6	0.00949924	5.40693	2.54923	yes
Spain	BA.1.1.1	2021-07-16	0.101	2022-02-16	437	0.180504	215	0.0795039	16.4504	1.54743	yes
Spain	BA.1.17	2021-12-09	0.113	2022-01-05	1398	0.514538	27	0.401538	15.094	1.72077	yes
Spain	BA.2	2021-12-22	0.112	2024-07-09	8	1	930	0.888	13.3878	1.4076	yes
Spain	BA.5.1	2022-05-24	0.117	2022-08-03	1086	0.588618	71	0.471618	15.3983	-0.858287	no
Spain	JN.1	2023-11-14	0.105	2024-07-09	8	1	238	0.895	23.8408	1.98162	yes
Spain	JN.1.16	2024-04-30	0.102	2024-04-06	21	0.216495	-24	0.114495	24.8813	0.472165	no
Spain	JN.1.32	2024-05-10	0.109	2024-05-02	27	0.146739	-8	0.0377391	24.7576	-0.0821301	no
Spain	KP.3.1	2024-05-23	0.106	2024-07-09	6	0.75	47	0.644	26.0035	0.829337	no
Spain	XBB.1.5	2023-02-03	0.116	2023-04-12	519	0.646326	68	0.530326	19.6524	1.19859	yes
Finland	AY.127	2021-11-29	0.114	2021-12-23	104	0.231111	24	0.117111	2.33353	-0.129558	no
Finland	B.1.1.7	2021-01-11	0.074	2021-04-27	236	0.819444	106	0.745444	3.73679	1.09648	yes
Finland	B.1.258	2021-01-16	0.109	2020-12-28	22	0.423077	-19	0.314077	1.13712	1.23322	yes
Finland	B.1.351	2021-02-09	0.042	2021-04-15	92	0.274627	65	0.232627	3.34024	4.76285	yes
Finland	B.1.617.2	2021-05-03	0.023	2021-08-25	500	1	114	0.977	1.6925	3.76462	yes
Finland	BA.1.1	2021-12-14	0.115	2022-01-28	506	0.833608	45	0.718608	15.5369	1.80207	yes
Finland	BA.2	2022-02-18	0.103	2023-09-02	51	1	561	0.897	13.3878	1.4076	yes
Finland	BA.5.1	2022-06-22	0.102	2022-08-04	141	0.40634	43	0.30434	15.3983	-0.858287	no
Finland	BA.5.1.24	2022-06-28	0.11	2022-07-05	59	0.158602	7	0.0486022	15.0563	-0.195201	no
Finland	BA.5.2.1	2022-07-07	0.102	2022-11-02	51	0.369565	118	0.267565	15.2602	-0.124832	no
Finland	EG.5.1.1	2023-10-31	0.104	2023-12-01	59	0.390728	31	0.286728	21.2126	1.09937	yes
Finland	EG.5.1.3	2023-10-17	0.102	2023-11-03	38	0.24359	17	0.14159	21.1964	1.14919	yes
Finland	HK.3	2023-10-21	0.118	2023-12-01	49	0.324503	41	0.206503	22.1795	1.95675	yes
Finland	JG.3	2023-11-09	0.102	2023-11-17	31	0.187879	8	0.0858788	21.8352	1.08214	yes
Finland	JN.1	2023-12-22	0.123	2024-04-03	17	1	103	0.877	23.8408	1.98162	yes
Finland	XBB.1.5	2023-03-06	0.109	2023-04-23	9	0.75	48	0.641	19.6524	1.19859	yes
France	B.1.1.7	2020-12-28	0.036	2021-05-30	1643	0.847344	153	0.811344	3.73679	1.09648	yes
France	B.1.177	2020-09-11	0.101	2021-01-12	130	0.176391	123	0.0753908	0.841274	1.12856	yes
France	B.1.351	2021-05-03	0.105	2021-05-10	153	0.119718	7	0.0147183	3.34024	4.76285	yes
France	B.1.617.2	2021-05-31	0.029	2021-10-29	8876	0.996408	151	0.967408	1.6925	3.76462	yes
France	BA.1	2021-12-15	0.103	2022-01-17	8707	0.914601	33	0.811601	8.07105	1.41821	yes
France	BA.1.1	2021-12-21	0.106	2022-01-31	4908	0.550718	41	0.444718	15.5369	1.80207	yes
France	BA.1.1.1	2021-12-20	0.104	2022-02-06	2503	0.256665	48	0.152665	16.4504	1.54743	yes
France	BA.1.18	2021-12-09	0.104	2022-01-11	1679	0.181396	33	0.0773959	15.3596	1.76952	yes
France	BA.2	2022-01-24	0.111	2024-02-08	228	1	745	0.889	13.3878	1.4076	yes
France	BA.5.1	2022-05-14	0.103	2022-06-06	1262	0.452654	23	0.349654	15.3983	-0.858287	no
France	EG.5.1.3	2023-07-31	0.111	2023-09-03	271	0.212216	34	0.101216	21.1964	1.14919	yes
France	JN.1	2023-12-04	0.177	2024-06-17	401	0.978049	196	0.801049	23.8408	1.98162	yes
France	JN.1.1	2023-11-06	0.118	2023-12-24	507	0.350138	48	0.232138	24.29	1.52402	yes
France	P.1	2021-06-21	0.04	2021-06-23	109	0.1	2	0.06	5.44521	2.00725	yes
United Kingdom	AY.4	2021-05-13	0.26	2021-09-10	31092	0.78347	120	0.52347	2.45011	-0.0523189	no
United Kingdom	AY.4.2	2021-12-10	0.166	2021-12-03	16212	0.25228	-7	0.0862797	3.69877	2.26639	yes
United Kingdom	B.1.1.7	2020-11-05	0.035	2021-03-26	17947	0.984206	141	0.949206	3.73679	1.09648	yes
United Kingdom	B.1.177	2020-09-16	0.263	2020-11-12	6727	0.703956	57	0.440956	0.841274	1.12856	yes
United Kingdom	B.1.617.2	2021-05-20	0.082	2021-11-07	45779	0.999934	171	0.917934	1.6925	3.76462	yes
United Kingdom	BA.1	2021-12-09	0.102	2022-01-14	63624	0.976907	36	0.874907	8.07105	1.41821	yes
United Kingdom	BA.1.1	2022-01-22	0.288	2022-02-11	31836	0.422486	20	0.134486	15.5369	1.80207	yes
United Kingdom	BA.1.17.2	2021-12-09	0.105	2022-01-02	20397	0.282183	24	0.177183	14.7784	1.66285	yes
United Kingdom	BA.2	2022-01-17	0.108	2024-07-04	32	1	899	0.892	13.3878	1.4076	yes
United Kingdom	BA.2.10	2022-03-06	0.107	2023-07-28	610	0.982287	509	0.875287	14.0548	1.53003	yes
United Kingdom	CH.1.1	2022-12-17	0.127	2023-01-29	946	0.307143	43	0.180143	20.8214	1.08828	yes
United Kingdom	CH.1.1.1	2023-02-23	0.106	2023-02-08	514	0.126601	-15	0.020601	20.4845	1.67839	yes
United Kingdom	JN.1	2023-11-30	0.143	2024-07-04	32	1	217	0.857	23.8408	1.98162	yes
United Kingdom	JN.1.7	2024-03-19	0.137	2024-04-15	92	0.202643	27	0.0656432	25.0052	1.22013	yes
United Kingdom	XBB.1.5	2023-02-02	0.187	2023-03-26	2378	0.590514	52	0.403514	19.6524	1.19859	yes
Georgia	BA.1.1	2022-06-14	0.185	2022-01-01	47	0.489583	-164	0.304583	15.5369	1.80207	yes
Georgia	BA.2	2022-06-14	0.476	2022-03-24	13	1	-82	0.524	13.3878	1.4076	yes
Georgia	BA.5.1	2022-09-23	0.106	2022-08-29	30	0.454545	-25	0.348545	15.3983	-0.858287	no
Georgia	BA.5.2.1	2022-10-12	0.104	2022-08-03	14	0.466667	-70	0.362667	15.2602	-0.124832	no
French Guiana	BA.1.1.1	2022-01-09	0.109	2022-01-12	58	0.828571	3	0.719571	16.4504	1.54743	yes
French Guiana	BA.2	2022-04-25	0.146	2022-04-18	14	1	-7	0.854	13.3878	1.4076	yes
French Guiana	JN.1	2024-06-19	0.115	2023-11-29	8	1	-203	0.885	23.8408	1.98162	yes
Ghana	B.1.1.318	2021-07-18	0.257	2021-06-14	10	0.769231	-34	0.512231	2.1257	-0.583601	no
Ghana	B.1.617.2	2021-07-18	0.094	2021-08-17	92	1	30	0.906	1.6925	3.76462	yes
Ghana	BA.1	2021-12-17	0.105	2022-02-03	6	1	48	0.895	8.07105	1.41821	yes
Ghana	BA.1.1	2021-12-22	0.109	2022-02-03	5	0.833333	43	0.724333	15.5369	1.80207	yes
Ghana	BA.1.15	2022-01-04	0.102	2021-12-11	32	0.340426	-24	0.238426	16.1276	1.19057	yes
Gibraltar	AY.4	2021-11-16	0.425	2021-11-15	101	0.770992	-1	0.345992	2.45011	-0.0523189	no
Greece	AY.4	2021-11-06	0.104	2021-10-07	6	0.3	-30	0.196	2.45011	-0.0523189	no
Greece	AY.9	2021-07-19	0.112	2021-07-17	64	0.547009	-2	0.435009	2.28231	0.0475786	no
Greece	B.1.1.7	2021-02-25	0.45	2021-03-15	538	0.964158	18	0.514158	3.73679	1.09648	yes
Greece	B.1.177	2021-02-25	0.244	2020-11-21	11	0.647059	-96	0.403059	0.841274	1.12856	yes
Greece	B.1.617.2	2021-07-19	0.017	2021-10-07	20	1	80	0.983	1.6925	3.76462	yes
Greece	BA.1	2021-12-24	0.122	2021-12-28	225	0.995575	4	0.873575	8.07105	1.41821	yes
Greece	BA.1.1	2022-01-22	0.106	2022-02-02	51	0.62963	11	0.52363	15.5369	1.80207	yes
Greece	BA.2	2022-02-20	0.106	2022-05-17	9	1	86	0.894	13.3878	1.4076	yes
Greece	BA.5.1	2022-06-23	0.119	2022-06-06	6	0.5	-17	0.381	15.3983	-0.858287	no
Greece	BA.5.2.1	2022-06-27	0.105	2022-08-27	7	0.411765	61	0.306765	15.2602	-0.124832	no
Greece	BF.7	2022-12-02	0.15	2022-11-19	94	0.222222	-13	0.0722222	14.9818	-0.329998	no
Greece	EG.1	2023-06-08	0.116	2023-06-05	13	0.393939	-3	0.277939	19.7995	0.603366	no
Greece	EG.5.1.1	2023-09-07	0.107	2023-08-16	14	0.28	-22	0.173	21.2126	1.09937	yes
Greece	HV.1	2023-11-01	0.102	2023-11-18	45	0.177165	17	0.0751654	21.3933	1.31091	yes
Greece	JG.3	2023-11-28	0.106	2023-11-30	38	0.157025	2	0.0510248	21.8352	1.08214	yes
Greece	JN.1	2023-12-13	0.105	2024-05-22	7	1	161	0.895	23.8408	1.98162	yes
Greece	JN.1.4	2024-01-24	0.107	2024-02-08	5	0.357143	15	0.250143	23.9231	1.32433	yes
Greece	XBB.1.5	2023-03-03	0.107	2023-04-26	74	0.552239	54	0.445239	19.6524	1.19859	yes
Guatemala	AY.100	2022-04-18	0.267	2021-09-12	54	0.760563	-218	0.493563	2.00446	-0.349873	no
Guatemala	BA.1.1	2022-04-18	0.289	2022-01-24	13	0.866667	-84	0.577667	15.5369	1.80207	yes
Guatemala	BA.2.12.1	2022-07-20	0.123	2022-06-13	10	0.526316	-37	0.403316	15.8667	1.27032	yes
Guatemala	BA.5.5	2022-08-08	0.114	2022-08-28	12	0.363636	20	0.249636	15.5316	0.324515	no
Guatemala	FU.2	2023-08-16	0.104	2023-08-25	9	0.642857	9	0.538857	19.2139	-0.804812	no
Guatemala	JN.1.4	2024-02-06	0.131	2024-05-17	5	0.714286	101	0.583286	23.9231	1.32433	yes
Guatemala	0.10 XBB	2022-11-28	0.107	2023-02-04	7	1	68	0.893	19.7275	1.62308	yes
Guatemala	XBB.1.15	2022-11-29	0.119	2023-02-16	6	0.545455	79	0.426455	19.47	1.09344	yes
Guatemala	XBB.1.5	2023-06-05	0.112	2023-02-04	7	1	-121	0.888	19.6524	1.19859	yes
Hong Kong	B.1.1.7	2021-01-21	0.017	2021-03-30	5	0.454545	68	0.437545	3.73679	1.09648	yes
Hong Kong	B.1.351	2021-03-16	0.019	2021-05-11	9	1	56	0.981	3.34024	4.76285	yes
Hong Kong	B.1.617.1	2021-04-26	0.025	2021-04-19	17	0.404762	-7	0.379762	3.41931	1.45934	yes
Hong Kong	B.1.617.2	2021-04-26	0.019	2021-06-24	40	1	59	0.981	1.6925	3.76462	yes
Hong Kong	BA.1	2022-01-03	0.107	2021-12-27	140	0.945946	-7	0.838946	8.07105	1.41821	yes
Hong Kong	BA.1.1	2022-01-05	0.117	2021-12-27	60	0.405405	-9	0.288405	15.5369	1.80207	yes
Hong Kong	BA.2	2022-05-01	0.119	2023-05-27	123	1	391	0.881	13.3878	1.4076	yes
Hong Kong	BA.2.12.1	2022-05-30	0.102	2022-06-05	78	0.246057	6	0.144057	15.8667	1.27032	yes
Hong Kong	BA.2.2	2022-01-22	0.139	2022-03-31	168	0.982456	68	0.843456	15.7973	1.14473	yes
Hong Kong	BA.5.2.1	2022-09-05	0.107	2022-12-12	40	0.285714	98	0.178714	15.2602	-0.124832	no
Hong Kong	EG.5.1.1	2023-08-19	0.102	2023-09-02	10	0.833333	14	0.731333	21.2126	1.09937	yes
Hong Kong	JN.1	2024-01-30	0.145	2024-03-16	5	1	46	0.855	23.8408	1.98162	yes
Croatia	AY.41	2021-08-20	0.102	2021-08-23	61	0.145933	3	0.043933	2.65736	0.584088	no
Croatia	B.1.1.7	2021-03-22	0.807	2021-05-11	357	0.994429	50	0.187429	3.73679	1.09648	yes
Croatia	B.1.617.2	2021-06-08	0.055	2021-10-02	320	1	116	0.945	1.6925	3.76462	yes
Croatia	BA.1.1	2021-12-31	0.102	2022-02-11	794	0.719855	42	0.617855	15.5369	1.80207	yes
Croatia	BA.2	2022-02-12	0.106	2023-06-18	9	1	491	0.894	13.3878	1.4076	yes
Croatia	BA.5.1	2022-06-27	0.118	2022-07-19	153	0.360849	22	0.242849	15.3983	-0.858287	no
Croatia	BA.5.2.1	2022-07-11	0.11	2022-10-25	119	0.435897	106	0.325897	15.2602	-0.124832	no
Croatia	BF.7	2022-10-25	0.11	2022-12-16	17	0.278689	52	0.168689	14.9818	-0.329998	no
Croatia	EG.5.1.3	2023-10-24	0.101	2023-09-26	20	0.19802	-28	0.0970198	21.1964	1.14919	yes
Croatia	XBB.1.5	2023-03-03	0.113	2023-04-01	72	0.727273	29	0.614273	19.6524	1.19859	yes
Indonesia	B.1.466.2	2021-02-12	0.298	2021-03-28	89	0.839623	44	0.541623	1.29299	-1.12291	no
Indonesia	B.1.617.2	2021-05-03	0.034	2021-08-13	365	1	102	0.966	1.6925	3.76462	yes
Indonesia	BA.1	2022-01-05	0.104	2022-01-24	2403	0.959665	19	0.855665	8.07105	1.41821	yes
Indonesia	BA.1.1	2021-12-27	0.124	2022-01-02	304	0.443149	6	0.319149	15.5369	1.80207	yes
Indonesia	BA.1.15	2022-01-13	0.102	2022-01-24	409	0.163339	11	0.0613387	16.1276	1.19057	yes
Indonesia	BA.2	2022-02-25	0.115	2023-06-20	11	1	480	0.885	13.3878	1.4076	yes
Indonesia	BA.5.2.1	2022-06-16	0.101	2022-07-05	208	0.187387	19	0.0863874	15.2602	-0.124832	no
Indonesia	JN.1	2023-12-29	0.137	2024-02-17	9	1	50	0.863	23.8408	1.98162	yes
Indonesia	JN.1.1	2024-01-06	0.107	2024-03-08	14	0.368421	62	0.261421	24.29	1.52402	yes
Indonesia	0.10 XBB	2022-10-31	0.107	2023-06-20	11	1	232	0.893	19.7275	1.62308	yes
Ireland	AY.4	2021-06-23	0.106	2021-11-15	106	0.69281	145	0.58681	2.45011	-0.0523189	no
Ireland	AY.50	2021-06-19	0.117	2021-07-04	139	0.260788	15	0.143788	2.17647	-0.377004	no
Ireland	B.1.1.7	2020-12-27	0.037	2021-03-10	726	0.968	73	0.931	3.73679	1.09648	yes
Ireland	B.1.258.2	2020-10-28	0.18	2020-08-08	28	1	-81	0.82	1.01321	1.71847	yes
Ireland	B.1.617.1	2021-04-30	0.03	2021-05-03	50	0.0471698	3	0.0171698	3.41931	1.45934	yes
Ireland	BA.1	2021-12-14	0.117	2022-01-08	2004	0.96069	25	0.84369	8.07105	1.41821	yes
Ireland	BA.1.1	2021-12-19	0.104	2022-02-07	288	0.466019	50	0.362019	15.5369	1.80207	yes
Ireland	BA.1.17.2	2021-12-19	0.145	2021-12-21	205	0.161545	2	0.0165445	14.7784	1.66285	yes
Ireland	BA.2	2022-02-02	0.132	2023-07-30	123	1	543	0.868	13.3878	1.4076	yes
Ireland	BA.2.12.1	2022-05-17	0.127	2022-06-01	117	0.199319	15	0.0723186	15.8667	1.27032	yes
Ireland	BA.5.1	2022-06-01	0.101	2022-08-12	127	0.354749	72	0.253749	15.3983	-0.858287	no
Ireland	BQ.1.1.22	2022-12-15	0.119	2022-12-16	54	0.150838	1	0.031838	16.7239	-0.190362	no
Ireland	EG.5.1.3	2023-09-28	0.114	2023-09-30	30	0.180723	2	0.0667229	21.1964	1.14919	yes
Ireland	HV.1	2023-11-11	0.108	2023-10-14	23	0.20354	-28	0.0955398	21.3933	1.31091	yes
Ireland	JN.1	2023-12-17	0.107	2024-02-19	51	1	64	0.893	23.8408	1.98162	yes
Ireland	JN.1.4	2024-01-20	0.115	2024-02-27	18	0.375	38	0.26	23.9231	1.32433	yes
Ireland	JN.1.7	2024-02-20	0.117	2024-03-28	17	0.515152	37	0.398152	25.0052	1.22013	yes
Ireland	KP.3.1	2024-06-26	0.113	2024-06-26	57	0.407143	0	0.294143	26.0035	0.829337	no
Ireland	XBB.1.16	2023-08-09	0.102	2023-06-30	11	0.44	-40	0.338	21.0954	-0.587959	no
Ireland	XBB.1.5	2023-02-01	0.109	2023-04-05	72	0.685714	63	0.576714	19.6524	1.19859	yes
Israel	AY.122.1	2021-06-23	0.109	2021-06-19	31	0.534483	-4	0.425483	1.67731	-0.817863	no
Israel	B.1.1.7	2021-01-03	0.174	2021-04-06	672	0.986784	93	0.812784	3.73679	1.09648	yes
Israel	B.1.351	2021-01-18	0.051	2021-01-16	34	0.0548387	-2	0.00383871	3.34024	4.76285	yes
Israel	B.1.617.2	2021-04-28	0.025	2021-09-11	1264	0.99842	136	0.97342	1.6925	3.76462	yes
Israel	BA.1	2021-12-18	0.138	2022-01-13	1799	0.915522	26	0.777522	8.07105	1.41821	yes
Israel	BA.1.1	2021-12-21	0.134	2022-02-02	1708	0.656166	43	0.522166	15.5369	1.80207	yes
Israel	BA.2	2022-02-04	0.106	2020-09-24	5	1	-498	0.894	13.3878	1.4076	yes
Israel	BA.2.12.1	2022-05-08	0.101	2022-05-29	199	0.16893	21	0.0679304	15.8667	1.27032	yes
Israel	BA.5.2.1	2022-08-22	0.138	2022-08-13	780	0.408377	-9	0.270377	15.2602	-0.124832	no
Israel	JN.1	2023-12-20	0.104	2024-03-31	25	1	102	0.896	23.8408	1.98162	yes
Israel	JN.1.16	2024-06-28	0.103	2024-05-26	29	0.47541	-33	0.37241	24.8813	0.472165	no
Israel	JN.1.16.1	2024-06-28	0.109	2024-05-14	9	0.346154	-45	0.237154	24.8488	-0.0153794	no
Israel	JN.1.4.5	2023-12-25	0.113	2023-12-20	48	0.251309	-5	0.138309	24.06	1.39882	yes
Israel	JN.3	2023-12-25	0.104	2023-11-28	18	0.216867	-27	0.112867	23.7958	1.95293	yes
Israel	XBB.1.5	2023-01-12	0.102	2023-01-28	11	0.55	16	0.448	19.6524	1.19859	yes
India	B.1	2020-09-23	0.119	2020-06-27	125	1	-88	0.881	0.708015	-0.434018	no
India	B.1.1.306	2020-05-26	0.16	2020-07-25	64	0.496124	60	0.336124	0.51271	0.153045	no
India	B.1.1.7	2020-12-25	0.043	2021-03-14	635	0.325975	79	0.282975	3.73679	1.09648	yes
India	B.1.617	2021-02-18	0.041	2021-09-06	3115	0.990776	200	0.949776	2.15084	0.0597233	no
India	B.1.617.1	2021-02-17	0.085	2021-03-26	378	0.175406	37	0.090406	3.41931	1.45934	yes
India	B.1.617.2	2020-11-22	0.03	2021-09-06	3114	0.990458	288	0.960458	1.6925	3.76462	yes
India	BA.2	2021-12-28	0.19	2023-06-30	20	1	549	0.81	13.3878	1.4076	yes
India	BA.2.10	2021-12-27	0.137	2023-06-30	20	1	550	0.863	14.0548	1.53003	yes
India	JN.1	2023-12-27	0.123	2024-04-23	5	1	118	0.877	23.8408	1.98162	yes
India	JN.1.1	2023-12-22	0.134	2024-01-02	311	0.526227	11	0.392227	24.29	1.52402	yes
India	KP.2	2024-03-18	0.107	2024-03-14	41	0.376147	-4	0.269147	25.5094	0.110322	no
India	XBB	2022-10-03	0.125	2023-06-30	20	1	270	0.875	18.0606	1.33796	yes
India	0.10 XBB	2022-10-31	0.17	2023-03-20	963	0.825901	140	0.655901	19.7275	1.62308	yes
India	XBB.1.16	2023-02-28	0.125	2023-04-09	1483	0.739282	40	0.614282	21.0954	-0.587959	no
India	0.20 XBB	2022-11-04	0.165	2023-09-28	11	0.785714	328	0.620714	19.357	1.02828	yes
India	0.30 XBB	2022-10-10	0.105	2022-11-16	23	0.137725	37	0.0327246	18.7587	1.33983	yes
Iceland	AY.4	2021-07-26	0.106	2021-07-17	24	0.282353	-9	0.176353	2.45011	-0.0523189	no
Iceland	AY.44	2021-12-10	0.105	2021-12-06	53	0.125296	-4	0.0202955	1.59869	-0.91907	no
Iceland	B.1.1.7	2021-01-04	0.019	2021-03-09	8	1	64	0.981	3.73679	1.09648	yes
Iceland	B.1.177.45	2020-09-20	0.154	2020-10-06	417	0.937079	16	0.783079	0.696057	-0.0900388	no
Iceland	B.1.617.2	2021-07-14	0.018	2021-11-28	16	1	137	0.982	1.6925	3.76462	yes
Iceland	BA.1	2021-12-21	0.111	2021-12-30	2506	0.850934	9	0.739934	8.07105	1.41821	yes
Iceland	BA.1.1	2022-01-06	0.116	2022-01-11	80	0.2589	5	0.1429	15.5369	1.80207	yes
Iceland	BA.1.15	2021-12-21	0.108	2021-12-30	1087	0.3691	9	0.2611	16.1276	1.19057	yes
Iceland	BA.2	2022-01-25	0.114	2022-02-14	49	1	20	0.886	13.3878	1.4076	yes
Iceland	BA.5.1	2022-07-19	0.127	2022-06-28	26	0.433333	-21	0.306333	15.3983	-0.858287	no
Iceland	BA.5.2.1	2022-07-24	0.11	2022-10-04	28	0.451613	72	0.341613	15.2602	-0.124832	no
Iceland	JN.1	2023-12-06	0.13	2024-01-03	50	1	28	0.87	23.8408	1.98162	yes
Iceland	XBB.1.5	2023-02-27	0.116	2023-04-24	5	0.833333	56	0.717333	19.6524	1.19859	yes
Italy	B.1.1.7	2020-12-21	0.038	2021-04-18	1771	0.885057	118	0.847057	3.73679	1.09648	yes
Italy	B.1.177	2020-10-01	0.133	2020-11-17	126	0.802548	47	0.669548	0.841274	1.12856	yes
Italy	B.1.177.33	2020-10-26	0.102	2020-09-14	25	0.25	-42	0.148	0.931001	0.767525	no
Italy	B.1.617.2	2021-03-16	0.031	2021-09-21	1467	1	189	0.969	1.6925	3.76462	yes
Italy	BA.1	2021-12-23	0.132	2022-02-10	2032	0.927007	49	0.795007	8.07105	1.41821	yes
Italy	BA.1.1	2021-12-30	0.102	2022-02-16	1053	0.50119	48	0.39919	15.5369	1.80207	yes
Italy	BA.1.17.2	2021-12-23	0.123	2021-12-30	690	0.255461	7	0.132461	14.7784	1.66285	yes
Italy	BA.2	2022-02-22	0.152	2023-11-12	256	1	628	0.848	13.3878	1.4076	yes
Italy	BA.5.1	2022-06-07	0.105	2022-07-20	697	0.438641	43	0.333641	15.3983	-0.858287	no
Italy	EG.5.1.1	2023-08-29	0.101	2023-10-13	82	0.234957	45	0.133957	21.2126	1.09937	yes
Italy	JN.1	2023-12-08	0.103	2024-05-06	20	1	150	0.897	23.8408	1.98162	yes
Italy	P.1.1	2021-02-10	0.108	2021-02-11	156	0.151899	1	0.0438987	5.57819	3.14427	yes
Jamaica	BA.1.1	2022-05-12	0.234	2022-02-13	36	0.734694	-88	0.500694	15.5369	1.80207	yes
Jamaica	BA.2	2022-05-12	0.441	2022-04-14	26	1	-28	0.559	13.3878	1.4076	yes
Jamaica	BA.2.12.1	2022-06-08	0.109	2022-06-25	19	0.339286	17	0.230286	15.8667	1.27032	yes
Jamaica	XBB.1.5	2023-04-08	0.143	2023-02-28	17	1	-39	0.857	19.6524	1.19859	yes
Japan	B.1.1.214	2020-07-08	0.113	2021-01-05	1436	0.8315	181	0.7185	0.62271	-0.444957	no
Japan	B.1.1.284	2020-06-22	0.16	2020-08-02	1065	0.882353	41	0.722353	0.315746	-0.622558	no
Japan	B.1.1.7	2021-03-07	0.148	2021-06-10	2223	0.936789	95	0.788789	3.73679	1.09648	yes
Japan	BA.1.1	2021-12-27	0.107	2022-02-07	6035	0.936675	42	0.829675	15.5369	1.80207	yes
Japan	BA.1.1.2	2021-12-30	0.108	2022-01-22	10421	0.722026	23	0.614026	17.835	1.83728	yes
Japan	BA.2	2022-03-12	0.101	2024-05-05	256	1	785	0.899	13.3878	1.4076	yes
Japan	BA.5.2.1	2022-07-28	0.264	2022-10-29	2776	0.556313	93	0.292313	15.2602	-0.124832	no
Japan	BC.1	2021-12-28	0.115	2021-12-31	207	0.167611	3	0.0526113	18.2438	2.16852	yes
Japan	JN.1.11	2024-05-09	0.113	2024-07-10	8	1	62	0.887	21.866	-1.1246	no
Japan	KP.3.3	2024-05-07	0.101	2024-07-08	19	0.904762	62	0.803762	25.9407	0.583391	no
Japan	R.1	2021-01-26	0.101	2021-03-22	641	0.476935	55	0.375935	1.47691	-1.00379	no
Japan	XDQ	2024-03-05	0.11	2024-06-26	205	1	113	0.89	22.661	-1.61586	no
Kenya	AY.46	2021-07-26	0.108	2021-11-12	25	0.581395	109	0.473395	1.92967	-0.397148	no
Kenya	B.1.1.7	2021-02-03	0.048	2021-02-21	43	0.914894	18	0.866894	3.73679	1.09648	yes
Kenya	B.1.351	2021-02-15	0.017	2021-02-25	20	0.285714	10	0.268714	3.34024	4.76285	yes
Kenya	B.1.617.2	2021-05-04	0.021	2021-11-02	20	1	182	0.979	1.6925	3.76462	yes
Kenya	BA.1.1	2021-12-14	0.162	2022-01-11	295	0.910494	28	0.748494	15.5369	1.80207	yes
Kenya	BA.1.1.1	2021-12-16	0.107	2022-01-25	10	0.142857	40	0.0358571	16.4504	1.54743	yes
Kenya	BA.5.2.1	2022-06-09	0.131	2022-08-25	6	0.857143	77	0.726143	15.2602	-0.124832	no
Kenya	BQ.1.8	2022-12-29	0.101	2022-10-20	8	0.275862	-70	0.174862	16.7325	-0.969231	no
Kenya	GE.1.2	2023-11-28	0.11	2023-09-29	5	1	-60	0.89	21.5521	-0.57981	no
Cambodia	BA.1.1	2022-01-24	0.101	2022-01-23	34	0.447368	-1	0.346368	15.5369	1.80207	yes
Cambodia	BA.2	2022-03-01	0.119	2022-03-18	40	1	17	0.881	13.3878	1.4076	yes
Cambodia	BA.2.10	2022-03-01	0.108	2023-04-22	5	1	417	0.892	14.0548	1.53003	yes
Kazakhstan	BA.1	2022-04-29	0.105	2022-02-19	20	1	-69	0.895	8.07105	1.41821	yes
Kazakhstan	BA.1.1	2022-01-20	0.412	2022-02-07	99	0.980198	18	0.568198	15.5369	1.80207	yes
Kazakhstan	BA.2	2022-04-29	0.126	2022-03-17	7	1	-43	0.874	13.3878	1.4076	yes
Lebanon	AY.33	2021-12-01	0.121	2021-12-02	6	0.461538	1	0.340538	3.41119	1.8098	yes
Lebanon	B.1.617.2	2021-12-01	0.22	2021-06-29	8	1	-155	0.78	1.6925	3.76462	yes
Lebanon	BA.1.1	2022-01-26	0.134	2022-01-17	37	0.649123	-9	0.515123	15.5369	1.80207	yes
Lebanon	BA.2	2022-07-12	0.123	2022-03-22	5	1	-112	0.877	13.3878	1.4076	yes
Sri Lanka	B.1.617.2	2021-10-28	0.117	2021-08-30	82	1	-59	0.883	1.6925	3.76462	yes
Sri Lanka	BA.1.1	2022-01-24	0.122	2022-01-01	25	0.378788	-23	0.256788	15.5369	1.80207	yes
Sri Lanka	BA.2	2022-02-08	0.168	2022-03-18	25	1	38	0.832	13.3878	1.4076	yes
Lithuania	AY.4	2021-07-21	0.101	2021-08-03	681	0.910428	13	0.809428	2.45011	-0.0523189	no
Lithuania	AY.4.5	2021-07-15	0.149	2021-08-03	635	0.84893	19	0.69993	2.53614	0.00468068	no
Lithuania	B.1.1.7	2021-02-20	0.061	2021-05-27	697	0.968056	96	0.907056	3.73679	1.09648	yes
Lithuania	B.1.177.60	2021-02-20	0.739	2021-01-27	15	0.9375	-24	0.1985	1.27827	0.143814	no
Lithuania	B.1.617.2	2021-07-12	0.024	2021-09-16	451	1	66	0.976	1.6925	3.76462	yes
Lithuania	BA.1	2021-12-23	0.107	2022-01-28	272	0.885993	36	0.778993	8.07105	1.41821	yes
Lithuania	BA.1.1	2022-01-06	0.105	2022-02-01	183	0.436754	26	0.331754	15.5369	1.80207	yes
Lithuania	BA.1.17.2	2021-12-24	0.106	2022-01-22	82	0.271523	29	0.165523	14.7784	1.66285	yes
Lithuania	BA.2	2022-02-07	0.108	2023-04-27	40	1	444	0.892	13.3878	1.4076	yes
Lithuania	EG.5.1.1	2023-12-01	0.104	2023-11-15	37	0.303279	-16	0.199279	21.2126	1.09937	yes
Lithuania	JN.1	2023-12-14	0.12	2024-01-24	9	1	41	0.88	23.8408	1.98162	yes
Lithuania	Q.1	2021-02-25	0.107	2021-05-07	347	0.537152	71	0.430152	3.53174	1.07848	yes
Lithuania	XBB.1.5	2023-05-19	0.104	2023-04-13	9	0.692308	-36	0.588308	19.6524	1.19859	yes
Luxembourg	AY.34	2021-09-21	0.101	2021-09-19	48	0.156863	-2	0.0558627	3.22212	1.39197	yes
Luxembourg	AY.4	2021-12-02	0.118	2021-12-02	113	0.167656	0	0.0496558	2.45011	-0.0523189	no
Luxembourg	B.1.1.420	2021-03-11	0.104	2021-03-01	63	0.153285	-10	0.0492847	1.70183	1.03835	yes
Luxembourg	B.1.1.7	2021-01-15	0.026	2021-04-22	528	0.885906	97	0.859906	3.73679	1.09648	yes
Luxembourg	B.1.177	2020-11-28	0.187	2020-10-04	6	0.5	-55	0.313	0.841274	1.12856	yes
Luxembourg	B.1.351	2021-02-01	0.018	2021-03-23	111	0.272059	50	0.254059	3.34024	4.76285	yes
Luxembourg	B.1.617.2	2021-05-15	0.024	2021-09-09	303	1	117	0.976	1.6925	3.76462	yes
Luxembourg	BA.1	2021-12-27	0.109	2022-01-21	880	0.97561	25	0.86661	8.07105	1.41821	yes
Luxembourg	BA.1.1	2022-01-04	0.102	2022-02-14	397	0.497494	41	0.395494	15.5369	1.80207	yes
Luxembourg	BA.1.1.1	2022-01-17	0.102	2022-01-27	137	0.145281	10	0.043281	16.4504	1.54743	yes
Luxembourg	BA.1.17.2	2022-01-05	0.102	2022-01-23	105	0.11488	18	0.0128796	14.7784	1.66285	yes
Luxembourg	BA.1.18	2022-01-11	0.103	2022-01-29	106	0.114967	18	0.0119675	15.3596	1.76952	yes
Luxembourg	BA.2	2022-02-07	0.103	2023-06-07	32	1	485	0.897	13.3878	1.4076	yes
Luxembourg	BA.5.1	2022-05-19	0.106	2022-06-18	266	0.511538	30	0.405538	15.3983	-0.858287	no
Luxembourg	BE.1.1	2022-06-19	0.102	2022-12-31	212	0.721088	195	0.619088	15.1977	-0.462755	no
Luxembourg	EG.1	2023-04-18	0.101	2023-06-15	5	0.263158	58	0.162158	19.7995	0.603366	no
Luxembourg	EG.5.1	2023-08-29	0.107	2023-07-19	22	0.758621	-41	0.651621	21.2288	1.45709	yes
Luxembourg	EG.5.1.1	2023-10-11	0.107	2023-08-20	24	0.311688	-52	0.204688	21.2126	1.09937	yes
Luxembourg	JN.1	2024-01-06	0.146	2024-02-28	20	1	53	0.854	23.8408	1.98162	yes
Luxembourg	JN.1.1	2023-12-22	0.117	2023-11-28	38	0.358491	-24	0.241491	24.29	1.52402	yes
Luxembourg	P.1.17.1	2021-06-30	0.163	2021-07-01	253	0.727011	1	0.564011	5.45503	2.59107	yes
Luxembourg	0.10 XBB	2023-03-03	0.104	2023-07-01	22	1	120	0.896	19.7275	1.62308	yes
Luxembourg	XBB.1.5	2023-02-27	0.11	2023-04-02	119	0.487705	34	0.377705	19.6524	1.19859	yes
Latvia	AY.4	2021-08-26	0.114	2021-08-31	84	0.375	5	0.261	2.45011	-0.0523189	no
Latvia	B.1.1.7	2021-03-10	0.307	2021-05-23	339	0.963068	74	0.656068	3.73679	1.09648	yes
Latvia	B.1.177.60	2021-03-10	0.262	2021-01-19	14	0.56	-50	0.298	1.27827	0.143814	no
Latvia	B.1.617.2	2021-07-23	0.021	2021-08-07	92	1	15	0.979	1.6925	3.76462	yes
Latvia	BA.1	2022-01-11	0.11	2022-01-22	250	0.877193	11	0.767193	8.07105	1.41821	yes
Latvia	BA.1.1	2022-01-13	0.105	2022-01-20	85	0.371179	7	0.266179	15.5369	1.80207	yes
Latvia	BA.1.17.2	2022-01-21	0.118	2022-01-20	46	0.200873	-1	0.0828734	14.7784	1.66285	yes
Latvia	BA.2	2022-01-27	0.112	2022-04-16	37	1	79	0.888	13.3878	1.4076	yes
Latvia	BA.5.1	2022-07-07	0.113	2022-07-11	57	0.508929	4	0.395929	15.3983	-0.858287	no
Latvia	BA.5.2.1	2022-07-25	0.114	2022-10-31	114	0.342342	98	0.228342	15.2602	-0.124832	no
Morocco	BA.2	2022-07-25	0.137	2022-04-08	16	1	-108	0.863	13.3878	1.4076	yes
Mongolia	B.1.617.2	2022-07-12	0.228	2021-10-10	13	1	-275	0.772	1.6925	3.76462	yes
Mongolia	BA.1.1	2022-07-12	0.179	2022-01-04	8	1	-189	0.821	15.5369	1.80207	yes
Northern Mariana Islands	BA.1.1	2022-02-21	0.127	2022-01-11	18	0.382979	-41	0.255979	15.5369	1.80207	yes
Northern Mariana Islands	BF.21	2022-07-12	0.132	2022-06-22	7	1	-20	0.868	15.5743	-0.4391	no
Martinique	BA.1.1	2022-03-14	0.123	2022-02-19	34	0.62963	-23	0.50663	15.5369	1.80207	yes
Martinique	BA.2	2022-05-25	0.101	2023-03-28	8	1	307	0.899	13.3878	1.4076	yes
Mauritius	BA.1.1	2022-03-08	0.261	2022-01-27	60	0.618557	-40	0.357557	15.5369	1.80207	yes
Mauritius	BA.2	2022-03-08	0.318	2023-03-21	73	1	378	0.682	13.3878	1.4076	yes
Mauritius	BA.2.10	2022-03-08	0.167	2023-06-15	51	1	464	0.833	14.0548	1.53003	yes
Mauritius	BA.5.2.1	2022-07-29	0.12	2022-07-30	42	0.26087	1	0.14087	15.2602	-0.124832	no
Mauritius	BN.1.2	2022-11-03	0.142	2022-12-19	47	0.635135	46	0.493135	19.9767	1.77354	yes
Mauritius	CH.1.1.1	2023-02-23	0.127	2023-02-07	20	0.465116	-16	0.338116	20.4845	1.67839	yes
Mauritius	XBB.1.16	2023-07-05	0.112	2023-06-21	24	0.648649	-14	0.536649	21.0954	-0.587959	no
Mauritius	XBB.1.5	2023-04-24	0.102	2023-09-19	5	0.833333	148	0.731333	19.6524	1.19859	yes
Mexico	B.1.1.222	2020-08-11	0.199	2020-10-28	17	0.447368	78	0.248368	1.01723	2.39703	yes
Mexico	B.1.617.2	2021-08-05	0.057	2021-10-11	1026	0.999026	67	0.942026	1.6925	3.76462	yes
Mexico	BA.1	2021-12-21	0.105	2022-02-06	1147	0.990501	47	0.885501	8.07105	1.41821	yes
Mexico	BA.1.1	2021-12-21	0.118	2022-03-02	479	0.765176	71	0.647176	15.5369	1.80207	yes
Mexico	BA.1.15	2021-12-22	0.101	2022-01-11	415	0.210233	20	0.109233	16.1276	1.19057	yes
Mexico	BA.2	2022-04-05	0.114	2023-09-25	64	1	538	0.886	13.3878	1.4076	yes
Mexico	BA.2.12.1	2022-05-10	0.116	2022-06-06	387	0.447917	27	0.331917	15.8667	1.27032	yes
Mexico	BQ.1.14	2022-12-09	0.101	2022-12-11	74	0.116535	2	0.0155354	16.3387	-0.71214	no
Mexico	JN.1	2024-01-18	0.132	2024-03-27	16	1	69	0.868	23.8408	1.98162	yes
Mexico	JN.1.4	2024-02-15	0.102	2024-03-17	9	0.290323	31	0.188323	23.9231	1.32433	yes
Mexico	P.1.17	2021-05-20	0.116	2021-06-09	384	0.322148	20	0.206148	5.38554	1.52766	yes
Mexico	XBB.1.15	2023-01-16	0.102	2023-01-16	50	0.110132	0	0.00813216	19.47	1.09344	yes
Mexico	XBB.1.5	2023-02-02	0.105	2023-04-10	154	0.968553	67	0.863553	19.6524	1.19859	yes
Malaysia	B.1.1.7	2021-06-15	0.028	2021-04-20	12	0.137931	-56	0.109931	3.73679	1.09648	yes
Malaysia	B.1.351	2021-06-15	0.306	2021-04-22	51	0.607143	-54	0.301143	3.34024	4.76285	yes
Malaysia	B.1.466.2	2021-06-15	0.155	2021-02-19	28	0.823529	-116	0.668529	1.29299	-1.12291	no
Malaysia	B.1.617.2	2021-06-15	0.024	2021-10-03	324	1	110	0.976	1.6925	3.76462	yes
Malaysia	BA.1.1	2021-12-21	0.114	2022-02-06	324	0.680672	47	0.566672	15.5369	1.80207	yes
Malaysia	BA.2	2022-02-10	0.145	2023-02-25	51	1	380	0.855	13.3878	1.4076	yes
Malaysia	HK.3	2023-11-15	0.124	2023-10-29	35	0.5	-17	0.376	22.1795	1.95675	yes
Malaysia	JN.1	2023-12-07	0.112	2024-01-21	101	1	45	0.888	23.8408	1.98162	yes
Malaysia	JN.1.5	2023-12-20	0.107	2024-01-03	65	0.200617	14	0.0936173	24.1443	1.44469	yes
Malaysia	0.10 XBB	2022-10-27	0.108	2023-10-19	48	0.941176	357	0.833176	19.7275	1.62308	yes
Malaysia	XBB.1.16	2023-05-05	0.102	2023-07-13	36	0.75	69	0.648	21.0954	-0.587959	no
Nigeria	B.1.617.2	2021-08-04	0.104	2021-06-03	6	1	-62	0.896	1.6925	3.76462	yes
Nigeria	BA.1	2021-12-14	0.106	2022-04-29	5	1	136	0.894	8.07105	1.41821	yes
Nigeria	BA.1.1	2021-12-10	0.137	2022-02-04	5	0.833333	56	0.696333	15.5369	1.80207	yes
Nigeria	BE.1.1	2022-07-24	0.113	2022-10-04	8	0.888889	72	0.775889	15.1977	-0.462755	no
Nigeria	JN.1.18	2024-02-21	0.115	2024-01-25	8	0.666667	-27	0.551667	24.0981	-0.0411009	no
Netherlands	AY.4	2021-06-16	0.104	2021-07-03	175	0.176411	17	0.0724113	2.45011	-0.0523189	no
Netherlands	B.1.1.7	2020-12-21	0.037	2021-05-10	1650	0.956522	140	0.919522	3.73679	1.09648	yes
Netherlands	B.1.177	2020-10-04	0.109	2020-11-21	142	0.568	48	0.459	0.841274	1.12856	yes
Netherlands	B.1.258	2020-12-27	0.102	2020-12-25	92	0.156997	-2	0.0549966	1.13712	1.23322	yes
Netherlands	B.1.351	2021-01-15	0.036	2021-01-18	39	0.0470446	3	0.0110446	3.34024	4.76285	yes
Netherlands	BA.1	2021-12-31	0.168	2022-01-21	1990	0.934711	21	0.766711	8.07105	1.41821	yes
Netherlands	BA.1.1	2021-12-30	0.181	2022-02-04	1185	0.601218	36	0.420218	15.5369	1.80207	yes
Netherlands	BA.2	2022-02-20	0.283	2023-06-27	32	1	492	0.717	13.3878	1.4076	yes
Netherlands	BA.5.1	2022-05-30	0.103	2022-07-26	463	0.409735	57	0.306735	15.3983	-0.858287	no
Netherlands	EG.5.1.1	2023-09-28	0.102	2023-10-29	101	0.213983	31	0.111983	21.2126	1.09937	yes
Netherlands	EG.5.1.3	2023-09-06	0.105	2023-08-18	23	0.264368	-19	0.159368	21.1964	1.14919	yes
Netherlands	JN.1	2023-11-23	0.108	2024-04-28	11	1	157	0.892	23.8408	1.98162	yes
Netherlands	XBB.1.5	2023-02-03	0.105	2023-04-04	229	0.625683	60	0.520683	19.6524	1.19859	yes
Norway	B.1.1.7	2020-12-25	0.025	2021-05-05	860	0.980616	131	0.955616	3.73679	1.09648	yes
Norway	B.1.258	2020-12-04	0.105	2020-11-26	14	0.225806	-8	0.120806	1.13712	1.23322	yes
Norway	B.1.351	2021-02-09	0.019	2021-03-04	91	0.119737	23	0.100737	3.34024	4.76285	yes
Norway	B.1.617.2	2021-06-13	0.062	2021-09-16	1113	1	95	0.938	1.6925	3.76462	yes
Norway	BA.1	2021-12-28	0.154	2022-01-20	1175	0.858291	23	0.704291	8.07105	1.41821	yes
Norway	BA.1.21	2021-12-05	0.11	2021-12-23	299	0.306667	18	0.196667	15.905	1.86963	yes
Norway	BA.2	2022-01-10	0.102	2023-05-19	32	1	494	0.898	13.3878	1.4076	yes
Norway	BA.2.12.1	2022-06-10	0.107	2022-06-07	53	0.149296	-3	0.0422958	15.8667	1.27032	yes
Norway	BA.5.1	2022-06-10	0.106	2022-07-13	105	0.481651	33	0.375651	15.3983	-0.858287	no
Norway	BA.5.2.1	2022-06-23	0.103	2022-10-07	68	0.369565	106	0.266565	15.2602	-0.124832	no
Norway	JN.1	2024-02-27	0.105	2024-02-13	8	1	-14	0.895	23.8408	1.98162	yes
Norway	XBB.1.5	2023-03-07	0.112	2023-03-28	55	0.611111	21	0.499111	19.6524	1.19859	yes
Nepal	B.1.617.2	2021-11-24	0.858	2021-05-07	10	1	-201	0.142	1.6925	3.76462	yes
Nepal	BA.2	2022-01-16	0.114	2022-02-09	8	1	24	0.886	13.3878	1.4076	yes
Nepal	BA.2.10	2022-01-16	0.104	2023-04-05	20	1	444	0.896	14.0548	1.53003	yes
New Zealand	B.1.617.2	2021-09-05	0.035	2021-07-11	5	1	-56	0.965	1.6925	3.76462	yes
New Zealand	BA.1.1	2022-01-17	0.104	2022-02-14	328	0.742081	28	0.638081	15.5369	1.80207	yes
New Zealand	BA.2	2022-01-28	0.11	2023-07-05	187	1	523	0.89	13.3878	1.4076	yes
New Zealand	BA.2.10	2022-02-14	0.108	2023-08-08	92	0.884615	540	0.776615	14.0548	1.53003	yes
New Zealand	BA.5.2.1	2022-07-05	0.103	2022-09-06	151	0.340858	63	0.237858	15.2602	-0.124832	no
New Zealand	EG.5.1.1	2023-08-26	0.113	2023-11-12	165	0.517241	78	0.404241	21.2126	1.09937	yes
New Zealand	FK.1.1	2023-05-14	0.117	2023-05-30	74	0.25	16	0.133	21.745	1.83942	yes
New Zealand	HK.1	2023-11-22	0.135	2023-11-30	61	0.18429	8	0.04929	21.8751	1.70672	yes
New Zealand	HK.3	2023-11-13	0.153	2023-11-10	94	0.317568	-3	0.164568	22.1795	1.95675	yes
New Zealand	HV.1	2023-12-08	0.124	2023-12-16	35	0.188172	8	0.064172	21.3933	1.31091	yes
New Zealand	JN.1	2023-12-26	0.101	2024-06-01	36	1	158	0.899	23.8408	1.98162	yes
New Zealand	JN.1.1	2024-01-15	0.102	2024-01-05	36	0.123288	-10	0.0212877	24.29	1.52402	yes
New Zealand	KP.3	2024-05-18	0.104	2024-06-01	14	0.388889	14	0.284889	26.4042	1.07831	yes
New Zealand	XBB.1.16	2023-05-18	0.107	2023-08-08	28	0.269231	82	0.162231	21.0954	-0.587959	no
New Zealand	XBB.1.5	2023-03-08	0.107	2023-03-25	100	0.409836	17	0.302836	19.6524	1.19859	yes
Panama	AY.119.2	2021-12-21	0.117	2021-12-19	30	0.32967	-2	0.21267	3.2017	1.36276	yes
Panama	B.1.1.7	2021-06-15	0.109	2021-05-11	23	0.377049	-35	0.268049	3.73679	1.09648	yes
Panama	B.1.617.2	2021-11-03	0.03	2021-12-01	50	1	28	0.97	1.6925	3.76462	yes
Panama	B.1.621	2021-06-28	0.101	2021-08-19	33	0.589286	52	0.488286	4.4303	1.26696	yes
Panama	BA.1.1	2022-01-05	0.133	2022-03-11	35	0.921053	65	0.788053	15.5369	1.80207	yes
Panama	BA.2	2022-05-05	0.137	2023-02-18	8	1	289	0.863	13.3878	1.4076	yes
Panama	P.1	2021-06-15	0.107	2021-07-08	18	0.36	23	0.253	5.44521	2.00725	yes
Peru	BA.1	2021-12-23	0.111	2022-02-11	587	0.998299	50	0.887299	8.07105	1.41821	yes
Peru	BA.1.1	2021-12-28	0.102	2022-03-03	266	0.630332	65	0.528332	15.5369	1.80207	yes
Peru	BA.2	2022-04-26	0.105	2023-05-23	128	1	392	0.895	13.3878	1.4076	yes
Peru	BA.2.12.1	2022-05-17	0.102	2022-06-13	305	0.474339	27	0.372339	15.8667	1.27032	yes
Peru	BA.5.1	2022-06-27	0.106	2022-10-31	136	0.632558	126	0.526558	15.3983	-0.858287	no
Peru	GH.1	2023-04-07	0.117	2023-04-13	37	0.206704	6	0.0897039	21.3436	1.50724	yes
Peru	GN.1	2023-07-18	0.103	2023-09-04	78	0.735849	48	0.632849	20.3522	-0.619494	no
Peru	JN.1	2023-12-15	0.102	2024-02-07	32	1	54	0.898	23.8408	1.98162	yes
Peru	JN.1.42	2023-12-12	0.13	2024-02-11	14	0.823529	61	0.693529	23.6176	-0.719549	no
Peru	P.1	2021-02-13	0.034	2021-08-19	116	0.411348	187	0.377348	5.44521	2.00725	yes
Peru	XBB.1.5	2023-04-11	0.104	2023-06-10	89	0.956989	60	0.852989	19.6524	1.19859	yes
Peru	XBB.1.5.73	2023-04-11	0.111	2023-08-11	50	0.847458	122	0.736458	19.7205	0.0915558	no
Peru	XBB.2.6	2022-11-10	0.117	2023-02-04	28	0.777778	86	0.660778	20.2796	2.33473	yes
Papua New Guinea	B.1.617.2	2021-08-27	0.019	2021-08-07	6	1	-20	0.981	1.6925	3.76462	yes
Philippines	B.1.1.7	2021-01-18	0.039	2021-05-23	67	0.507576	125	0.468576	3.73679	1.09648	yes
Philippines	B.1.351	2021-02-11	0.017	2021-04-07	271	0.590414	55	0.573414	3.34024	4.76285	yes
Philippines	B.1.617.2	2021-05-10	0.016	2021-09-30	5	1	143	0.984	1.6925	3.76462	yes
Philippines	BA.2	2022-05-29	0.106	2022-03-27	37	1	-63	0.894	13.3878	1.4076	yes
Philippines	BA.2.12.1	2022-06-20	0.102	2022-05-02	15	0.394737	-49	0.292737	15.8667	1.27032	yes
Philippines	BA.2.3.20	2022-09-26	0.114	2023-01-13	30	0.810811	109	0.696811	18.8212	1.38077	yes
Philippines	CM.8.1	2023-02-01	0.123	2023-02-02	18	0.486486	1	0.363486	19.3508	1.39562	yes
Philippines	GJ.1.2	2023-08-03	0.103	2023-08-01	5	1	-2	0.897	20.7641	1.03637	yes
Philippines	XBB.1.16	2023-08-03	0.106	2023-06-28	19	0.513514	-36	0.407514	21.0954	-0.587959	no
Philippines	0.90 XBB	2022-10-10	0.124	2022-10-23	117	0.502146	13	0.378146	19.289	2.21593	yes
Pakistan	AY.127	2021-09-07	0.11	2021-11-22	6	0.75	76	0.64	2.33353	-0.129558	no
Pakistan	B.1.351	2021-08-10	0.081	2021-05-16	16	0.533333	-86	0.452333	3.34024	4.76285	yes
Pakistan	B.1.617.2	2021-08-10	0.362	2021-11-12	11	1	94	0.638	1.6925	3.76462	yes
Pakistan	BA.1.1	2022-01-19	0.114	2022-02-06	49	0.49	18	0.376	15.5369	1.80207	yes
Pakistan	BA.2	2022-02-10	0.133	2022-03-26	12	1	44	0.867	13.3878	1.4076	yes
Poland	AY.4	2021-07-30	0.114	2021-08-11	52	0.351351	12	0.237351	2.45011	-0.0523189	no
Poland	B.1.1.7	2021-02-21	0.45	2021-04-23	1686	0.990599	61	0.540599	3.73679	1.09648	yes
Poland	B.1.617.2	2021-07-27	0.057	2021-11-17	1024	1	113	0.943	1.6925	3.76462	yes
Poland	BA.2	2022-02-17	0.209	2023-05-05	17	1	442	0.791	13.3878	1.4076	yes
Poland	BA.5.1	2022-07-12	0.107	2022-11-04	24	0.444444	115	0.337444	15.3983	-0.858287	no
Poland	BA.5.2.1	2022-08-01	0.103	2022-10-17	77	0.447674	77	0.344674	15.2602	-0.124832	no
Poland	BE.1.1	2022-07-26	0.113	2022-12-30	19	0.558824	157	0.445824	15.1977	-0.462755	no
Poland	BF.7	2022-12-05	0.111	2022-11-02	20	0.294118	-33	0.183118	14.9818	-0.329998	no
Poland	JN.1	2023-12-31	0.102	2024-03-22	5	1	82	0.898	23.8408	1.98162	yes
Poland	XBB.1.5	2023-02-23	0.103	2023-06-08	5	1	105	0.897	19.6524	1.19859	yes
Puerto Rico	B.1.1.7	2021-05-11	0.652	2021-05-12	24	0.774194	1	0.122194	3.73679	1.09648	yes
Puerto Rico	B.1.526	2021-05-11	0.138	2021-03-17	16	0.307692	-55	0.169692	2.56043	1.44303	yes
Puerto Rico	B.1.617.2	2021-07-01	0.017	2021-09-27	100	1	88	0.983	1.6925	3.76462	yes
Puerto Rico	BA.1.1	2021-12-16	0.151	2022-02-02	226	0.862595	48	0.711595	15.5369	1.80207	yes
Puerto Rico	BA.1.18	2021-12-23	0.103	2021-01-04	5	0.15625	-353	0.05325	15.3596	1.76952	yes
Puerto Rico	BA.2	2022-03-30	0.142	2023-04-12	73	1	378	0.858	13.3878	1.4076	yes
Puerto Rico	BA.2.12.1	2022-04-26	0.103	2022-06-04	295	0.608247	39	0.505247	15.8667	1.27032	yes
Puerto Rico	BA.5.2.1	2022-07-20	0.148	2022-10-10	54	0.486486	82	0.338486	15.2602	-0.124832	no
Puerto Rico	HV.1	2023-11-03	0.115	2023-12-02	30	0.47619	29	0.36119	21.3933	1.31091	yes
Puerto Rico	JN.1	2024-01-04	0.106	2024-02-22	50	1	49	0.894	23.8408	1.98162	yes
Puerto Rico	JN.1.4	2024-02-21	0.102	2024-03-07	24	0.387097	15	0.285097	23.9231	1.32433	yes
Puerto Rico	XBB.1.16.6	2023-08-10	0.103	2023-09-05	20	0.243902	26	0.140902	19.188	-0.780188	no
Puerto Rico	XBB.1.5	2023-01-09	0.104	2023-02-27	124	0.946565	49	0.842565	19.6524	1.19859	yes
Puerto Rico	XBB.1.5.10	2023-06-05	0.104	2023-06-19	35	0.454545	14	0.350545	20.3876	1.33739	yes
Portugal	AY.4	2021-12-21	0.151	2021-11-09	129	0.228319	-42	0.0773186	2.45011	-0.0523189	no
Portugal	AY.94	2021-06-23	0.101	2021-06-22	54	0.139175	-1	0.0381753	1.67397	-0.626786	no
Portugal	B.1.1.7	2020-12-23	0.051	2021-04-05	259	0.921708	103	0.870708	3.73679	1.09648	yes
Portugal	B.1.177	2020-12-26	0.107	2020-11-02	7	1	-54	0.893	0.841274	1.12856	yes
Portugal	B.1.351	2021-03-05	0.027	2021-02-22	6	0.142857	-11	0.115857	3.34024	4.76285	yes
Portugal	B.1.617.2	2021-05-07	0.018	2021-09-28	464	1	144	0.982	1.6925	3.76462	yes
Portugal	BA.1	2022-01-02	0.114	2022-01-22	513	0.958879	20	0.844879	8.07105	1.41821	yes
Portugal	BA.1.1	2022-02-06	0.156	2022-02-19	179	0.337736	13	0.181736	15.5369	1.80207	yes
Portugal	BA.1.17	2021-12-28	0.123	2022-01-12	246	0.454713	15	0.331713	15.094	1.72077	yes
Portugal	BA.1.17.2	2021-12-27	0.116	2022-01-16	160	0.300188	20	0.184188	14.7784	1.66285	yes
Portugal	BA.1.19	2022-01-09	0.103	2022-01-02	54	0.117391	-7	0.0143913	14.8159	1.66971	yes
Portugal	BA.2	2022-02-13	0.108	2023-06-08	42	1	480	0.892	13.3878	1.4076	yes
Portugal	BA.2.5	2022-03-03	0.103	2022-03-15	78	0.13879	12	0.03579	15.2367	-0.275364	no
Portugal	BA.5.1	2022-05-01	0.101	2022-06-15	320	0.898876	45	0.797876	15.3983	-0.858287	no
Portugal	BQ.1.10	2022-11-24	0.107	2022-11-16	16	0.470588	-8	0.363588	16.351	-1.20999	no
Portugal	EG.5.1	2023-08-08	0.118	2023-09-08	91	0.598684	31	0.480684	21.2288	1.45709	yes
Portugal	JN.1	2023-12-21	0.128	2023-11-21	5	1	-30	0.872	23.8408	1.98162	yes
Portugal	XBB.1.5	2023-03-08	0.111	2023-04-25	81	0.680672	48	0.569672	19.6524	1.19859	yes
Paraguay	BA.1.1	2022-06-02	0.346	2022-02-20	17	0.944444	-102	0.598444	15.5369	1.80207	yes
Paraguay	BA.2	2022-06-02	0.116	2023-03-09	8	1	280	0.884	13.3878	1.4076	yes
Qatar	B.1	2021-06-05	0.102	2020-07-18	8	1	-322	0.898	0.708015	-0.434018	no
Qatar	B.1.1.7	2021-03-18	0.164	2021-05-26	7	1	69	0.836	3.73679	1.09648	yes
Qatar	B.1.351	2021-03-18	0.121	2021-04-08	25	0.892857	21	0.771857	3.34024	4.76285	yes
Qatar	B.1.617.2	2021-04-25	0.027	2021-10-01	25	1	159	0.973	1.6925	3.76462	yes
Qatar	BA.2	2022-01-17	0.159	2022-02-08	5	1	22	0.841	13.3878	1.4076	yes
Qatar	BA.2.75.2	2022-09-26	0.118	2022-10-12	17	0.708333	16	0.590333	19.1355	3.2009	yes
Qatar	BA.5.2.1	2022-09-07	0.101	2022-08-09	24	0.282353	-29	0.181353	15.2602	-0.124832	no
Romania	AY.4	2021-08-10	0.116	2021-11-03	65	0.355191	85	0.239191	2.45011	-0.0523189	no
Romania	B.1.1.7	2021-03-09	0.523	2021-05-17	38	1	69	0.477	3.73679	1.09648	yes
Romania	B.1.617.2	2021-05-03	0.016	2021-11-19	101	1	200	0.984	1.6925	3.76462	yes
Romania	BA.1	2022-01-09	0.104	2022-01-26	336	0.908108	17	0.804108	8.07105	1.41821	yes
Romania	BA.1.1	2022-01-13	0.11	2022-02-09	99	0.382239	27	0.272239	15.5369	1.80207	yes
Romania	BA.1.17.2	2022-01-11	0.112	2022-01-18	115	0.218216	7	0.106216	14.7784	1.66285	yes
Romania	BA.2	2022-02-08	0.108	2023-05-31	25	1	477	0.892	13.3878	1.4076	yes
Romania	BA.5.1	2022-07-12	0.107	2022-10-01	34	0.492754	81	0.385754	15.3983	-0.858287	no
Romania	BA.5.2.1	2022-07-17	0.105	2022-11-12	17	0.293103	118	0.188103	15.2602	-0.124832	no
Romania	XBB.1.16	2023-12-02	0.104	2023-11-05	5	0.714286	-27	0.610286	21.0954	-0.587959	no
Romania	XBB.1.5	2023-03-28	0.112	2023-05-03	23	0.638889	36	0.526889	19.6524	1.19859	yes
Serbia	BA.5.1	2022-10-17	0.152	2022-09-05	21	0.456522	-42	0.304522	15.3983	-0.858287	no
Sweden	B.1.1.7	2020-12-28	0.026	2021-05-05	3664	0.972399	128	0.946399	3.73679	1.09648	yes
Sweden	B.1.177	2020-12-17	0.118	2020-10-01	13	0.590909	-77	0.472909	0.841274	1.12856	yes
Sweden	B.1.258	2020-12-28	0.109	2021-01-01	96	0.446512	4	0.337512	1.13712	1.23322	yes
Sweden	B.1.351	2021-02-03	0.04	2021-04-03	264	0.0724876	59	0.0324876	3.34024	4.76285	yes
Sweden	B.1.617.2	2021-11-06	0.115	2021-09-16	2149	1	-51	0.885	1.6925	3.76462	yes
Sweden	BA.1	2021-12-15	0.128	2022-01-10	2913	0.777629	26	0.649629	8.07105	1.41821	yes
Sweden	BA.1.1	2022-02-04	0.231	2022-01-16	1025	0.254658	-19	0.0236584	15.5369	1.80207	yes
Sweden	BA.2	2022-01-09	0.13	2024-01-16	465	1	737	0.87	13.3878	1.4076	yes
Sweden	BA.2.12.1	2022-06-01	0.105	2022-05-26	65	0.12218	-6	0.0171805	15.8667	1.27032	yes
Sweden	BA.5.1	2022-06-07	0.101	2022-07-05	691	0.420572	28	0.319572	15.3983	-0.858287	no
Sweden	EG.5.1.1	2023-08-22	0.102	2023-10-06	123	0.290094	45	0.188094	21.2126	1.09937	yes
Sweden	EG.5.1.3	2023-08-31	0.101	2023-11-01	151	0.157128	62	0.056128	21.1964	1.14919	yes
Sweden	JN.1	2023-12-20	0.218	2024-04-17	17	1	119	0.782	23.8408	1.98162	yes
Sweden	XBB.1.5	2023-03-05	0.14	2023-04-01	302	0.554128	27	0.414128	19.6524	1.19859	yes
Singapore	AY.23.1	2021-08-30	0.111	2021-09-22	214	0.672956	23	0.561956	3.1058	1.22558	yes
Singapore	B.1.1.7	2021-03-30	0.103	2021-03-28	23	0.403509	-2	0.300509	3.73679	1.09648	yes
Singapore	B.1.351	2021-03-30	0.022	2021-04-03	57	0.57	4	0.548	3.34024	4.76285	yes
Singapore	B.1.351.3	2021-04-21	0.104	2021-04-03	42	0.42	-18	0.316	5.42102	1.55064	yes
Singapore	B.1.617.1	2021-04-06	0.019	2021-04-11	12	0.137931	5	0.118931	3.41931	1.45934	yes
Singapore	B.1.617.2	2021-04-21	0.042	2021-08-03	448	1	104	0.958	1.6925	3.76462	yes
Singapore	BA.1	2021-12-23	0.113	2022-01-04	211	0.758993	12	0.645993	8.07105	1.41821	yes
Singapore	BA.1.1	2021-12-30	0.103	2022-02-03	101	0.570621	35	0.467621	15.5369	1.80207	yes
Singapore	BA.2	2022-01-20	0.102	2023-07-02	200	1	528	0.898	13.3878	1.4076	yes
Singapore	BA.2.10	2022-01-22	0.102	2023-08-29	181	1	584	0.898	14.0548	1.53003	yes
Singapore	BA.2.10.1	2022-03-17	0.101	2023-08-29	181	1	530	0.899	15.8093	1.05219	yes
Singapore	EG.5.1.1	2023-07-27	0.114	2023-10-20	310	0.798969	85	0.684969	21.2126	1.09937	yes
Singapore	HK.3	2023-09-06	0.113	2023-10-20	235	0.60567	44	0.49267	22.1795	1.95675	yes
Singapore	JN.1	2024-01-02	0.172	2024-02-23	42	1	52	0.828	23.8408	1.98162	yes
Singapore	JN.1.4.5	2023-11-21	0.104	2023-12-25	104	0.379562	34	0.275562	24.06	1.39882	yes
Singapore	JN.1.5	2023-11-29	0.113	2023-12-27	61	0.24898	28	0.13598	24.1443	1.44469	yes
Singapore	KP.1.1	2024-04-22	0.122	2024-04-21	59	0.353293	-1	0.231293	25.5559	0.501886	no
Singapore	KP.2	2024-04-29	0.115	2024-06-10	54	0.692308	42	0.577308	25.5094	0.110322	no
Singapore	KP.2.3	2024-05-03	0.116	2024-07-02	5	0.555556	60	0.439556	27.547	1.95841	yes
Singapore	0.10 XBB	2022-09-28	0.104	2023-10-20	374	0.963918	387	0.859918	19.7275	1.62308	yes
Singapore	XBB.1.5	2023-03-01	0.105	2023-02-18	68	0.334975	-11	0.229975	19.6524	1.19859	yes
Slovenia	B.1.1.7	2021-02-10	0.04	2021-06-03	363	0.98374	113	0.94374	3.73679	1.09648	yes
Slovenia	B.1.258.17	2020-10-30	0.151	2021-01-26	437	0.778966	88	0.627966	2.44092	2.83956	yes
Slovenia	B.1.617.2	2021-06-16	0.018	2021-09-11	1280	1	87	0.982	1.6925	3.76462	yes
Slovenia	BA.1	2021-12-27	0.11	2022-01-21	1346	0.964183	25	0.854183	8.07105	1.41821	yes
Slovenia	BA.1.1	2021-12-26	0.113	2022-02-14	1108	0.773743	50	0.660743	15.5369	1.80207	yes
Slovenia	BA.2	2022-02-25	0.174	2023-06-27	20	1	487	0.826	13.3878	1.4076	yes
Slovenia	BA.5.1	2022-06-25	0.117	2022-07-16	225	0.426136	21	0.309136	15.3983	-0.858287	no
Slovenia	BF.7	2022-10-20	0.111	2022-12-09	110	0.218688	50	0.107688	14.9818	-0.329998	no
Slovenia	EG.5.1.1	2023-11-09	0.108	2023-12-12	34	0.288136	33	0.180136	21.2126	1.09937	yes
Slovenia	JN.1	2024-02-09	0.108	2024-05-30	8	1	111	0.892	23.8408	1.98162	yes
Slovenia	XBB.1.5	2023-03-07	0.109	2023-07-07	14	0.7	122	0.591	19.6524	1.19859	yes
Slovakia	AY.4	2021-08-04	0.108	2021-10-13	254	0.246124	70	0.138124	2.45011	-0.0523189	no
Slovakia	B.1.1.7	2021-03-30	0.937	2021-04-26	164	1	27	0.063	3.73679	1.09648	yes
Slovakia	B.1.617.2	2021-07-09	0.021	2021-08-06	160	1	28	0.979	1.6925	3.76462	yes
Slovakia	BA.1	2022-01-11	0.105	2022-02-04	1083	0.922487	24	0.817487	8.07105	1.41821	yes
Slovakia	BA.1.1	2022-01-11	0.105	2022-02-04	676	0.575809	24	0.470809	15.5369	1.80207	yes
Slovakia	BA.1.1.1	2022-01-24	0.101	2022-02-04	155	0.132027	11	0.0310273	16.4504	1.54743	yes
Slovakia	BA.2	2022-02-13	0.116	2023-05-02	25	1	443	0.884	13.3878	1.4076	yes
Slovakia	BA.5.1	2022-06-29	0.104	2022-09-02	75	0.362319	65	0.258319	15.3983	-0.858287	no
Slovakia	BA.5.2.1	2022-07-18	0.102	2022-12-13	17	0.459459	148	0.357459	15.2602	-0.124832	no
Slovakia	JN.1.4	2024-01-15	0.112	2024-02-08	12	0.705882	24	0.593882	23.9231	1.32433	yes
Slovakia	0.10 XBB	2023-03-20	0.102	2023-06-03	5	1	75	0.898	19.7275	1.62308	yes
Slovakia	XBB.1.5	2023-03-09	0.102	2023-03-31	53	0.630952	22	0.528952	19.6524	1.19859	yes
Senegal	AY.34	2021-07-06	0.11	2021-07-12	101	0.682432	6	0.572432	3.22212	1.39197	yes
Senegal	AY.34.1	2021-07-15	0.107	2021-07-12	47	0.317568	-3	0.210568	3.83022	2.47509	yes
Senegal	B.1.1.420	2021-03-12	0.355	2020-12-18	24	0.510638	-84	0.155638	1.70183	1.03835	yes
Senegal	B.1.1.7	2021-03-12	0.126	2021-03-28	23	0.534884	16	0.408884	3.73679	1.09648	yes
Senegal	B.1.525	2021-05-16	0.103	2021-05-23	32	0.542373	7	0.439373	4.0137	2.91561	yes
Senegal	B.1.617.2	2021-06-14	0.018	2021-11-01	5	1	140	0.982	1.6925	3.76462	yes
Senegal	BA.1	2022-01-03	0.11	2022-01-04	195	0.847826	1	0.737826	8.07105	1.41821	yes
Senegal	BA.1.1	2022-01-15	0.105	2021-12-15	7	0.411765	-31	0.306765	15.5369	1.80207	yes
Senegal	BA.2	2022-02-21	0.134	2023-03-08	5	1	380	0.866	13.3878	1.4076	yes
Thailand	B.1.1.7	2021-05-07	0.355	2021-04-19	98	0.989899	-18	0.634899	3.73679	1.09648	yes
Thailand	B.1.351	2021-05-11	0.018	2021-06-30	10	0.0826446	50	0.0646446	3.34024	4.76285	yes
Thailand	B.1.617.2	2021-07-16	0.033	2021-11-21	205	1	128	0.967	1.6925	3.76462	yes
Thailand	BA.1	2021-12-28	0.105	2022-01-20	619	0.897101	23	0.792101	8.07105	1.41821	yes
Thailand	BA.1.1	2021-12-23	0.12	2022-01-20	480	0.695652	28	0.575652	15.5369	1.80207	yes
Thailand	BA.2	2022-02-21	0.134	2023-04-13	76	1	416	0.866	13.3878	1.4076	yes
Thailand	BN.1.2	2022-11-30	0.137	2023-01-31	12	0.428571	62	0.291571	19.9767	1.77354	yes
Thailand	BN.1.3	2022-11-11	0.102	2023-01-29	19	0.452381	79	0.350381	19.948	2.11784	yes
Thailand	BN.1.3.6	2022-11-08	0.13	2022-11-08	74	0.204986	0	0.0749861	20.0438	2.18046	yes
Thailand	HK.3	2023-11-29	0.113	2023-11-17	27	0.457627	-12	0.344627	22.1795	1.95675	yes
Thailand	JN.1	2024-02-05	0.125	2024-03-28	20	1	52	0.875	23.8408	1.98162	yes
Thailand	XBB.1.16	2023-05-01	0.11	2023-06-16	64	0.561404	46	0.451404	21.0954	-0.587959	no
Thailand	XBB.1.5	2023-05-03	0.104	2023-03-20	19	0.44186	-44	0.33786	19.6524	1.19859	yes
Tunisia	B.1.617.2	2022-01-18	0.021	2021-07-23	11	1	-179	0.979	1.6925	3.76462	yes
Tunisia	BA.1.1	2022-02-09	0.11	2022-01-17	41	0.650794	-23	0.540794	15.5369	1.80207	yes
Tunisia	BA.2	2022-03-25	0.16	2023-02-03	11	1	315	0.84	13.3878	1.4076	yes
Trinidad and Tobago	BA.1.1	2022-02-03	0.111	2022-02-18	30	0.833333	15	0.722333	15.5369	1.80207	yes
Trinidad and Tobago	BA.2	2022-05-26	0.119	2022-04-13	16	1	-43	0.881	13.3878	1.4076	yes
Trinidad and Tobago	BA.5.1	2022-09-29	0.104	2022-09-08	8	0.307692	-21	0.203692	15.3983	-0.858287	no
Trinidad and Tobago	BA.5.2.1	2022-08-04	0.104	2022-10-16	16	0.551724	73	0.447724	15.2602	-0.124832	no
Trinidad and Tobago	BN.1.2	2023-01-30	0.123	2023-01-14	22	0.458333	-16	0.335333	19.9767	1.77354	yes
Trinidad and Tobago	XBB.1.5	2023-08-24	0.104	2023-03-29	8	1	-148	0.896	19.6524	1.19859	yes
Ukraine	BQ.1.10	2023-02-27	0.11	2023-01-11	46	0.340741	-47	0.230741	16.351	-1.20999	no
Ukraine	JN.1	2024-02-17	0.125	2024-03-18	64	0.984615	30	0.859615	23.8408	1.98162	yes
Ukraine	JN.1.4	2024-04-15	0.107	2024-05-21	8	0.533333	36	0.426333	23.9231	1.32433	yes
Ukraine	XBB.1.5	2023-03-24	0.101	2023-04-11	65	0.532787	18	0.431787	19.6524	1.19859	yes
South Africa	B.1	2020-09-28	0.135	2020-08-29	73	1	-30	0.865	0.708015	-0.434018	no
South Africa	B.1.1.7	2021-05-18	0.069	2021-05-18	40	0.113636	0	0.0446364	3.73679	1.09648	yes
South Africa	B.1.351	2020-09-04	0.035	2021-03-05	153	0.968354	182	0.933354	3.34024	4.76285	yes
South Africa	B.1.617.2	2021-04-06	0.022	2021-08-24	743	0.976347	140	0.954347	1.6925	3.76462	yes
South Africa	BA.1	2021-11-18	0.133	2021-12-04	1543	0.955418	16	0.822418	8.07105	1.41821	yes
South Africa	BA.1.17	2021-11-26	0.113	2021-12-28	156	0.19898	32	0.0859796	15.094	1.72077	yes
South Africa	BA.2	2021-12-31	0.123	2023-04-04	51	1	459	0.877	13.3878	1.4076	yes
South Africa	BA.2.86.2	2023-12-06	0.106	2024-01-11	5	0.357143	36	0.251143	22.6109	1.19806	yes
South Africa	BA.5.11	2022-10-06	0.105	2022-11-23	24	0.184615	48	0.0796154	15.6698	-0.826754	no
South Africa	JN.1.18	2024-04-26	0.129	2024-02-28	34	0.641509	-58	0.512509	24.0981	-0.0411009	no
South Africa	XBB.1.41.1	2023-10-03	0.113	2023-08-20	21	0.403846	-44	0.290846	20.5574	-0.984968	no
South Africa	XBB.1.5	2023-02-02	0.102	2023-07-03	8	0.888889	151	0.786889	19.6524	1.19859	yes

## Sheet: Fig3b
country	lineage	pvoi_date	pvalue	pvoi_frequency	antigenic_score	zscore	altered	designation_date	designation_type
Australia	A.2.2	2020-03-26	0.000847092	0.175	0.0247337	-0.931443	no	NA	NA
Panama	A.2.5	2021-06-15	3.55706e-89	0.434	1.1702	-1.11099	no	NA	NA
United Kingdom	AD.2	2020-08-07	3.5571e-26	0.11	0.308503	-0.638924	no	NA	NA
Canada	AE.8	2020-08-30	2.75534e-22	0.108	0.298044	-0.662554	no	NA	NA
Estonia	AY.100	2021-07-30	2.15818e-32	0.113	2.29979	-0.151915	no	2021-05-11	subvariant_VOC
Brazil	AY.101	2021-08-13	0.00276346	0.109	1.79624	-0.485549	no	2021-05-11	subvariant_VOC
Chile	AY.102	2021-09-09	2.4459e-09	0.118	1.68452	-0.807544	no	2021-05-11	subvariant_VOC
Panama	AY.113	2021-10-19	2.29062e-32	0.111	2.24972	-0.18509	no	2021-05-11	subvariant_VOC
Kenya	AY.116	2021-07-01	2.06689e-27	0.102	1.6561	-0.713377	no	2021-05-11	subvariant_VOC
Israel	AY.121	2021-09-09	0.0413856	0.147	2.08544	-0.293935	no	2021-05-11	subvariant_VOC
Germany	AY.122	2021-05-03	3.57346e-29	0.118	2.1481	-0.252421	no	2021-05-11	subvariant_VOC
Israel	AY.122.1	2021-06-23	4.50464e-29	0.109	1.63786	-0.670596	no	2021-05-11	subvariant_VOC
Finland	AY.122.2	2021-07-12	3.6324e-28	0.109	2.02164	-0.204969	no	2021-05-11	subvariant_VOC
Portugal	AY.124	2021-06-08	2.9023e-27	0.106	2.09078	-0.286571	no	2021-05-11	subvariant_VOC
Switzerland	AY.125	2021-07-16	3.1439e-07	0.102	2.21076	-0.210905	no	2021-05-11	subvariant_VOC
Pakistan	AY.127	2021-09-07	8.97287e-20	0.11	2.18981	-0.129336	no	2021-05-11	subvariant_VOC
Mexico	AY.20	2021-06-16	8.0451e-12	0.132	2.56644	0.456008	no	2021-05-11	subvariant_VOC
Indonesia	AY.23	2021-05-28	2.46842e-10	0.101	2.38408	0.179092	no	2021-05-11	subvariant_VOC
Singapore	AY.23.1	2021-08-30	1.04178e-30	0.111	3.1058	1.22558	yes	2021-05-11	subvariant_VOC
Indonesia	AY.24	2021-06-13	1.76636e-17	0.114	2.20845	-0.232927	no	2021-05-11	subvariant_VOC
Argentina	AY.25	2021-10-14	1.41704e-15	0.118	2.14368	-0.255351	no	2021-05-11	subvariant_VOC
Canada	AY.25.1	2021-07-16	0.00506538	0.104	2.09051	-0.290576	no	2021-05-11	subvariant_VOC
Mexico	AY.26	2021-06-29	0.0477725	0.131	2.71184	0.699466	no	2021-05-11	subvariant_VOC
Canada	AY.27	2021-07-22	0.00101433	0.134	3.47463	1.91053	yes	2021-05-11	subvariant_VOC
Japan	AY.29	2021-08-03	0.041733	0.831	2.53313	0.415731	no	2021-05-11	subvariant_VOC
Puerto Rico	AY.3	2021-07-21	4.05533e-32	0.114	2.17517	-0.234485	no	2021-05-11	subvariant_VOC
Thailand	AY.30	2021-05-26	1.15215e-27	0.107	1.53473	-0.818952	no	2021-05-11	subvariant_VOC
Bahrain	AY.33	2021-10-21	1.00927e-14	0.102	3.41119	1.8098	yes	2021-05-11	subvariant_VOC
Senegal	AY.34	2021-07-06	7.9906e-29	0.11	3.4329	1.84427	yes	2021-05-11	subvariant_VOC
Senegal	AY.34.1	2021-07-15	1.38017e-26	0.107	3.83022	2.47509	yes	2021-05-11	subvariant_VOC
Nigeria	AY.36	2021-08-04	1.13439e-96	0.341	2.39575	0.197629	no	2021-05-11	subvariant_VOC
South Africa	AY.38	2021-06-15	5.27403e-05	0.105	2.47111	0.340348	no	2021-05-11	subvariant_VOC
Australia	AY.39.1	2021-06-27	1.77981e-36	0.132	2.28812	-0.159645	no	2021-05-11	subvariant_VOC
New Zealand	AY.39.1.1	2021-09-05	3.48206e-300	0.739	2.40719	0.215781	no	2021-05-11	subvariant_VOC
Australia	AY.39.1.2	2021-09-07	1.37591e-05	0.231	1.76615	-0.50549	no	2021-05-11	subvariant_VOC
Australia	AY.39.1.3	2021-08-06	2.31236e-08	0.105	1.3203	-1.05588	no	2021-05-11	subvariant_VOC
Australia	AY.39.1.4	2021-11-11	0.00221	0.128	2.55678	-0.580421	no	2021-05-11	subvariant_VOC
United Kingdom	AY.4	2021-05-13	0.000270268	0.26	2.31679	0.0722654	no	2021-05-11	subvariant_VOC
Bulgaria	AY.4.4	2021-08-05	3.18875e-30	0.108	2.53697	0.411876	no	2021-05-11	subvariant_VOC
Lithuania	AY.4.5	2021-07-15	5.03298e-43	0.149	2.26971	0.0960039	no	2021-05-11	subvariant_VOC
Aruba	AY.4.7	2021-08-14	5.75007e-78	0.261	2.0747	-0.140597	no	2021-05-11	subvariant_VOC
Croatia	AY.41	2021-08-20	0.00113202	0.102	2.65736	0.584088	no	2021-05-11	subvariant_VOC
Germany	AY.43	2021-05-03	2.02485e-34	0.124	1.94762	-0.385253	no	2021-05-11	subvariant_VOC
French Guiana	AY.43.8	2021-10-11	1.07607e-24	0.108	1.97502	-0.367099	no	2021-05-11	subvariant_VOC
South Africa	AY.45	2021-06-08	3.70226e-12	0.106	1.59288	-0.725173	no	2021-05-11	subvariant_VOC
Kenya	AY.46	2021-07-26	2.17151e-23	0.108	1.92967	-0.397148	no	2021-05-11	subvariant_VOC
Portugal	AY.5	2021-06-08	3.21106e-30	0.11	2.16677	-0.240051	no	2021-05-11	subvariant_VOC
Ireland	AY.50	2021-06-19	3.8539e-19	0.117	2.20736	-0.233872	no	2021-05-11	subvariant_VOC
Italy	AY.61	2021-06-16	2.83311e-08	0.102	2.14443	-0.288609	no	2021-05-11	subvariant_VOC
Norway	AY.63	2021-07-02	1.61065e-31	0.121	2.29535	-0.157331	no	2021-05-11	subvariant_VOC
Denmark	AY.7.1	2021-06-29	2.11194e-15	0.118	1.7724	-0.501348	no	2021-05-11	subvariant_VOC
Netherlands	AY.70	2021-07-01	0.00234198	0.104	2.053	-0.166929	no	2021-05-11	subvariant_VOC
Canary Islands	AY.71	2021-07-05	1.48734e-34	0.12	2.03572	-0.383175	no	2021-05-11	subvariant_VOC
Sweden	AY.75	2021-06-01	1.02714e-11	0.103	2.28547	0.0225306	no	2021-05-11	subvariant_VOC
Thailand	AY.85	2021-07-30	6.6303e-12	0.103	2.11084	-0.277105	no	2021-05-11	subvariant_VOC
Greece	AY.9	2021-07-19	4.55455e-31	0.112	2.40494	0.212211	no	2021-05-11	subvariant_VOC
Netherlands	AY.9.2	2021-07-05	1.02168e-13	0.102	2.40198	0.207509	no	2021-05-11	subvariant_VOC
Portugal	AY.94	2021-06-23	0.000179633	0.101	1.67397	-0.626786	no	2021-05-11	subvariant_VOC
Slovenia	AY.98.1	2021-07-12	9.76451e-35	0.125	1.87394	-0.434067	no	2021-05-11	subvariant_VOC
Brazil	AY.99.2	2021-07-23	7.36945e-06	0.123	1.56113	-0.641331	no	2021-05-11	subvariant_VOC
Greece	AZ.2	2021-04-21	2.12313e-11	0.111	2.11655	-0.572014	no	2021-06-02	subvariant_VUM
United Kingdom	B	2020-03-15	0.0134168	0.13	0.110929	-0.376584	no	NA	NA
Spain	B.1	2020-03-22	4.7193e-17	0.455	0.304496	0.41124	no	NA	NA
Japan	B.1.1	2020-04-10	1.97843e-77	0.784	0.308192	0.428978	no	NA	NA
Canada	B.1.1.157	2020-07-30	1.83777e-28	0.11	0.684465	0.590545	no	NA	NA
Canada	B.1.1.176	2020-10-12	2.25157e-17	0.101	1.44604	3.20351	yes	NA	NA
India	B.1.1.201	2020-08-28	1.57206e-17	0.104	0.512596	0.000865154	no	NA	NA
Japan	B.1.1.214	2020-07-08	9.54911e-30	0.113	0.65963	-0.218598	no	NA	NA
Mexico	B.1.1.222	2020-08-11	3.20539e-26	0.199	1.01723	2.39703	yes	NA	NA
Iceland	B.1.1.232	2020-09-20	2.03717e-57	0.189	0.34021	-0.334198	no	NA	NA
Philippines	B.1.1.263	2021-01-18	9.86654e-08	0.179	0.375412	-0.0992284	no	NA	NA
Denmark	B.1.1.272	2020-09-07	4.42476e-28	0.119	0.492833	-0.0669404	no	NA	NA
Brazil	B.1.1.28	2020-07-07	0.0456679	0.43	0.275789	0.273466	no	NA	NA
Japan	B.1.1.284	2020-06-22	3.83889e-45	0.16	0.850264	-0.289878	no	NA	NA
Denmark	B.1.1.288	2020-08-10	2.84945e-37	0.133	0.326672	-0.597874	no	NA	NA
Denmark	B.1.1.298	2020-07-13	2.21821e-31	0.115	0.911893	1.97208	yes	NA	NA
India	B.1.1.306	2020-05-26	0.00957368	0.16	0.593671	0.688312	no	NA	NA
Ghana	B.1.1.318	2021-07-18	3.33255e-70	0.257	2.0207	-0.0362845	no	2021-06-02	VUM
India	B.1.1.326	2020-06-13	3.60586e-10	0.115	0.341685	-0.181886	no	NA	NA
Brazil	B.1.1.33	2020-05-03	1.77463e-06	0.47	0.285115	0.318224	no	NA	NA
Norway	B.1.1.333	2020-12-25	6.62817e-36	0.129	0.993271	0.0643977	no	NA	NA
Peru	B.1.1.348	2021-02-13	2.94462e-45	0.21	0.581638	-0.562075	no	NA	NA
India	B.1.1.354	2020-12-10	1.29651e-26	0.111	0.5922	-0.486894	no	NA	NA
Switzerland	B.1.1.39	2020-08-22	1.27384e-28	0.108	0.492618	-0.222942	no	NA	NA
Luxembourg	B.1.1.420	2021-03-11	1.60996e-21	0.104	1.70183	1.03835	yes	NA	NA
South Africa	B.1.1.448	2020-07-22	1.19073e-09	0.165	0.365847	-0.230774	no	NA	NA
Israel	B.1.1.50	2021-01-03	2.0299e-17	0.422	0.70653	-0.329742	no	NA	NA
Mexico	B.1.1.519	2020-12-23	5.30675e-26	0.112	1.48859	0.745244	no	2021-06-02	VUM
South Africa	B.1.1.54	2020-07-22	7.20661e-25	0.135	0.32058	-0.435104	no	NA	NA
United Kingdom	B.1.1.7	2020-11-05	0.0195109	0.035	2.71862	6.90576	yes	2020-12-18	VOC
Switzerland	B.1.1.70	2020-08-17	2.34027e-27	0.104	1.28438	0.46454	no	NA	NA
Canada	B.1.128	2020-08-19	1.50496e-19	0.128	0.353761	0.313483	no	NA	NA
Canada	B.1.147	2020-04-01	0.0275943	0.111	0.607803	0.745322	no	NA	NA
France	B.1.160	2020-08-18	3.27922e-30	0.112	0.710461	0.679739	no	NA	NA
Spain	B.1.177	2020-07-14	5.66046e-32	0.125	0.734223	1.25533	yes	NA	NA
Denmark	B.1.177.12	2020-12-07	0.00304826	0.12	0.733272	0.320783	no	NA	NA
Denmark	B.1.177.21	2020-08-31	1.80503e-28	0.106	0.727632	0.73865	no	NA	NA
Italy	B.1.177.33	2020-10-26	2.46359e-26	0.102	0.931001	0.767525	no	NA	NA
Sweden	B.1.177.35	2021-01-15	7.07004e-18	0.104	0.785388	-0.221348	no	NA	NA
Switzerland	B.1.177.44	2020-10-08	2.07438e-26	0.101	0.688984	0.60605	no	NA	NA
Iceland	B.1.177.45	2020-09-20	1.58377e-45	0.154	0.684645	0.210918	no	NA	NA
Portugal	B.1.177.52	2020-12-31	2.83553e-29	0.107	0.752617	-0.0589556	no	NA	NA
Ireland	B.1.177.54	2020-11-16	1.00883e-30	0.113	0.696923	0.238658	no	NA	NA
Lithuania	B.1.177.60	2021-02-20	9.76943e-16	0.739	1.29284	0.476175	no	NA	NA
Sweden	B.1.177.82	2021-01-25	0.0044764	0.105	1.02695	0.497152	no	NA	NA
Denmark	B.1.179	2020-06-15	0.000230544	0.14	0.261002	0.202497	no	NA	NA
Spain	B.1.182	2020-04-21	1.33345e-24	0.114	0.282885	-0.0800281	no	NA	NA
Canada	B.1.2	2020-11-02	0.00176013	0.107	0.739609	0.847626	no	NA	NA
India	B.1.210	2020-05-27	2.45451e-05	0.107	0.465686	0.171995	no	NA	NA
Netherlands	B.1.22	2020-05-23	1.2406e-31	0.242	0.26373	0.215589	no	NA	NA
Belgium	B.1.221	2020-09-17	4.6011e-48	0.173	0.537667	0.301869	no	NA	NA
Norway	B.1.258	2020-12-04	1.09319e-21	0.105	1.1161	2.07148	yes	NA	NA
Slovenia	B.1.258.17	2020-10-30	2.5762e-38	0.151	2.3915	2.91867	yes	NA	NA
Ireland	B.1.258.2	2020-10-28	5.2379e-53	0.18	1.01321	1.71847	yes	NA	NA
Canada	B.1.279	2020-04-13	5.49048e-17	0.116	1.06971	1.08092	yes	NA	NA
Germany	B.1.329	2020-06-16	4.49831e-39	0.153	0.284063	-0.560706	no	NA	NA
Australia	B.1.338	2020-06-08	1.16638e-27	0.115	0.370428	-0.111442	no	NA	NA
South Africa	B.1.351	2020-09-04	3.80308e-05	0.035	4.60979	9.07925	yes	2020-12-18	VOC
Bangladesh	B.1.351.3	2021-04-06	5.32793e-69	0.219	5.42102	1.55064	yes	2020-12-18	subvariant_VOC
Spain	B.1.351.5	2021-07-03	0.0103176	0.122	5.40693	2.54923	yes	2020-12-18	subvariant_VOC
India	B.1.36	2020-06-12	0.0109443	0.145	0.723198	0.723439	no	NA	NA
Canada	B.1.36.18	2020-11-24	1.51752e-07	0.107	0.680582	-0.182627	no	NA	NA
Finland	B.1.36.22	2021-01-11	1.33433e-21	0.293	0.28149	-0.699956	no	NA	NA
Hong Kong	B.1.36.27	2020-12-06	1.19379e-71	0.23	0.355111	-0.791613	no	NA	NA
India	B.1.36.29	2020-08-02	2.98141e-44	0.155	1.08651	0.514276	no	NA	NA
Canada	B.1.36.36	2020-10-23	5.99276e-05	0.101	0.755032	-0.386376	no	NA	NA
Israel	B.1.362	2021-01-03	0.0208513	0.165	0.86402	-0.113264	no	NA	NA
France	B.1.367	2020-09-10	9.96654e-14	0.103	0.498311	-0.0481473	no	NA	NA
Canada	B.1.422	2020-07-30	1.22727e-15	0.111	0.285501	0.320076	no	NA	NA
Canada	B.1.438.1	2021-01-28	0.0261964	0.189	1.56122	0.845068	no	NA	NA
Indonesia	B.1.466.2	2021-02-12	6.10699e-48	0.298	1.05232	-0.0851322	no	2021-04-28	VUM
Senegal	B.1.525	2021-05-16	3.21301e-24	0.103	4.0137	2.91561	yes	2021-03-17	VOI
Puerto Rico	B.1.526	2021-05-11	0.00249673	0.138	2.56043	1.44303	yes	2021-03-24	VOI
India	B.1.560	2020-10-14	0.0218084	0.107	0.851299	-0.13075	no	NA	NA
India	B.1.617	2021-02-18	0.0115496	0.041	2.15084	0.0597233	no	NA	NA
India	B.1.617.1	2021-02-17	0.0364115	0.085	3.41931	1.45934	yes	2021-04-04	VOI
India	B.1.617.2	2020-11-22	0.0267253	0.03	1.6925	3.76462	yes	2021-05-11	VOC
Colombia	B.1.621	2021-04-13	5.14649e-103	0.338	4.32721	2.97279	yes	2021-08-30	VOI
South Africa	BA.1	2021-11-18	7.9665e-38	0.133	14.4702	7.91182	yes	2021-11-26	subvariant_VOC
Spain	BA.1.1.1	2021-07-16	1.23126e-19	0.101	15.0872	1.71952	yes	2021-11-26	subvariant_VOC
Peru	C.37	2021-02-13	1.68009e-40	0.146	2.85154	0.801913	no	2021-06-14	VOI
Australia	D.2	2020-06-23	3.05125e-31	0.116	0.721071	1.20227	yes	NA	NA
Canada	L.1	2020-04-07	1.36184e-14	0.102	0.350262	-0.160865	no	NA	NA
Brazil	P.1	2020-12-20	0.00951274	0.037	4.7254	5.1944	yes	2021-01-11	VOC
Italy	P.1.1	2021-02-10	4.81388e-10	0.108	5.57819	3.14427	yes	2021-01-11	subvariant_VOC
Canada	P.1.14	2021-03-25	3.71067e-06	0.198	5.72369	2.82476	yes	2021-01-11	subvariant_VOC
Chile	P.1.15	2021-04-12	2.77025e-31	0.113	5.50786	2.63703	yes	2021-01-11	subvariant_VOC
Mexico	P.1.17	2021-05-20	1.03052e-07	0.116	5.32758	2.48021	yes	2021-01-11	subvariant_VOC
Luxembourg	P.1.17.1	2021-06-30	1.95032e-47	0.163	5.45503	2.59107	yes	2021-01-11	subvariant_VOC
Brazil	P.1.7	2021-08-17	0.0411171	0.126	5.76716	4.33929	yes	2021-01-11	subvariant_VOC
Brazil	P.2	2020-10-30	2.32909e-14	0.119	1.34909	1.06883	yes	2021-03-17	VOI
Lithuania	Q.1	2021-02-25	5.42349e-20	0.107	3.53174	1.07848	yes	2020-12-18	subvariant_VOC
Japan	R.1	2021-01-26	2.24419e-05	0.101	1.47725	0.345445	no	2021-04-07	VUM

## Sheet: Fig3c
lineage	antigenic_score	zscore	altered	designation_date	designation_type
A	0.095948	-0.379962	no	NA	NA
A.1	0	-0.401596	no	NA	NA
A.15	0.23156	-0.707609	no	NA	NA
A.16	0.121571	-0.360448	no	NA	NA
A.2	0.388679	0.0647184	no	NA	NA
A.2.2	0.0247337	-0.931443	no	NA	NA
A.2.3	0.016679	-1.55803	no	NA	NA
A.2.4	0.0705525	-0.711542	no	NA	NA
A.2.5	1.1702	-1.11099	no	NA	NA
A.23.1	2.0604	1.53122	yes	NA	NA
A.27	2.63304	0.845688	no	NA	NA
A.3	0.058483	-0.87595	no	NA	NA
A.5	0.0449375	-0.834477	no	NA	NA
A.6	1.25502	4.97314	yes	NA	NA
AD.2	0.308503	-0.638924	no	NA	NA
AE.1	0.323541	-0.426039	no	NA	NA
AE.8	0.298044	-0.662554	no	NA	NA
AL.1	0.298038	-0.839387	no	NA	NA
AP.1	1.43495	1.22119	yes	NA	NA
AU.1	0.825778	-0.917832	no	2021-04-28	subvariant_VUM
AY.1	2.88821	0.846395	no	2021-05-11	subvariant_VOC
AY.10	2.30193	-0.447779	no	2021-05-11	subvariant_VOC
AY.100	2.29979	-0.151915	no	2021-05-11	subvariant_VOC
AY.101	1.79624	-0.485549	no	2021-05-11	subvariant_VOC
AY.102	1.68452	-0.807544	no	2021-05-11	subvariant_VOC
AY.103	2.04417	-0.321283	no	2021-05-11	subvariant_VOC
AY.106	2.09898	-0.273554	no	2021-05-11	subvariant_VOC
AY.107	1.96272	-0.409588	no	2021-05-11	subvariant_VOC
AY.110	1.97296	-0.26403	no	2021-05-11	subvariant_VOC
AY.111	2.34898	0.123378	no	2021-05-11	subvariant_VOC
AY.112	2.10217	-0.268484	no	2021-05-11	subvariant_VOC
AY.113	2.24972	-0.18509	no	2021-05-11	subvariant_VOC
AY.114	2.04673	-0.289414	no	2021-05-11	subvariant_VOC
AY.116	1.6561	-0.713377	no	2021-05-11	subvariant_VOC
AY.116.1	2.09184	-0.119802	no	2021-05-11	subvariant_VOC
AY.117	2.2533	-0.182719	no	2021-05-11	subvariant_VOC
AY.118	2.29891	-0.152502	no	2021-05-11	subvariant_VOC
AY.119	2.31458	0.068747	no	2021-05-11	subvariant_VOC
AY.119.2	3.26457	1.57701	yes	2021-05-11	subvariant_VOC
AY.120	2.28975	0.0293339	no	2021-05-11	subvariant_VOC
AY.120.1	2.21439	0.0288816	no	2021-05-11	subvariant_VOC
AY.120.2.1	2.16572	-0.0301673	no	2021-05-11	subvariant_VOC
AY.121	2.08544	-0.293935	no	2021-05-11	subvariant_VOC
AY.121.1	2.41118	-0.0781117	no	2021-05-11	subvariant_VOC
AY.122	2.1481	-0.252421	no	2021-05-11	subvariant_VOC
AY.122.1	1.63786	-0.670596	no	2021-05-11	subvariant_VOC
AY.122.2	2.02164	-0.204969	no	2021-05-11	subvariant_VOC
AY.122.5	1.53746	-0.657008	no	2021-05-11	subvariant_VOC
AY.124	2.09078	-0.286571	no	2021-05-11	subvariant_VOC
AY.125	2.21076	-0.210905	no	2021-05-11	subvariant_VOC
AY.126	3.2203	1.50674	yes	2021-05-11	subvariant_VOC
AY.127	2.18981	-0.129336	no	2021-05-11	subvariant_VOC
AY.129	2.099	-0.284952	no	2021-05-11	subvariant_VOC
AY.13	1.69823	-0.597356	no	2021-05-11	subvariant_VOC
AY.14	1.79094	-0.484873	no	2021-05-11	subvariant_VOC
AY.2	3.11243	0.553394	no	2021-05-11	subvariant_VOC
AY.20	2.56644	0.456008	no	2021-05-11	subvariant_VOC
AY.23	2.38408	0.179092	no	2021-05-11	subvariant_VOC
AY.23.1	3.1058	1.22558	yes	2021-05-11	subvariant_VOC
AY.24	2.20845	-0.232927	no	2021-05-11	subvariant_VOC
AY.25	2.14368	-0.255351	no	2021-05-11	subvariant_VOC
AY.25.1	2.09051	-0.290576	no	2021-05-11	subvariant_VOC
AY.25.3	2.30951	-0.145473	no	2021-05-11	subvariant_VOC
AY.26	2.71184	0.699466	no	2021-05-11	subvariant_VOC
AY.27	3.47463	1.91053	yes	2021-05-11	subvariant_VOC
AY.29	2.53313	0.415731	no	2021-05-11	subvariant_VOC
AY.29.1	3.64508	1.99701	yes	2021-05-11	subvariant_VOC
AY.3	2.17517	-0.234485	no	2021-05-11	subvariant_VOC
AY.3.1	2.06799	-0.305498	no	2021-05-11	subvariant_VOC
AY.30	1.53473	-0.818952	no	2021-05-11	subvariant_VOC
AY.33	3.41119	1.8098	yes	2021-05-11	subvariant_VOC
AY.34	3.4329	1.84427	yes	2021-05-11	subvariant_VOC
AY.34.1	3.83022	2.47509	yes	2021-05-11	subvariant_VOC
AY.35	2.32352	-0.132832	no	2021-05-11	subvariant_VOC
AY.36	2.39575	0.197629	no	2021-05-11	subvariant_VOC
AY.36.1	2.33503	-0.621124	no	2021-05-11	subvariant_VOC
AY.37	2.49476	0.369047	no	2021-05-11	subvariant_VOC
AY.38	2.47111	0.340348	no	2021-05-11	subvariant_VOC
AY.39	2.33568	-0.128139	no	2021-05-11	subvariant_VOC
AY.39.1	2.28812	-0.159645	no	2021-05-11	subvariant_VOC
AY.39.1.1	2.40719	0.215781	no	2021-05-11	subvariant_VOC
AY.39.1.2	1.76615	-0.50549	no	2021-05-11	subvariant_VOC
AY.39.1.3	1.3203	-1.05588	no	2021-05-11	subvariant_VOC
AY.39.1.4	2.55678	-0.580421	no	2021-05-11	subvariant_VOC
AY.4	2.31679	0.0722654	no	2021-05-11	subvariant_VOC
AY.4.10	2.81925	0.192264	no	2021-05-11	subvariant_VOC
AY.4.2	3.69877	2.26639	yes	2021-05-11	subvariant_VOC
AY.4.2.1	3.53077	1.99966	yes	2021-05-11	subvariant_VOC
AY.4.2.2	4.07943	2.87075	yes	2021-05-11	subvariant_VOC
AY.4.2.3	3.77427	2.38625	yes	2021-05-11	subvariant_VOC
AY.4.3	3.14502	1.38721	yes	2021-05-11	subvariant_VOC
AY.4.4	2.53697	0.411876	no	2021-05-11	subvariant_VOC
AY.4.5	2.26971	0.0960039	no	2021-05-11	subvariant_VOC
AY.4.6	2.33417	0.0998502	no	2021-05-11	subvariant_VOC
AY.4.7	2.0747	-0.140597	no	2021-05-11	subvariant_VOC
AY.4.8	2.33211	-0.1305	no	2021-05-11	subvariant_VOC
AY.4.9	2.14643	-0.198216	no	2021-05-11	subvariant_VOC
AY.40	1.45778	-0.889078	no	2021-05-11	subvariant_VOC
AY.41	2.65736	0.584088	no	2021-05-11	subvariant_VOC
AY.42	2.19982	-0.218155	no	2021-05-11	subvariant_VOC
AY.43	1.94762	-0.385253	no	2021-05-11	subvariant_VOC
AY.43.4	1.8477	-0.451455	no	2021-05-11	subvariant_VOC
AY.43.6	1.93465	-0.393848	no	2021-05-11	subvariant_VOC
AY.43.8	1.97502	-0.367099	no	2021-05-11	subvariant_VOC
AY.44	2.01279	-0.342072	no	2021-05-11	subvariant_VOC
AY.45	1.59288	-0.725173	no	2021-05-11	subvariant_VOC
AY.46	1.92967	-0.397148	no	2021-05-11	subvariant_VOC
AY.46.4	1.98576	-0.248508	no	2021-05-11	subvariant_VOC
AY.46.5	2.06726	-0.305982	no	2021-05-11	subvariant_VOC
AY.46.6	1.86408	-0.440605	no	2021-05-11	subvariant_VOC
AY.47	2.97272	1.11367	yes	2021-05-11	subvariant_VOC
AY.48	2.56694	0.0789058	no	2021-05-11	subvariant_VOC
AY.5	2.16677	-0.240051	no	2021-05-11	subvariant_VOC
AY.5.4	1.97858	-0.364741	no	2021-05-11	subvariant_VOC
AY.50	2.20736	-0.233872	no	2021-05-11	subvariant_VOC
AY.53	1.75751	-0.62517	no	2021-05-11	subvariant_VOC
AY.54	2.01394	-0.34131	no	2021-05-11	subvariant_VOC
AY.6	2.32374	-0.136047	no	2021-05-11	subvariant_VOC
AY.61	2.14443	-0.288609	no	2021-05-11	subvariant_VOC
AY.62	2.08441	-0.340822	no	2021-05-11	subvariant_VOC
AY.63	2.29535	-0.157331	no	2021-05-11	subvariant_VOC
AY.67	2.30841	-0.145977	no	2021-05-11	subvariant_VOC
AY.68	3.49772	1.58588	yes	2021-05-11	subvariant_VOC
AY.69	2.02956	-0.195369	no	2021-05-11	subvariant_VOC
AY.7	1.84781	-0.415872	no	2021-05-11	subvariant_VOC
AY.7.1	1.7724	-0.501348	no	2021-05-11	subvariant_VOC
AY.7.2	1.5179	-0.833594	no	2021-05-11	subvariant_VOC
AY.70	2.053	-0.166929	no	2021-05-11	subvariant_VOC
AY.71	2.03572	-0.383175	no	2021-05-11	subvariant_VOC
AY.74	2.29876	0.0711149	no	2021-05-11	subvariant_VOC
AY.75	2.28547	0.0225306	no	2021-05-11	subvariant_VOC
AY.8	1.68831	-0.733071	no	2021-05-11	subvariant_VOC
AY.85	2.11084	-0.277105	no	2021-05-11	subvariant_VOC
AY.9	2.40494	0.212211	no	2021-05-11	subvariant_VOC
AY.9.2	2.40198	0.207509	no	2021-05-11	subvariant_VOC
AY.92	2.56272	0.0222903	no	2021-05-11	subvariant_VOC
AY.93	2.05077	-0.169633	no	2021-05-11	subvariant_VOC
AY.94	1.67397	-0.626786	no	2021-05-11	subvariant_VOC
AY.98	2.09634	-0.286712	no	2021-05-11	subvariant_VOC
AY.98.1	1.87394	-0.434067	no	2021-05-11	subvariant_VOC
AY.99.2	1.56113	-0.641331	no	2021-05-11	subvariant_VOC
AZ.1	1.9734	-0.682242	no	2021-06-02	subvariant_VUM
AZ.2	2.11655	-0.572014	no	2021-06-02	subvariant_VUM
B	0.110929	-0.376584	no	NA	NA
B.1	0.304496	0.41124	no	NA	NA
B.1.1	0.308192	0.428978	no	NA	NA
B.1.1.1	0.647141	0.564565	no	NA	NA
B.1.1.10	0.616593	0.780785	no	NA	NA
B.1.1.113	0.288616	-0.311945	no	NA	NA
B.1.1.115	0.734762	0.763113	no	NA	NA
B.1.1.118	0.490156	0.270713	no	NA	NA
B.1.1.121	0.281356	-0.700259	no	NA	NA
B.1.1.123	0.260333	-0.656436	no	NA	NA
B.1.1.125	0.264935	-0.637873	no	NA	NA
B.1.1.128	0.344626	-0.361495	no	NA	NA
B.1.1.132	0.293059	-0.301055	no	NA	NA
B.1.1.135	0.518563	0.021336	no	NA	NA
B.1.1.14	0.533942	0.289294	no	NA	NA
B.1.1.142	0.298929	0.384521	no	NA	NA
B.1.1.148	0.316158	-0.448641	no	NA	NA
B.1.1.153	0.337982	-0.77081	no	NA	NA
B.1.1.157	0.684465	0.590545	no	NA	NA
B.1.1.158	0.260333	-0.656436	no	NA	NA
B.1.1.164	0.307945	0.0591066	no	NA	NA
B.1.1.170	0.35704	-0.691655	no	NA	NA
B.1.1.171	0.299001	-0.500442	no	NA	NA
B.1.1.176	1.44604	3.20351	yes	NA	NA
B.1.1.181	0.467856	0.127332	no	NA	NA
B.1.1.186	0.27145	-0.843542	no	NA	NA
B.1.1.187	0.392543	-0.123078	no	NA	NA
B.1.1.189	0.415626	-0.396895	no	NA	NA
B.1.1.191	0.266436	-0.733969	no	NA	NA
B.1.1.192	0.370449	-0.498965	no	NA	NA
B.1.1.198	0.386304	-0.463144	no	NA	NA
B.1.1.200	0.296721	-0.509641	no	NA	NA
B.1.1.201	0.512596	0.000865154	no	NA	NA
B.1.1.205	0.274625	-0.575779	no	NA	NA
B.1.1.207	0.738829	-0.0826263	no	NA	NA
B.1.1.208	0.260333	-0.656436	no	NA	NA
B.1.1.210	0.334708	-0.391856	no	NA	NA
B.1.1.214	0.65963	-0.218598	no	NA	NA
B.1.1.216	0.494235	-0.502551	no	NA	NA
B.1.1.217	0.390306	-0.132103	no	NA	NA
B.1.1.220	0.268706	-0.15875	no	NA	NA
B.1.1.222	1.01723	2.39703	yes	NA	NA
B.1.1.225	0.269642	-0.591033	no	NA	NA
B.1.1.226	0.348129	-0.350769	no	NA	NA
B.1.1.227	0.267156	-0.598645	no	NA	NA
B.1.1.228	0.435772	-0.262716	no	NA	NA
B.1.1.231	0.356773	-0.324309	no	NA	NA
B.1.1.232	0.34021	-0.334198	no	NA	NA
B.1.1.237	1.10002	2.731	yes	NA	NA
B.1.1.241	1.06851	1.90822	yes	NA	NA
B.1.1.25	0.455354	-0.022533	no	NA	NA
B.1.1.251	0.63957	0.109078	no	NA	NA
B.1.1.253	0.460581	-0.177596	no	NA	NA
B.1.1.255	0.28499	-0.544051	no	NA	NA
B.1.1.256	0.260333	-0.656436	no	NA	NA
B.1.1.257	0.263923	0.216516	no	NA	NA
B.1.1.258	0.382564	-0.245356	no	NA	NA
B.1.1.26	0.392494	-0.123275	no	NA	NA
B.1.1.263	0.375412	-0.0992284	no	NA	NA
B.1.1.267	0.264708	-0.180948	no	NA	NA
B.1.1.268	0.384538	-0.155371	no	NA	NA
B.1.1.269	0.453092	-0.203291	no	NA	NA
B.1.1.27	0.340705	-0.184286	no	NA	NA
B.1.1.272	0.492833	-0.0669404	no	NA	NA
B.1.1.273	0.285385	-0.542843	no	NA	NA
B.1.1.275	0.315306	-0.246533	no	NA	NA
B.1.1.277	0.530066	0.0608043	no	NA	NA
B.1.1.279	1.13947	2.89015	yes	NA	NA
B.1.1.28	0.275789	0.273466	no	NA	NA
B.1.1.282	0.27287	-0.350535	no	NA	NA
B.1.1.284	0.850264	-0.289878	no	NA	NA
B.1.1.285	0.433922	0.758539	no	NA	NA
B.1.1.286	0.302888	-0.65161	no	NA	NA
B.1.1.288	0.326672	-0.597874	no	NA	NA
B.1.1.289	0.426851	0.0153289	no	NA	NA
B.1.1.29	0.5514	0.332079	no	NA	NA
B.1.1.290	0.288012	-0.544775	no	NA	NA
B.1.1.291	0.372641	-0.275733	no	NA	NA
B.1.1.294	0.593032	0.00393133	no	NA	NA
B.1.1.297	0.53049	-0.383853	no	NA	NA
B.1.1.298	0.911893	1.97208	yes	NA	NA
B.1.1.299	0.762409	1.36903	yes	NA	NA
B.1.1.3	0.585225	1.59859	yes	NA	NA
B.1.1.300	0.260333	-0.656436	no	NA	NA
B.1.1.301	0.839758	0.561374	no	NA	NA
B.1.1.302	0.576667	-0.0330444	no	NA	NA
B.1.1.303	0.706487	0.260267	no	NA	NA
B.1.1.304	0.444411	-0.0560326	no	NA	NA
B.1.1.305	0.417132	-0.32667	no	NA	NA
B.1.1.306	0.593671	0.688312	no	NA	NA
B.1.1.307	0.286222	-0.689265	no	NA	NA
B.1.1.309	0.291063	-0.678327	no	NA	NA
B.1.1.311	0.36551	-0.503785	no	NA	NA
B.1.1.312	0.803534	0.479531	no	NA	NA
B.1.1.316	2.5209	2.97686	yes	NA	NA
B.1.1.317	1.54782	0.416952	no	NA	NA
B.1.1.318	2.0207	-0.0362845	no	2021-06-02	VUM
B.1.1.326	0.341685	-0.181886	no	NA	NA
B.1.1.33	0.285115	0.318224	no	NA	NA
B.1.1.331	0.275175	0.270518	no	NA	NA
B.1.1.333	0.993271	0.0643977	no	NA	NA
B.1.1.337	1.56329	1.44894	yes	NA	NA
B.1.1.339	0.76575	1.38251	yes	NA	NA
B.1.1.348	0.581638	-0.562075	no	NA	NA
B.1.1.354	0.5922	-0.486894	no	NA	NA
B.1.1.356	0.547171	0.258536	no	NA	NA
B.1.1.363	2.05039	6.56499	yes	NA	NA
B.1.1.365	1.12942	2.84962	yes	NA	NA
B.1.1.366	0.412648	-0.00796981	no	NA	NA
B.1.1.369	0.279004	0.288897	no	NA	NA
B.1.1.37	0.402051	-0.185704	no	NA	NA
B.1.1.372	0.286636	0.325521	no	NA	NA
B.1.1.376	0.342156	-0.369054	no	NA	NA
B.1.1.377	0.770465	-0.0283129	no	NA	NA
B.1.1.380	0.28362	-0.548245	no	NA	NA
B.1.1.39	0.492618	-0.222942	no	NA	NA
B.1.1.391	0.383763	-0.0787618	no	NA	NA
B.1.1.4	0.301456	-0.490538	no	NA	NA
B.1.1.406	0.277147	-0.568061	no	NA	NA
B.1.1.41	0.684147	1.05331	yes	NA	NA
B.1.1.412	0.304796	-0.483421	no	NA	NA
B.1.1.416	0.457736	-0.565213	no	NA	NA
B.1.1.417	0.455864	-0.516283	no	NA	NA
B.1.1.420	1.70183	1.03835	yes	NA	NA
B.1.1.432	0.765894	0.869927	no	NA	NA
B.1.1.433	1.85173	1.24439	yes	NA	NA
B.1.1.434	0.417632	-0.634065	no	NA	NA
B.1.1.437	0.316985	-0.446108	no	NA	NA
B.1.1.44	0.272833	-0.719514	no	NA	NA
B.1.1.440	0.307532	-0.475046	no	NA	NA
B.1.1.448	0.365847	-0.230774	no	NA	NA
B.1.1.45	0.260333	-0.656436	no	NA	NA
B.1.1.459	0.766083	0.858221	no	NA	NA
B.1.1.46	0.417124	-0.0239104	no	NA	NA
B.1.1.462	0.548427	0.324794	no	NA	NA
B.1.1.464	0.426512	0.026008	no	NA	NA
B.1.1.465	0.446348	0.827531	no	NA	NA
B.1.1.47	0.373849	-0.272036	no	NA	NA
B.1.1.48	0.321164	0.132501	no	NA	NA
B.1.1.50	0.70653	-0.329742	no	NA	NA
B.1.1.51	0.345015	-0.314813	no	NA	NA
B.1.1.519	1.48859	0.745244	no	2021-06-02	VUM
B.1.1.523	3.24893	0.186874	no	2021-07-14	VUM
B.1.1.529	7.28854	0.288086	no	2021-11-26	VOC
B.1.1.54	0.32058	-0.435104	no	NA	NA
B.1.1.57	0.370873	-0.110353	no	NA	NA
B.1.1.59	0.280421	-0.575396	no	NA	NA
B.1.1.61	0.260333	-0.139575	no	NA	NA
B.1.1.63	0.476045	0.0408067	no	NA	NA
B.1.1.67	0.584615	0.247962	no	NA	NA
B.1.1.7	2.71862	6.90576	yes	2020-12-18	VOC
B.1.1.70	1.28438	0.46454	no	NA	NA
B.1.1.74	0.316879	-0.670639	no	NA	NA
B.1.1.75	0.716197	1.1826	yes	NA	NA
B.1.1.8	0.286005	-0.062708	no	NA	NA
B.1.1.83	0.291498	-0.0322108	no	NA	NA
B.1.104	0.275653	-0.120184	no	NA	NA
B.1.105	0.392884	0.530694	no	NA	NA
B.1.108	0.27067	-0.147846	no	NA	NA
B.1.110	0.279551	0.29152	no	NA	NA
B.1.110.3	0.454949	-0.023773	no	NA	NA
B.1.111	0.276547	-0.115217	no	NA	NA
B.1.112	0.286205	-0.0615939	no	NA	NA
B.1.113	0.772987	1.41171	yes	NA	NA
B.1.116	0.279316	-0.334737	no	NA	NA
B.1.120	0.275693	-0.343616	no	NA	NA
B.1.124	0.276242	-0.34227	no	NA	NA
B.1.126	0.480322	0.23104	no	NA	NA
B.1.127	0.712476	-0.12787	no	NA	NA
B.1.128	0.353761	0.313483	no	NA	NA
B.1.13	0.278307	0.28555	no	NA	NA
B.1.134	0.376369	-0.188325	no	NA	NA
B.1.137	0.294739	-0.296939	no	NA	NA
B.1.139	0.381499	-0.0843087	no	NA	NA
B.1.142	0.419722	0.679703	no	NA	NA
B.1.147	0.607803	0.745322	no	NA	NA
B.1.157	0.405425	0.895638	no	NA	NA
B.1.159	0.304687	-0.477505	no	NA	NA
B.1.160	0.710461	0.679739	no	NA	NA
B.1.160.16	0.741676	-0.0777388	no	NA	NA
B.1.160.17	0.964905	0.0254067	no	NA	NA
B.1.160.23	0.752885	0.0108064	no	NA	NA
B.1.160.30	0.964451	0.304726	no	NA	NA
B.1.160.33	0.712865	-0.127203	no	NA	NA
B.1.160.7	0.777165	0.0538935	no	NA	NA
B.1.160.8	0.735732	-0.0196319	no	NA	NA
B.1.162	0.404292	-0.0756805	no	NA	NA
B.1.165	0.278652	-0.336366	no	NA	NA
B.1.167	0.375605	-0.0987541	no	NA	NA
B.1.170	0.543251	0.484907	no	NA	NA
B.1.177	0.734223	1.25533	yes	NA	NA
B.1.177.10	0.915719	0.732998	no	NA	NA
B.1.177.11	0.878607	0.649149	no	NA	NA
B.1.177.12	0.733272	0.320783	no	NA	NA
B.1.177.14	0.706698	0.666828	no	NA	NA
B.1.177.15	0.703956	0.254548	no	NA	NA
B.1.177.16	0.721579	-0.0447486	no	NA	NA
B.1.177.17	1.14039	1.24061	yes	NA	NA
B.1.177.18	1.08692	0.514985	no	NA	NA
B.1.177.19	1.25365	0.801222	no	NA	NA
B.1.177.2	0.70604	-0.0723239	no	NA	NA
B.1.177.20	0.942652	0.793849	no	NA	NA
B.1.177.21	0.727632	0.73865	no	NA	NA
B.1.177.23	0.680739	-0.117222	no	NA	NA
B.1.177.24	0.695351	0.235107	no	NA	NA
B.1.177.30	1.63806	1.46119	yes	NA	NA
B.1.177.32	0.752643	-0.388796	no	NA	NA
B.1.177.33	0.931001	0.767525	no	NA	NA
B.1.177.35	0.785388	-0.221348	no	NA	NA
B.1.177.4	0.684689	0.211017	no	NA	NA
B.1.177.42	0.684352	-0.176155	no	NA	NA
B.1.177.43	0.76065	-0.255352	no	NA	NA
B.1.177.44	0.688984	0.60605	no	NA	NA
B.1.177.45	0.684645	0.210918	no	NA	NA
B.1.177.48	1.29643	0.874672	no	NA	NA
B.1.177.5	1.16633	1.29923	yes	NA	NA
B.1.177.52	0.752617	-0.0589556	no	NA	NA
B.1.177.53	0.682452	0.583639	no	NA	NA
B.1.177.54	0.696923	0.238658	no	NA	NA
B.1.177.55	0.680333	0.201176	no	NA	NA
B.1.177.56	0.738446	0.332474	no	NA	NA
B.1.177.57	0.692297	0.617417	no	NA	NA
B.1.177.58	1.29817	0.877658	no	NA	NA
B.1.177.6	2.37943	2.89726	yes	NA	NA
B.1.177.60	1.29284	0.476175	no	NA	NA
B.1.177.62	1.69048	0.110052	no	NA	NA
B.1.177.65	1.21568	0.832076	no	NA	NA
B.1.177.69	0.817882	0.0530936	no	NA	NA
B.1.177.7	1.2186	2.42317	yes	NA	NA
B.1.177.73	1.33677	0.203097	no	NA	NA
B.1.177.77	0.781113	-0.0100334	no	NA	NA
B.1.177.8	1.17044	1.3085	yes	NA	NA
B.1.177.81	0.723317	0.298291	no	NA	NA
B.1.177.82	1.02695	0.497152	no	NA	NA
B.1.177.86	1.27123	0.831418	no	NA	NA
B.1.177.87	0.936724	0.780456	no	NA	NA
B.1.177.9	1.49559	1.2166	yes	NA	NA
B.1.179	0.261002	0.202497	no	NA	NA
B.1.182	0.282885	-0.0800281	no	NA	NA
B.1.192	0.321016	-0.232541	no	NA	NA
B.1.195	0.356426	0.328278	no	NA	NA
B.1.199	0.520794	0.257073	no	NA	NA
B.1.2	0.739609	0.847626	no	NA	NA
B.1.201	0.381808	0.4692	no	NA	NA
B.1.206	0.475522	-0.126334	no	NA	NA
B.1.210	0.465686	0.171995	no	NA	NA
B.1.214	0.377525	-0.0940488	no	NA	NA
B.1.218	0.361744	-0.518633	no	NA	NA
B.1.219	0.274438	-0.599533	no	NA	NA
B.1.22	0.26373	0.215589	no	NA	NA
B.1.221	0.537667	0.301869	no	NA	NA
B.1.221.1	0.634153	-0.199893	no	NA	NA
B.1.221.3	0.519114	-0.587355	no	NA	NA
B.1.222	1.03734	4.10879	yes	NA	NA
B.1.223	0.642436	0.885038	no	NA	NA
B.1.225	0.310263	-0.258892	no	NA	NA
B.1.23	0.271335	0.25209	no	NA	NA
B.1.232	0.300592	-0.656798	no	NA	NA
B.1.234	0.388145	-0.426125	no	NA	NA
B.1.235	0.284939	-0.692163	no	NA	NA
B.1.236	0.401703	-0.379606	no	NA	NA
B.1.238	0.63523	0.855969	no	NA	NA
B.1.239	0.399207	-0.194412	no	NA	NA
B.1.240	0.517158	0.0165161	no	NA	NA
B.1.241	0.762029	-0.253456	no	NA	NA
B.1.243	0.295141	-0.0119842	no	NA	NA
B.1.251	0.274538	-0.599132	no	NA	NA
B.1.252	0.269037	-0.156914	no	NA	NA
B.1.258	1.1161	2.07148	yes	NA	NA
B.1.258.11	1.24164	0.878139	no	NA	NA
B.1.258.16	1.01937	0.100267	no	NA	NA
B.1.258.17	2.3915	2.91867	yes	NA	NA
B.1.258.2	1.01321	1.71847	yes	NA	NA
B.1.258.3	1.72955	4.17622	yes	NA	NA
B.1.258.4	2.37935	2.89711	yes	NA	NA
B.1.258.7	1.03364	0.999415	no	NA	NA
B.1.258.9	1.23421	1.45258	yes	NA	NA
B.1.260	0.144128	-0.850418	no	NA	NA
B.1.265	0.627376	0.394673	no	NA	NA
B.1.268	0.313978	0.0925992	no	NA	NA
B.1.270	0.260333	-0.205238	no	NA	NA
B.1.274	0.284999	-0.32081	no	NA	NA
B.1.279	1.06971	1.08092	yes	NA	NA
B.1.280	0.277625	-0.566597	no	NA	NA
B.1.289	0.264222	-0.183647	no	NA	NA
B.1.3	1.20628	3.1597	yes	NA	NA
B.1.301	0.290829	-0.0359248	no	NA	NA
B.1.305	1.04252	2.49904	yes	NA	NA
B.1.308	0.316527	-0.243541	no	NA	NA
B.1.311	0.593646	-0.271777	no	NA	NA
B.1.313	0.541046	0.476014	no	NA	NA
B.1.314	0.67465	2.18774	yes	NA	NA
B.1.315	0.807792	2.8343	yes	NA	NA
B.1.319	0.433522	0.756319	no	NA	NA
B.1.320	0.30669	0.421769	no	NA	NA
B.1.324	0.356585	-0.26814	no	NA	NA
B.1.325	0.320784	-0.434478	no	NA	NA
B.1.329	0.284063	-0.560706	no	NA	NA
B.1.330	0.303511	-0.275441	no	NA	NA
B.1.332	0.290662	0.344848	no	NA	NA
B.1.335	0.320811	-0.412458	no	NA	NA
B.1.336	0.380779	-0.0860731	no	NA	NA
B.1.337	0.460514	-0.295474	no	NA	NA
B.1.338	0.370428	-0.111442	no	NA	NA
B.1.340	0.296494	-0.508836	no	NA	NA
B.1.344	0.260333	-0.205238	no	NA	NA
B.1.346	0.340954	-0.372734	no	NA	NA
B.1.349	0.458004	-0.564754	no	NA	NA
B.1.35	0.280125	-0.095353	no	NA	NA
B.1.350	0.279446	0.291018	no	NA	NA
B.1.351	4.60979	9.07925	yes	2020-12-18	VOC
B.1.351.2	5.42094	4.34155	yes	2020-12-18	subvariant_VOC
B.1.351.3	5.42102	1.55064	yes	2020-12-18	subvariant_VOC
B.1.351.5	5.40693	2.54923	yes	2020-12-18	subvariant_VOC
B.1.355	0.307499	-0.466162	no	NA	NA
B.1.356	0.363658	0.368427	no	NA	NA
B.1.357	0.284321	-0.559663	no	NA	NA
B.1.36	0.723198	0.723439	no	NA	NA
B.1.36.1	0.260333	-0.342898	no	NA	NA
B.1.36.12	0.272838	-0.821741	no	NA	NA
B.1.36.17	0.31584	-0.622347	no	NA	NA
B.1.36.18	0.680582	-0.182627	no	NA	NA
B.1.36.22	0.28149	-0.699956	no	NA	NA
B.1.36.25	1.02892	0.4154	no	NA	NA
B.1.36.26	0.982459	0.335642	no	NA	NA
B.1.36.27	0.355111	-0.791613	no	NA	NA
B.1.36.29	1.08651	0.514276	no	NA	NA
B.1.36.36	0.755032	-0.386376	no	NA	NA
B.1.36.37	0.292285	-0.849263	no	NA	NA
B.1.36.38	0.393687	-0.675175	no	NA	NA
B.1.36.39	0.273085	-0.84064	no	NA	NA
B.1.36.8	1.41889	3.11034	yes	NA	NA
B.1.36.9	0.564037	-0.324321	no	NA	NA
B.1.361	0.305554	-0.826483	no	NA	NA
B.1.362	0.86402	-0.113264	no	NA	NA
B.1.363	0.477432	-0.257252	no	NA	NA
B.1.366	0.35783	-0.142318	no	NA	NA
B.1.367	0.498311	-0.0481473	no	NA	NA
B.1.369	0.553261	0.52529	no	NA	NA
B.1.370	0.487824	0.17627	no	NA	NA
B.1.371	0.28407	0.313206	no	NA	NA
B.1.372	0.648422	0.466881	no	NA	NA
B.1.375	0.393139	-0.760513	no	NA	NA
B.1.377	0.282565	-0.551473	no	NA	NA
B.1.378	0.340142	0.237868	no	NA	NA
B.1.380	0.500139	-0.0418765	no	NA	NA
B.1.382	1.60256	3.74053	yes	NA	NA
B.1.383	0.260333	-0.38126	no	NA	NA
B.1.384	0.336491	0.217595	no	NA	NA
B.1.385	0.339833	-0.376165	no	NA	NA
B.1.389	0.604372	0.315746	no	NA	NA
B.1.39	0.288348	0.333741	no	NA	NA
B.1.390	0.532769	0.286421	no	NA	NA
B.1.391	0.293789	0.359852	no	NA	NA
B.1.396	0.321129	-0.433423	no	NA	NA
B.1.398	0.687646	-0.24655	no	NA	NA
B.1.399	0.382764	-0.162528	no	NA	NA
B.1.400	0.498974	-0.615038	no	NA	NA
B.1.401	0.643813	0.890594	no	NA	NA
B.1.403	0.267016	-0.732659	no	NA	NA
B.1.404	0.772441	-0.368736	no	NA	NA
B.1.409	0.338606	-0.808338	no	NA	NA
B.1.413	0.287975	0.331952	no	NA	NA
B.1.416	0.676364	0.562752	no	NA	NA
B.1.416.1	0.412791	-0.4033	no	NA	NA
B.1.418	0.280259	-0.332425	no	NA	NA
B.1.421	0.426508	-0.372308	no	NA	NA
B.1.422	0.285501	0.320076	no	NA	NA
B.1.424	0.454595	0.87332	no	NA	NA
B.1.425	0.261271	-0.378962	no	NA	NA
B.1.426	1.066	1.84678	yes	NA	NA
B.1.427	1.03279	0.422047	no	2021-03-05	VOI
B.1.428	0.319894	0.485142	no	NA	NA
B.1.429	1.12585	0.581812	no	2021-03-05	VOI
B.1.435	0.260333	-0.38126	no	NA	NA
B.1.436	0.269175	-0.847579	no	NA	NA
B.1.438.1	1.56122	0.845068	no	NA	NA
B.1.439	0.275905	-0.343097	no	NA	NA
B.1.44	0.452862	0.863698	no	NA	NA
B.1.443	0.489638	0.268624	no	NA	NA
B.1.445	0.27069	-0.614653	no	NA	NA
B.1.448	0.559005	-0.391353	no	NA	NA
B.1.453	0.265542	-0.368495	no	NA	NA
B.1.463	1.08101	0.593099	no	NA	NA
B.1.465	0.549127	1.39817	yes	NA	NA
B.1.466.2	1.05232	-0.0851322	no	2021-04-28	VUM
B.1.471	0.278463	-0.706794	no	NA	NA
B.1.473	0.810576	0.967262	no	NA	NA
B.1.478	0.345127	-0.173448	no	NA	NA
B.1.492	0.262635	-0.192459	no	NA	NA
B.1.495	0.284102	-0.560548	no	NA	NA
B.1.497	0.275856	-0.343217	no	NA	NA
B.1.499	0.312984	-0.252223	no	NA	NA
B.1.501	0.380707	-0.251043	no	NA	NA
B.1.503	0.357986	-0.262485	no	NA	NA
B.1.505	0.341062	-0.72001	no	NA	NA
B.1.509	0.305665	-0.48076	no	NA	NA
B.1.515	0.873178	1.12069	yes	NA	NA
B.1.516	0.284153	-0.322883	no	NA	NA
B.1.517	0.940804	-0.00772022	no	NA	NA
B.1.518	0.272	-0.352667	no	NA	NA
B.1.521	0.276729	-0.590294	no	NA	NA
B.1.523	0.468878	-0.493189	no	NA	NA
B.1.525	4.0137	2.91561	yes	2021-03-17	VOI
B.1.526	2.56043	1.44303	yes	2021-03-24	VOI
B.1.533	1.11657	2.07311	yes	NA	NA
B.1.546	0.846488	1.70822	yes	NA	NA
B.1.551	0.483311	-0.636568	no	NA	NA
B.1.552	0.567917	1.50249	yes	NA	NA
B.1.554	0.265167	-0.636937	no	NA	NA
B.1.560	0.851299	-0.13075	no	NA	NA
B.1.561	0.543888	-0.417306	no	NA	NA
B.1.564	0.325959	-0.418638	no	NA	NA
B.1.564.1	0.282956	-0.865281	no	NA	NA
B.1.565	0.387368	-0.42879	no	NA	NA
B.1.567	0.625603	0.817131	no	NA	NA
B.1.570	0.991106	0.903324	no	NA	NA
B.1.571	0.372162	-0.2772	no	NA	NA
B.1.572	0.427911	-0.106542	no	NA	NA
B.1.573	0.268161	-0.595568	no	NA	NA
B.1.574	0.460776	-0.00593405	no	NA	NA
B.1.575	1.60895	0.478896	no	NA	NA
B.1.576	0.337034	-0.347013	no	NA	NA
B.1.577	0.558037	0.156774	no	NA	NA
B.1.579	1.00831	2.36104	yes	NA	NA
B.1.582	0.770836	0.405655	no	NA	NA
B.1.587	0.531692	-0.38172	no	NA	NA
B.1.588	0.672763	-0.376157	no	NA	NA
B.1.589	0.426914	-0.109592	no	NA	NA
B.1.590	0.429864	-0.100563	no	NA	NA
B.1.595	0.276997	0.27926	no	NA	NA
B.1.595.1	1.38628	2.99848	yes	NA	NA
B.1.595.4	0.302528	-0.277851	no	NA	NA
B.1.596	0.574368	0.212805	no	NA	NA
B.1.598	0.26528	-0.369136	no	NA	NA
B.1.606	0.308521	-0.472018	no	NA	NA
B.1.609	0.451723	0.115668	no	NA	NA
B.1.610	0.810898	0.49617	no	NA	NA
B.1.612	0.719738	0.711566	no	NA	NA
B.1.617	2.15084	0.0597233	no	NA	NA
B.1.617.1	3.41931	1.45934	yes	2021-04-04	VOI
B.1.617.2	1.6925	3.76462	yes	2021-05-11	VOC
B.1.619.1	3.45442	0.555147	no	2021-07-14	subvariant_VUM
B.1.620	4.27732	9.46348	yes	2021-07-14	VUM
B.1.621	4.32721	2.97279	yes	2021-08-30	VOI
B.1.621.1	4.28478	1.57315	yes	2021-08-30	subvariant_VOI
B.1.623	4.07008	1.47564	yes	NA	NA
B.1.637	1.49235	-0.0445815	no	NA	NA
B.1.8	0.296574	0.373219	no	NA	NA
B.1.91	0.496264	1.33161	yes	NA	NA
B.1.93	0.277266	0.280553	no	NA	NA
B.10	0.0739098	-0.695428	no	NA	NA
B.11	0.172	-0.280179	no	NA	NA
B.12	0	-0.401596	no	NA	NA
B.23	0.0533528	-0.794089	no	NA	NA
B.28	0.230374	-0.777298	no	NA	NA
B.29	0	-0.553959	no	NA	NA
B.3	0.0610882	-0.456722	no	NA	NA
B.3.1	0	-0.401596	no	NA	NA
B.31	0.16079	-0.757913	no	NA	NA
B.33	0.75886	-0.230493	no	NA	NA
B.34	0	-1.05015	no	NA	NA
B.39	0.0381377	-0.867112	no	NA	NA
B.4	0.3564	-0.145822	no	NA	NA
B.4.4	0	-1.05015	no	NA	NA
B.4.6	0.0568912	-0.777107	no	NA	NA
B.4.7	0.0731443	-0.840018	no	NA	NA
B.40	0.023131	-0.51714	no	NA	NA
B.41	0.052172	-0.470914	no	NA	NA
B.42	0	-0.401596	no	NA	NA
B.43	0	-0.401596	no	NA	NA
B.45	0.039104	-0.862474	no	NA	NA
B.47	0.4975	-0.289423	no	NA	NA
B.5	0.0115385	-0.535592	no	NA	NA
B.53	1.17145	4.85338	yes	NA	NA
B.55	0	-0.401596	no	NA	NA
B.58	0.116537	-0.490845	no	NA	NA
B.59	0.275067	0.270001	no	NA	NA
B.6	0.500845	0.208182	no	NA	NA
B.6.6	0.0874286	-0.80501	no	NA	NA
B.6.8	0	-0.401596	no	NA	NA
B.61	0.208333	-0.222345	no	NA	NA
BA.1	14.4702	7.91182	yes	2021-11-26	subvariant_VOC
BA.1.1	16.7161	2.29824	yes	2021-11-26	subvariant_VOC
BA.1.1.1	15.0872	1.71952	yes	2021-11-26	subvariant_VOC
BA.1.1.10	16.5237	0.620635	no	2021-11-26	subvariant_VOC
BA.1.1.11	15.7504	0.466275	no	2021-11-26	subvariant_VOC
BA.1.1.12	17.3931	1.05701	yes	2021-11-26	subvariant_VOC
BA.1.1.13	15.0346	1.70986	yes	2021-11-26	subvariant_VOC
BA.1.1.14	15.2154	1.74305	yes	2021-11-26	subvariant_VOC
BA.1.1.15	15.5607	1.80642	yes	2021-11-26	subvariant_VOC
BA.1.1.16	17.0474	0.843396	no	2021-11-26	subvariant_VOC
BA.1.1.18	15.5417	1.80294	yes	2021-11-26	subvariant_VOC
BA.1.1.2	17.8889	3.13737	yes	2021-11-26	subvariant_VOC
BA.1.12	15.5744	0.431152	no	2021-11-26	subvariant_VOC
BA.1.13	13.9457	1.51	yes	2021-11-26	subvariant_VOC
BA.1.13.1	16.2557	0.567138	no	2021-11-26	subvariant_VOC
BA.1.14	14.6304	1.63567	yes	2021-11-26	subvariant_VOC
BA.1.14.1	15.0654	0.329545	no	2021-11-26	subvariant_VOC
BA.1.15	15.2352	1.74669	yes	2021-11-26	subvariant_VOC
BA.1.15.1	14.7642	1.66023	yes	2021-11-26	subvariant_VOC
BA.1.16	14.139	1.54548	yes	2021-11-26	subvariant_VOC
BA.1.17	15.094	1.72077	yes	2021-11-26	subvariant_VOC
BA.1.17.2	14.7784	1.66285	yes	2021-11-26	subvariant_VOC
BA.1.18	15.3596	1.76952	yes	2021-11-26	subvariant_VOC
BA.1.19	14.8159	1.66971	yes	2021-11-26	subvariant_VOC
BA.1.20	15.088	1.71967	yes	2021-11-26	subvariant_VOC
BA.1.21	15.905	1.86963	yes	2021-11-26	subvariant_VOC
BA.2	13.3878	1.4076	yes	2021-11-26	subvariant_VOC
BA.2.1	14.9537	-0.106913	no	2021-11-26	subvariant_VOC
BA.2.10	14.0548	1.53003	yes	2021-11-26	subvariant_VOC
BA.2.10.1	15.8093	1.05219	yes	2021-11-26	subvariant_VOC
BA.2.10.2	15.3588	0.433241	no	2021-11-26	subvariant_VOC
BA.2.12	14.9226	-0.141321	no	2021-11-26	subvariant_VOC
BA.2.12.1	15.8667	1.27032	yes	2021-11-26	subvariant_VOC
BA.2.13	15.4585	0.506474	no	2021-11-26	subvariant_VOC
BA.2.18	14.6635	-0.427671	no	2021-11-26	subvariant_VOC
BA.2.2	15.7973	1.14473	yes	2021-11-26	subvariant_VOC
BA.2.2.1	15.6073	0.774665	no	2021-11-26	subvariant_VOC
BA.2.20	15.3393	0.31933	no	2021-11-26	subvariant_VOC
BA.2.21	14.9329	-0.151868	no	2021-11-26	subvariant_VOC
BA.2.22	15.2829	-0.230267	no	2021-11-26	subvariant_VOC
BA.2.23	15.1473	0.107012	no	2021-11-26	subvariant_VOC
BA.2.24	14.5213	-0.584839	no	2021-11-26	subvariant_VOC
BA.2.26	14.7165	-0.369051	no	2021-11-26	subvariant_VOC
BA.2.29	15.3648	0.441577	no	2021-11-26	subvariant_VOC
BA.2.3	14.1223	0.141288	no	2021-11-26	subvariant_VOC
BA.2.3.1	16.2925	2.04019	yes	2021-11-26	subvariant_VOC
BA.2.3.11	15.3144	0.372201	no	2021-11-26	subvariant_VOC
BA.2.3.13	15.3479	0.418291	no	2021-11-26	subvariant_VOC
BA.2.3.15	14.6211	-0.474534	no	2021-11-26	subvariant_VOC
BA.2.3.17	14.5047	-0.603215	no	2021-11-26	subvariant_VOC
BA.2.3.2	14.4359	-0.679204	no	2021-11-26	subvariant_VOC
BA.2.3.20	18.5968	2.69973	yes	2021-11-26	subvariant_VOC
BA.2.3.6	15.2571	0.293587	no	2021-11-26	subvariant_VOC
BA.2.3.7	16.3442	1.78723	yes	2021-11-26	subvariant_VOC
BA.2.31	14.2203	-1.1311	no	2021-11-26	subvariant_VOC
BA.2.36	15.0032	-0.0553676	no	2021-11-26	subvariant_VOC
BA.2.37	14.9637	-0.0958839	no	2021-11-26	subvariant_VOC
BA.2.38	13.108	-2.14702	no	2021-11-26	subvariant_VOC
BA.2.38.1	12.9593	-3.9872	no	2021-11-26	subvariant_VOC
BA.2.40.1	14.5988	-0.790387	no	2021-11-26	subvariant_VOC
BA.2.42	15.501	0.570549	no	2021-11-26	subvariant_VOC
BA.2.48	15.0337	-0.0134287	no	2021-11-26	subvariant_VOC
BA.2.49	14.2696	-0.863103	no	2021-11-26	subvariant_VOC
BA.2.5	14.9175	-0.146965	no	2021-11-26	subvariant_VOC
BA.2.52	14.4485	-0.817459	no	2021-11-26	subvariant_VOC
BA.2.56	16.1119	1.71359	yes	2021-11-26	subvariant_VOC
BA.2.6	14.3906	-0.897014	no	2021-11-26	subvariant_VOC
BA.2.65	14.666	-0.424955	no	2021-11-26	subvariant_VOC
BA.2.68	15.0783	0.0478864	no	2021-11-26	subvariant_VOC
BA.2.7	14.4577	-0.804861	no	2021-11-26	subvariant_VOC
BA.2.74	14.7747	-0.704331	no	2021-11-26	subvariant_VOC
BA.2.75	16.417	1.95229	yes	2023-03-14	subvariant_VUM
BA.2.75.1	16.5655	2.5338	yes	2023-03-14	subvariant_VUM
BA.2.75.2	17.9801	4.37883	yes	2023-03-14	subvariant_VUM
BA.2.75.3	15.9392	1.40128	yes	2023-03-14	subvariant_VUM
BA.2.75.5	17.8456	4.156	yes	2023-03-14	subvariant_VUM
BA.2.76	14.406	-1.53921	no	2021-11-26	subvariant_VOC
BA.2.8	15.1754	0.138075	no	2021-11-26	subvariant_VOC
BA.2.86	21.676	0.101079	no	2023-11-21	VOI
BA.2.86.1	23.4088	2.21491	yes	2023-11-21	subvariant_VOI
BA.2.86.2	22.6109	1.19806	yes	2023-11-21	subvariant_VOI
BA.2.86.3	22.7926	0.196889	no	2023-11-21	subvariant_VOI
BA.2.9	14.4672	0.210139	no	2021-11-26	subvariant_VOC
BA.2.9.3	16.8725	2.63931	yes	2021-11-26	subvariant_VOC
BA.2.9.5	14.932	-0.153131	no	2021-11-26	subvariant_VOC
BA.4	15.2941	0.258515	no	2021-11-26	subvariant_VOC
BA.4.1	15.4879	0.48353	no	2021-11-26	subvariant_VOC
BA.4.1.1	15.6375	0.855707	no	2021-11-26	subvariant_VOC
BA.4.1.6	15.3179	0.294393	no	2021-11-26	subvariant_VOC
BA.4.1.8	15.4934	0.261264	no	2021-11-26	subvariant_VOC
BA.4.2	15.1098	-0.0195155	no	2021-11-26	subvariant_VOC
BA.4.4	15.6049	0.796748	no	2021-11-26	subvariant_VOC
BA.4.6	15.7157	0.997199	no	2021-11-26	subvariant_VOC
BA.4.6.4	16.0539	0.333802	no	2021-11-26	subvariant_VOC
BA.4.6.5	15.5333	0.667398	no	2021-11-26	subvariant_VOC
BA.4.7	16.1719	0.443584	no	2021-11-26	subvariant_VOC
BA.5	14.9259	-0.43104	no	2021-11-26	subvariant_VOC
BA.5.1	15.1774	0.184069	no	2021-11-26	subvariant_VOC
BA.5.1.1	15.1555	0.0493954	no	2021-11-26	subvariant_VOC
BA.5.1.10	15.0285	-0.142209	no	2021-11-26	subvariant_VOC
BA.5.1.12	16.5273	0.774243	no	2021-11-26	subvariant_VOC
BA.5.1.15	15.1758	0.0208293	no	2021-11-26	subvariant_VOC
BA.5.1.16	15.7002	0.96909	no	2021-11-26	subvariant_VOC
BA.5.1.17	14.978	-0.21829	no	2021-11-26	subvariant_VOC
BA.5.1.18	15.2962	-0.37118	no	2021-11-26	subvariant_VOC
BA.5.1.2	15.2587	0.170815	no	2021-11-26	subvariant_VOC
BA.5.1.22	15.1074	-0.0231741	no	2021-11-26	subvariant_VOC
BA.5.1.23	15.135	0.0184396	no	2021-11-26	subvariant_VOC
BA.5.1.24	15.2727	0.226164	no	2021-11-26	subvariant_VOC
BA.5.1.25	15.1937	0.0532519	no	2021-11-26	subvariant_VOC
BA.5.1.27	15.4064	-0.55911	no	2021-11-26	subvariant_VOC
BA.5.1.3	15.6398	0.779974	no	2021-11-26	subvariant_VOC
BA.5.1.30	15.0277	-0.143451	no	2021-11-26	subvariant_VOC
BA.5.1.33	15.4017	-0.562493	no	2021-11-26	subvariant_VOC
BA.5.1.34	16.2033	-0.33171	no	2021-11-26	subvariant_VOC
BA.5.1.35	15.055	-0.197531	no	2021-11-26	subvariant_VOC
BA.5.1.5	15.1934	0.0526844	no	2021-11-26	subvariant_VOC
BA.5.1.6	15.2835	0.215701	no	2021-11-26	subvariant_VOC
BA.5.1.7	15.4357	0.165664	no	2021-11-26	subvariant_VOC
BA.5.10	15.4511	0.191163	no	2021-11-26	subvariant_VOC
BA.5.11	15.5037	-0.789322	no	2021-11-26	subvariant_VOC
BA.5.2	15.144	-0.0366105	no	2023-03-14	subvariant_VUM
BA.5.2.1	15.2102	0.0831239	no	2023-03-14	subvariant_VUM
BA.5.2.12	15.6772	0.927534	no	2023-03-14	subvariant_VUM
BA.5.2.13	15.4978	-0.183607	no	2023-03-14	subvariant_VUM
BA.5.2.16	15.2291	-0.176425	no	2023-03-14	subvariant_VUM
BA.5.2.18	15.7041	0.00839801	no	2023-03-14	subvariant_VUM
BA.5.2.19	15.4398	0.172506	no	2023-03-14	subvariant_VUM
BA.5.2.2	15.1457	0.0345295	no	2023-03-14	subvariant_VUM
BA.5.2.20	15.1741	0.017738	no	2023-03-14	subvariant_VUM
BA.5.2.21	15.224	0.108079	no	2023-03-14	subvariant_VUM
BA.5.2.22	15.3076	0.259276	no	2023-03-14	subvariant_VUM
BA.5.2.23	17.6035	1.01126	yes	2023-03-14	subvariant_VUM
BA.5.2.24	16.3735	0.132103	no	2023-03-14	subvariant_VUM
BA.5.2.25	15.9478	-0.172145	no	2023-03-14	subvariant_VUM
BA.5.2.26	15.2408	0.138346	no	2023-03-14	subvariant_VUM
BA.5.2.27	14.9298	-0.424017	no	2023-03-14	subvariant_VUM
BA.5.2.28	15.3908	0.409712	no	2023-03-14	subvariant_VUM
BA.5.2.3	15.3147	0.289522	no	2023-03-14	subvariant_VUM
BA.5.2.31	15.8815	0.173428	no	2023-03-14	subvariant_VUM
BA.5.2.33	15.3689	-0.3035	no	2023-03-14	subvariant_VUM
BA.5.2.34	15.132	-0.75527	no	2023-03-14	subvariant_VUM
BA.5.2.35	15.3215	-0.619853	no	2023-03-14	subvariant_VUM
BA.5.2.43	18.4483	0.850744	no	2023-03-14	subvariant_VUM
BA.5.2.47	15.157	-0.737415	no	2023-03-14	subvariant_VUM
BA.5.2.48	15.635	-0.847789	no	2023-03-14	subvariant_VUM
BA.5.2.57	15.8856	-0.216633	no	2023-03-14	subvariant_VUM
BA.5.2.58	15.6828	-0.361549	no	2023-03-14	subvariant_VUM
BA.5.2.6	15.2823	-0.384081	no	2023-03-14	subvariant_VUM
BA.5.2.7	15.4495	-0.228488	no	2023-03-14	subvariant_VUM
BA.5.2.9	15.1363	0.0204512	no	2023-03-14	subvariant_VUM
BA.5.3	15.1543	0.0476496	no	2021-11-26	subvariant_VOC
BA.5.3.1	15.2107	0.132623	no	2021-11-26	subvariant_VOC
BA.5.3.2	14.8575	-0.400052	no	2021-11-26	subvariant_VOC
BA.5.3.3	15.4677	0.520291	no	2021-11-26	subvariant_VOC
BA.5.5	15.6114	0.780403	no	2021-11-26	subvariant_VOC
BA.5.5.1	16.3485	1.67718	yes	2021-11-26	subvariant_VOC
BA.5.6	15.161	-0.00584339	no	2021-11-26	subvariant_VOC
BA.5.6.1	15.043	-0.48442	no	2021-11-26	subvariant_VOC
BA.5.7	15.5547	-0.13066	no	2021-11-26	subvariant_VOC
BA.5.8	15.3225	0.286188	no	2021-11-26	subvariant_VOC
BA.5.9	15.7001	0.870796	no	2021-11-26	subvariant_VOC
BC.1	18.2438	2.16852	yes	2021-11-26	subvariant_VOC
BD.1	18.1676	2.10673	yes	2021-11-26	subvariant_VOC
BE.1	15.2046	0.123417	no	2021-11-26	subvariant_VOC
BE.1.1	14.867	-0.38576	no	2021-11-26	subvariant_VOC
BE.1.1.1	15.8904	0.181702	no	2021-11-26	subvariant_VOC
BE.1.1.2	14.8884	-0.353548	no	2021-11-26	subvariant_VOC
BE.1.2	15.4622	-0.519243	no	2021-11-26	subvariant_VOC
BE.1.2.1	16.6149	0.304672	no	2021-11-26	subvariant_VOC
BE.1.4	15.145	-0.0348519	no	2021-11-26	subvariant_VOC
BE.10	15.9708	-0.483791	no	2021-11-26	subvariant_VOC
BE.11	15.6735	0.920803	no	2021-11-26	subvariant_VOC
BE.2	15.3696	0.371264	no	2021-11-26	subvariant_VOC
BE.3	15.1701	0.0714845	no	2021-11-26	subvariant_VOC
BE.4	15.379	0.388377	no	2021-11-26	subvariant_VOC
BE.9	17.0716	0.631054	no	2021-11-26	subvariant_VOC
BF.1	15.0829	0.0541616	no	2023-03-14	subvariant_VUM
BF.10	15.1687	0.00807593	no	2023-03-14	subvariant_VUM
BF.11	15.2895	-0.0764029	no	2023-03-14	subvariant_VUM
BF.11.1	15.5934	-0.4255	no	2023-03-14	subvariant_VUM
BF.13	15.8894	0.180735	no	2023-03-14	subvariant_VUM
BF.14	15.9835	0.268327	no	2023-03-14	subvariant_VUM
BF.2	15.1985	0.0619809	no	2023-03-14	subvariant_VUM
BF.21	15.4025	0.430839	no	2023-03-14	subvariant_VUM
BF.22	15.6636	0.543057	no	2023-03-14	subvariant_VUM
BF.26	15.1383	-0.0468578	no	2023-03-14	subvariant_VUM
BF.27	15.2827	0.241232	no	2023-03-14	subvariant_VUM
BF.28	15.174	0.017568	no	2023-03-14	subvariant_VUM
BF.3	15.4148	0.131206	no	2023-03-14	subvariant_VUM
BF.31.1	15.2698	-0.942346	no	2023-03-14	subvariant_VUM
BF.36	15.0724	-0.166173	no	2023-03-14	subvariant_VUM
BF.38	15.6318	0.490451	no	2023-03-14	subvariant_VUM
BF.39	15.2638	-0.401319	no	2023-03-14	subvariant_VUM
BF.4	15.5981	0.784469	no	2023-03-14	subvariant_VUM
BF.5	15.5788	0.402732	no	2023-03-14	subvariant_VUM
BF.5.1	15.9656	-0.927289	no	2023-03-14	subvariant_VUM
BF.5.4	16.0647	-0.0886306	no	2023-03-14	subvariant_VUM
BF.6	15.3294	0.298603	no	2023-03-14	subvariant_VUM
BF.7	15.1548	-0.299366	no	2023-03-14	subvariant_VUM
BF.7.14	15.9242	-0.514263	no	2023-03-14	subvariant_VUM
BF.7.15	16.5382	-0.112614	no	2023-03-14	subvariant_VUM
BF.7.19	15.1777	-0.722583	no	2023-03-14	subvariant_VUM
BF.7.19.1	15.7033	-0.80652	no	2023-03-14	subvariant_VUM
BF.7.20	15.3129	-0.355565	no	2023-03-14	subvariant_VUM
BF.7.21	15.0605	-0.806399	no	2023-03-14	subvariant_VUM
BF.7.22	14.9473	-0.887245	no	2023-03-14	subvariant_VUM
BF.7.23	15.4183	-0.550645	no	2023-03-14	subvariant_VUM
BF.7.24	15.2009	-0.706001	no	2023-03-14	subvariant_VUM
BF.7.4	15.383	-0.290392	no	2023-03-14	subvariant_VUM
BF.7.4.1	15.4245	-0.546191	no	2023-03-14	subvariant_VUM
BF.7.5	15.1079	-0.546345	no	2023-03-14	subvariant_VUM
BF.7.6	15.3501	-0.321036	no	2023-03-14	subvariant_VUM
BF.7.7	15.5151	-0.481411	no	2023-03-14	subvariant_VUM
BF.8	15.1941	0.0540607	no	2023-03-14	subvariant_VUM
BG.2	16.0898	1.45862	yes	2021-11-26	subvariant_VOC
BG.5	16.0358	1.36354	yes	2021-11-26	subvariant_VOC
BK.1	15.3004	-0.0583105	no	2021-11-26	subvariant_VOC
BL.1	17.962	2.10904	yes	2023-03-14	subvariant_VUM
BM.1.1	18.2942	2.41814	yes	2023-03-14	subvariant_VUM
BM.1.1.3	18.2345	2.36264	yes	2023-03-14	subvariant_VUM
BM.4.1.1	19.3158	2.23512	yes	2023-03-14	subvariant_VUM
BN.1	19.6174	2.45065	yes	2023-03-14	subvariant_VUM
BN.1.1	21.015	1.98433	yes	2023-03-14	subvariant_VUM
BN.1.2	19.6375	2.46505	yes	2023-03-14	subvariant_VUM
BN.1.2.1	19.8768	1.71324	yes	2023-03-14	subvariant_VUM
BN.1.2.2	20.4713	2.07215	yes	2023-03-14	subvariant_VUM
BN.1.2.3	19.968	2.13089	yes	2023-03-14	subvariant_VUM
BN.1.2.5	20.3285	1.58846	yes	2023-03-14	subvariant_VUM
BN.1.3	19.6956	2.50657	yes	2023-03-14	subvariant_VUM
BN.1.3.1	19.4748	2.34874	yes	2023-03-14	subvariant_VUM
BN.1.3.5	20.2523	1.9399	yes	2023-03-14	subvariant_VUM
BN.1.3.6	20.0438	2.18046	yes	2023-03-14	subvariant_VUM
BN.1.3.7	20.0994	1.45637	yes	2023-03-14	subvariant_VUM
BN.1.4	19.7118	1.96329	yes	2023-03-14	subvariant_VUM
BN.1.4.4	19.5827	1.53567	yes	2023-03-14	subvariant_VUM
BN.1.5	19.8015	2.58223	yes	2023-03-14	subvariant_VUM
BN.1.9	20.0305	2.17178	yes	2023-03-14	subvariant_VUM
BN.3.1	20.39	2.02309	yes	2023-03-14	subvariant_VUM
BQ.1	16.5977	0.839718	no	2023-03-14	subvariant_VUM
BQ.1.1	16.1952	0.465301	no	2023-03-14	subvariant_VUM
BQ.1.1.1	16.4937	0.218027	no	2023-03-14	subvariant_VUM
BQ.1.1.10	16.3494	-0.236117	no	2023-03-14	subvariant_VUM
BQ.1.1.11	17.0199	-0.0116507	no	2023-03-14	subvariant_VUM
BQ.1.1.13	15.3694	-1.00815	no	2023-03-14	subvariant_VUM
BQ.1.1.15	16.6724	-0.0248684	no	2023-03-14	subvariant_VUM
BQ.1.1.18	16.5502	0.258385	no	2023-03-14	subvariant_VUM
BQ.1.1.2	16.961	0.163924	no	2023-03-14	subvariant_VUM
BQ.1.1.20	16.93	0.143644	no	2023-03-14	subvariant_VUM
BQ.1.1.22	16.8192	0.0711891	no	2023-03-14	subvariant_VUM
BQ.1.1.23	16.4786	-0.151622	no	2023-03-14	subvariant_VUM
BQ.1.1.24	16.767	-0.164315	no	2023-03-14	subvariant_VUM
BQ.1.1.28	16.2728	-0.462729	no	2023-03-14	subvariant_VUM
BQ.1.1.3	16.2821	0.0667631	no	2023-03-14	subvariant_VUM
BQ.1.1.31	17.0944	0.0333556	no	2023-03-14	subvariant_VUM
BQ.1.1.32	17.6294	0.601171	no	2023-03-14	subvariant_VUM
BQ.1.1.35	18.1019	0.304535	no	2023-03-14	subvariant_VUM
BQ.1.1.38	16.8542	-0.41487	no	2023-03-14	subvariant_VUM
BQ.1.1.4	16.3658	0.12661	no	2023-03-14	subvariant_VUM
BQ.1.1.40	16.99	0.1829	no	2023-03-14	subvariant_VUM
BQ.1.1.41	16.741	-0.180044	no	2023-03-14	subvariant_VUM
BQ.1.1.45	16.3755	-0.690906	no	2023-03-14	subvariant_VUM
BQ.1.1.47	16.5278	-0.603079	no	2023-03-14	subvariant_VUM
BQ.1.1.5	16.4392	0.179083	no	2023-03-14	subvariant_VUM
BQ.1.1.51	16.525	-0.310464	no	2023-03-14	subvariant_VUM
BQ.1.1.52	16.8001	0.0586947	no	2023-03-14	subvariant_VUM
BQ.1.1.6	16.7974	0.0568917	no	2023-03-14	subvariant_VUM
BQ.1.1.63	17.5554	-0.0105688	no	2023-03-14	subvariant_VUM
BQ.1.1.65	16.5759	-0.575342	no	2023-03-14	subvariant_VUM
BQ.1.1.67	17.306	0.389592	no	2023-03-14	subvariant_VUM
BQ.1.1.68	16.9005	0.124326	no	2023-03-14	subvariant_VUM
BQ.1.1.69	16.5931	-0.0767178	no	2023-03-14	subvariant_VUM
BQ.1.1.7	16.5269	0.241708	no	2023-03-14	subvariant_VUM
BQ.1.1.70	16.2599	-0.294702	no	2023-03-14	subvariant_VUM
BQ.1.1.8	16.4243	0.16839	no	2023-03-14	subvariant_VUM
BQ.1.10	16.5426	0.252949	no	2023-03-14	subvariant_VUM
BQ.1.10.1	17.2538	0.35547	no	2023-03-14	subvariant_VUM
BQ.1.11	16.6753	0.347815	no	2023-03-14	subvariant_VUM
BQ.1.12	16.6485	0.328619	no	2023-03-14	subvariant_VUM
BQ.1.13	16.5718	0.273827	no	2023-03-14	subvariant_VUM
BQ.1.13.1	16.877	-0.0979363	no	2023-03-14	subvariant_VUM
BQ.1.14	16.591	0.287583	no	2023-03-14	subvariant_VUM
BQ.1.15	16.471	-0.156603	no	2023-03-14	subvariant_VUM
BQ.1.18	16.3518	-0.2346	no	2023-03-14	subvariant_VUM
BQ.1.2	17.1499	0.687056	no	2023-03-14	subvariant_VUM
BQ.1.2.1	16.7794	-0.156866	no	2023-03-14	subvariant_VUM
BQ.1.2.3	17.2732	0.775139	no	2023-03-14	subvariant_VUM
BQ.1.22	16.9427	-0.363879	no	2023-03-14	subvariant_VUM
BQ.1.23	16.7181	0.378406	no	2023-03-14	subvariant_VUM
BQ.1.24	17.1778	-0.688182	no	2023-03-14	subvariant_VUM
BQ.1.25	16.3542	-0.233007	no	2023-03-14	subvariant_VUM
BQ.1.25.1	17.193	0.0928426	no	2023-03-14	subvariant_VUM
BQ.1.28	16.5543	-0.292761	no	2023-03-14	subvariant_VUM
BQ.1.3	16.7793	0.0450977	no	2023-03-14	subvariant_VUM
BQ.1.3.1	16.7279	0.0114457	no	2023-03-14	subvariant_VUM
BQ.1.3.2	16.4169	0.163137	no	2023-03-14	subvariant_VUM
BQ.1.5	16.3669	0.127348	no	2023-03-14	subvariant_VUM
BQ.1.6	16.5906	-0.0783379	no	2023-03-14	subvariant_VUM
BQ.1.8	16.6909	0.358966	no	2023-03-14	subvariant_VUM
BQ.1.8.2	17.466	0.257716	no	2023-03-14	subvariant_VUM
BR.2	19.087	0.872601	no	2023-03-14	subvariant_VUM
BR.2.1	19.2938	1.68986	yes	2023-03-14	subvariant_VUM
BU.1	15.9488	-0.658325	no	2023-03-14	subvariant_VUM
BW.1.1	15.6325	-0.849289	no	2021-11-26	subvariant_VOC
BY.1	18.5346	2.64184	yes	2023-03-14	subvariant_VUM
C.1	0.370231	-0.283112	no	NA	NA
C.12	0.264619	-0.849941	no	NA	NA
C.14	0.368971	-0.491912	no	NA	NA
C.27	0.44024	0.0693428	no	NA	NA
C.3	0.552054	0.52042	no	NA	NA
C.30	1.51375	2.08417	yes	NA	NA
C.35	0.477286	-0.257581	no	NA	NA
C.36.3	5.03562	1.70849	yes	2021-06-16	VUM
C.37	2.85154	0.801913	no	2021-06-14	VOI
C.8	0.286005	-0.540945	no	NA	NA
CH.1.1	20.0998	2.21715	yes	2023-03-14	subvariant_VUM
CH.1.1.1	20.5395	2.11334	yes	2023-03-14	subvariant_VUM
CH.1.1.10	20.7389	1.82511	yes	2023-03-14	subvariant_VUM
CH.1.1.11	19.7515	1.25577	yes	2023-03-14	subvariant_VUM
CH.1.1.12	20.3052	0.954152	no	2023-03-14	subvariant_VUM
CH.1.1.15	19.4379	0.738114	no	2023-03-14	subvariant_VUM
CH.1.1.2	20.5429	2.11538	yes	2023-03-14	subvariant_VUM
CH.1.1.24	19.8159	1.29287	yes	2023-03-14	subvariant_VUM
CH.1.1.25	19.6284	1.1848	yes	2023-03-14	subvariant_VUM
CH.1.1.3	20.8758	1.90406	yes	2023-03-14	subvariant_VUM
CH.1.1.7	20.2949	1.96562	yes	2023-03-14	subvariant_VUM
CJ.1.3	19.6074	0.845062	no	2023-03-14	subvariant_VUM
CK.1	17.0352	0.212447	no	2023-03-14	subvariant_VUM
CK.1.1.2	17.6552	-1.75968	no	2023-03-14	subvariant_VUM
CK.1.4	16.607	-0.557451	no	2023-03-14	subvariant_VUM
CK.2.1	17.0231	0.204522	no	2023-03-14	subvariant_VUM
CK.2.1.1	16.7932	0.0541762	no	2023-03-14	subvariant_VUM
CL.1	18.0272	0.861372	no	2021-11-26	subvariant_VOC
CM.2	18.6249	1.74127	yes	2021-11-26	subvariant_VOC
CM.8.1	19.3508	1.39562	yes	2021-11-26	subvariant_VOC
CQ.2	16.9192	0.136597	no	2021-11-26	subvariant_VOC
CR.1.1	16.3227	-0.253601	no	2023-03-14	subvariant_VUM
D.2	0.721071	1.20227	yes	NA	NA
D.3	0.257131	-0.629333	no	NA	NA
DF.1	15.6538	-0.691148	no	2021-11-26	subvariant_VOC
DL.1	17.8934	0.515766	no	2021-11-26	subvariant_VOC
DN.2	16.3999	-0.203111	no	2023-03-14	subvariant_VUM
DS.3	19.6434	1.57228	yes	2023-03-14	subvariant_VUM
DT.2	17.5001	-0.0424508	no	2023-03-14	subvariant_VUM
DU.1	17.3771	-0.113398	no	2023-03-14	subvariant_VUM
DV.1.1	22.6744	2.76578	yes	2023-03-14	subvariant_VUM
DV.6	20.8452	2.29791	yes	2023-03-14	subvariant_VUM
DV.6.2	22.2193	2.25433	yes	2023-03-14	subvariant_VUM
DV.7.1	22.0845	1.90878	yes	2023-03-14	subvariant_VUM
DV.7.1.2	22.4225	2.22251	yes	2023-03-14	subvariant_VUM
DV.8	22.3531	2.23863	yes	2023-03-14	subvariant_VUM
DY.1	15.9187	-0.676501	no	2023-03-14	subvariant_VUM
DY.2	15.5802	-0.880872	no	2023-03-14	subvariant_VUM
DY.3	15.5248	-0.775528	no	2023-03-14	subvariant_VUM
DY.4	15.6123	-0.861493	no	2023-03-14	subvariant_VUM
ED.1	16.3355	-0.24525	no	2023-03-14	subvariant_VUM
ED.2	16.5879	-0.272432	no	2023-03-14	subvariant_VUM
EE.1	16.5392	-0.301872	no	2023-03-14	subvariant_VUM
EE.2	16.568	-0.284482	no	2023-03-14	subvariant_VUM
EF.1	16.5554	-0.292069	no	2023-03-14	subvariant_VUM
EF.1.1	16.4021	-0.384642	no	2023-03-14	subvariant_VUM
EF.2	16.9769	-0.0375809	no	2023-03-14	subvariant_VUM
EG.1	20.7481	0.967385	no	2023-03-14	subvariant_VUM
EG.1.2	20.9875	1.17681	yes	2023-03-14	subvariant_VUM
EG.1.3	20.9312	1.38836	yes	2023-03-14	subvariant_VUM
EG.1.4	21.0225	1.27029	yes	2023-03-14	subvariant_VUM
EG.1.5	21.4825	1.38425	yes	2023-03-14	subvariant_VUM
EG.1.6	20.924	1.18114	yes	2023-03-14	subvariant_VUM
EG.1.8	21.372	1.51313	yes	2023-03-14	subvariant_VUM
EG.10.1	21.7902	1.63551	yes	2023-03-14	subvariant_VUM
EG.13	19.6731	0.51568	no	2023-03-14	subvariant_VUM
EG.14	19.5433	0.202877	no	2023-03-14	subvariant_VUM
EG.2	19.088	-0.12697	no	2023-03-14	subvariant_VUM
EG.4	19.0498	0.0833789	no	2023-03-14	subvariant_VUM
EG.5	18.6739	-1.53306	no	2023-03-14	subvariant_VUM
EG.5.1	21.2288	1.45709	yes	2023-03-14	subvariant_VUM
EG.5.1.1	21.6336	1.82357	yes	2023-03-14	subvariant_VUM
EG.5.1.2	21.3164	1.46451	yes	2023-03-14	subvariant_VUM
EG.5.1.3	21.1964	1.14919	yes	2023-03-14	subvariant_VUM
EG.5.1.4	21.0099	1.19638	yes	2023-03-14	subvariant_VUM
EG.5.1.5	20.9522	0.948595	no	2023-03-14	subvariant_VUM
EG.5.1.6	21.1616	1.05194	yes	2023-03-14	subvariant_VUM
EG.5.1.8	22.1462	1.96605	yes	2023-03-14	subvariant_VUM
EG.5.1.9	21.9362	1.15487	yes	2023-03-14	subvariant_VUM
EG.5.2	19.9023	0.256152	no	2023-03-14	subvariant_VUM
EG.5.2.1	20.4709	0.41082	no	2023-03-14	subvariant_VUM
EG.5.2.3	21.0884	1.06053	yes	2023-03-14	subvariant_VUM
EG.6.1	19.6203	0.000857284	no	2023-03-14	subvariant_VUM
EG.7	20.8052	1.01734	yes	2023-03-14	subvariant_VUM
EJ.2	20.3174	1.29314	yes	2023-03-14	subvariant_VUM
EL.1	20.8047	1.07309	yes	2023-03-14	subvariant_VUM
EM.1	20.9288	1.67893	yes	2023-03-14	subvariant_VUM
EN.1	17.0781	-0.751117	no	2023-03-14	subvariant_VUM
EU.1.1	20.1932	0.876489	no	2023-03-14	subvariant_VUM
EU.1.1.1	20.915	1.17301	yes	2023-03-14	subvariant_VUM
FD.1.1	20.586	0.958354	no	2023-03-14	subvariant_VUM
FD.2	17.0317	-0.312551	no	2023-03-14	subvariant_VUM
FD.4	19.6053	0.843752	no	2023-03-14	subvariant_VUM
FE.1	19.2396	-0.352174	no	2023-03-14	subvariant_VUM
FE.1.1	19.8307	0.411116	no	2023-03-14	subvariant_VUM
FE.1.1.1	20.5234	0.7708	no	2023-03-14	subvariant_VUM
FE.1.2	19.5657	-0.190305	no	2023-03-14	subvariant_VUM
FK.1	21.6693	1.85589	yes	2023-03-14	subvariant_VUM
FK.1.1	21.7462	1.92544	yes	2023-03-14	subvariant_VUM
FK.1.1.2	21.973	2.03893	yes	2023-03-14	subvariant_VUM
FK.1.3.2	21.9567	2.02459	yes	2023-03-14	subvariant_VUM
FK.1.5	21.7792	1.95534	yes	2023-03-14	subvariant_VUM
FL.1	20.6937	0.919833	no	2023-03-14	subvariant_VUM
FL.1.2	20.0699	0.374172	no	2023-03-14	subvariant_VUM
FL.1.3	19.9034	0.0870795	no	2023-03-14	subvariant_VUM
FL.1.5	20.3188	0.59187	no	2023-03-14	subvariant_VUM
FL.1.5.1	19.8397	0.0347287	no	2023-03-14	subvariant_VUM
FL.1.5.2	20.4144	0.0593794	no	2023-03-14	subvariant_VUM
FL.10	19.2077	0.592804	no	2023-03-14	subvariant_VUM
FL.10.1	20.5968	0.527706	no	2023-03-14	subvariant_VUM
FL.11	20.0682	0.583182	no	2023-03-14	subvariant_VUM
FL.12	19.7721	0.584383	no	2023-03-14	subvariant_VUM
FL.13	23.0075	1.45073	yes	2023-03-14	subvariant_VUM
FL.13.1	20.5021	0.799215	no	2023-03-14	subvariant_VUM
FL.13.2	20.8609	1.06606	yes	2023-03-14	subvariant_VUM
FL.13.3	19.5856	0.233534	no	2023-03-14	subvariant_VUM
FL.14	19.9673	0.51009	no	2023-03-14	subvariant_VUM
FL.15	19.9985	0.311691	no	2023-03-14	subvariant_VUM
FL.15.1.1	21.1735	0.282321	no	2023-03-14	subvariant_VUM
FL.16	20.6661	0.947621	no	2023-03-14	subvariant_VUM
FL.18	19.3748	0.308773	no	2023-03-14	subvariant_VUM
FL.19	19.615	-0.0237843	no	2023-03-14	subvariant_VUM
FL.2	19.2738	0.634521	no	2023-03-14	subvariant_VUM
FL.2.1	20.038	0.346186	no	2023-03-14	subvariant_VUM
FL.2.3	19.3449	0.0591297	no	2023-03-14	subvariant_VUM
FL.2.4	20.2475	0.568687	no	2023-03-14	subvariant_VUM
FL.2.5	20.5181	0.592031	no	2023-03-14	subvariant_VUM
FL.20	21.4256	1.2971	yes	2023-03-14	subvariant_VUM
FL.20.1	21.1472	0.265586	no	2023-03-14	subvariant_VUM
FL.20.2	20.2844	-0.0342234	no	2023-03-14	subvariant_VUM
FL.22	19.1259	-0.0995329	no	2023-03-14	subvariant_VUM
FL.24	21.3854	1.52492	yes	2023-03-14	subvariant_VUM
FL.25	20.9534	1.20777	yes	2023-03-14	subvariant_VUM
FL.27	19.9727	0.513979	no	2023-03-14	subvariant_VUM
FL.3	19.7196	0.915838	no	2023-03-14	subvariant_VUM
FL.3.1	19.4558	0.364961	no	2023-03-14	subvariant_VUM
FL.3.2	19.8579	0.643866	no	2023-03-14	subvariant_VUM
FL.33	19.5451	-0.0672244	no	2023-03-14	subvariant_VUM
FL.4	18.9169	0.40929	no	2023-03-14	subvariant_VUM
FL.4.11	20.0902	0.426331	no	2023-03-14	subvariant_VUM
FL.4.2	20.4144	0.719776	no	2023-03-14	subvariant_VUM
FL.4.5	19.8517	0.426358	no	2023-03-14	subvariant_VUM
FL.4.6	19.5014	-0.106767	no	2023-03-14	subvariant_VUM
FL.4.9	20.6605	0.890772	no	2023-03-14	subvariant_VUM
FL.5	19.2664	0.629853	no	2023-03-14	subvariant_VUM
FL.5.1	19.1398	-0.439484	no	2023-03-14	subvariant_VUM
FL.7	20.4905	0.569351	no	2023-03-14	subvariant_VUM
FL.8	19.3113	0.0348228	no	2023-03-14	subvariant_VUM
FL.9	19.7756	0.371213	no	2023-03-14	subvariant_VUM
FP.4	18.9884	-0.199111	no	2023-03-14	subvariant_VUM
FR.1	21.6391	1.74678	yes	2023-03-14	subvariant_VUM
FR.1.1	22.0407	2.1921	yes	2023-03-14	subvariant_VUM
FR.2	20.2771	0.934639	no	2023-03-14	subvariant_VUM
FT.1	20.5782	1.14349	yes	2023-03-14	subvariant_VUM
FT.3.1.1	19.8469	-0.168529	no	2023-03-14	subvariant_VUM
FU.1	19.7751	0.140982	no	2023-03-14	subvariant_VUM
FU.2	18.9321	-0.622128	no	2023-03-14	subvariant_VUM
FU.2.1	19.5078	-0.237837	no	2023-03-14	subvariant_VUM
FU.3	19.1401	-0.433835	no	2023-03-14	subvariant_VUM
FV.1	20.1287	0.461116	no	2021-11-26	subvariant_VOC
FY.1.2	20.5087	0.127279	no	2023-03-14	subvariant_VUM
FY.2	19.9933	0.338594	no	2023-03-14	subvariant_VUM
FY.3	20.0473	0.387439	no	2023-03-14	subvariant_VUM
FY.3.1	19.1646	-0.411626	no	2023-03-14	subvariant_VUM
FY.3.2	19.9559	0.274416	no	2023-03-14	subvariant_VUM
FY.3.3	20.2747	0.593274	no	2023-03-14	subvariant_VUM
FY.4.2	21.2057	1.0929	yes	2023-03-14	subvariant_VUM
FY.5	19.4544	-0.164295	no	2023-03-14	subvariant_VUM
FY.6	18.9765	-0.976458	no	2023-03-14	subvariant_VUM
GA.4.1	20.4669	0.0971478	no	2023-03-14	subvariant_VUM
GB.1	19.8692	0.226255	no	2023-03-14	subvariant_VUM
GD.1	20.9622	0.866922	no	2023-03-14	subvariant_VUM
GE.1	19.8203	0.0188379	no	2023-03-14	subvariant_VUM
GE.1.2	21.6631	-0.325434	no	2023-03-14	subvariant_VUM
GE.1.3	20.0534	0.0232197	no	2023-03-14	subvariant_VUM
GF.1	20.2363	0.558557	no	2023-03-14	subvariant_VUM
GH.1	21.3436	1.50724	yes	2023-03-14	subvariant_VUM
GJ.1.1	21.7634	1.85553	yes	2023-03-14	subvariant_VUM
GJ.1.2	20.9317	1.12801	yes	2023-03-14	subvariant_VUM
GJ.1.2.2	21.066	0.528432	no	2023-03-14	subvariant_VUM
GJ.3	21.0464	1.29198	yes	2023-03-14	subvariant_VUM
GJ.4	22.2776	2.08801	yes	2023-03-14	subvariant_VUM
GJ.5	20.5689	0.501808	no	2023-03-14	subvariant_VUM
GK.1	20.9144	0.419282	no	2023-03-14	subvariant_VUM
GK.1.1	20.6998	0.74124	no	2023-03-14	subvariant_VUM
GK.1.3	21.1472	0.586899	no	2023-03-14	subvariant_VUM
GK.2	21.1796	1.0687	yes	2023-03-14	subvariant_VUM
GK.2.1	21.4175	1.28957	yes	2023-03-14	subvariant_VUM
GK.3.1	20.4604	0.401071	no	2023-03-14	subvariant_VUM
GL.1	18.7628	-1.17487	no	2021-11-26	subvariant_VOC
GM.3.1	19.711	-0.0709864	no	2023-03-14	subvariant_VUM
GN.1	20.2462	0.528359	no	2023-03-14	subvariant_VUM
GN.1.1	20.285	0.238244	no	2023-03-14	subvariant_VUM
GP.2	18.6763	0.257464	no	2023-03-14	subvariant_VUM
GR.1	19.8575	0.215651	no	2023-03-14	subvariant_VUM
GS.1	19.765	-0.244489	no	2023-03-14	subvariant_VUM
GS.4	19.8195	0.018182	no	2023-03-14	subvariant_VUM
GS.4.1	20.5366	0.471812	no	2023-03-14	subvariant_VUM
GV.1	19.4439	-0.542629	no	2023-03-14	subvariant_VUM
GW.5	20.9249	0.426871	no	2023-03-14	subvariant_VUM
GW.5.1.1	22.9509	1.41467	yes	2023-03-14	subvariant_VUM
GY.1	20.4512	0.753142	no	2023-03-14	subvariant_VUM
GY.5	18.8682	-0.763294	no	2023-03-14	subvariant_VUM
GY.6	18.8488	-0.69757	no	2023-03-14	subvariant_VUM
GZ.1	19.3687	-0.612382	no	2023-03-14	subvariant_VUM
HE.1	18.55	-1.02465	no	2023-03-14	subvariant_VUM
HF.1	19.7627	0.105391	no	2023-03-14	subvariant_VUM
HF.1.1	20.4062	0.053454	no	2023-03-14	subvariant_VUM
HG.2	20.1177	0.0829304	no	2023-03-14	subvariant_VUM
HH.1	20.377	0.806925	no	2023-03-14	subvariant_VUM
HH.1.1	20.637	0.870196	no	2023-03-14	subvariant_VUM
HH.2	19.7484	-0.0402005	no	2023-03-14	subvariant_VUM
HK.1	21.8751	1.70672	yes	2023-03-14	subvariant_VUM
HK.11	21.6743	1.5279	yes	2023-03-14	subvariant_VUM
HK.2	22.6803	1.69047	yes	2023-03-14	subvariant_VUM
HK.3	22.1795	1.95675	yes	2023-03-14	subvariant_VUM
HK.3.1	21.5453	0.873429	no	2023-03-14	subvariant_VUM
HK.3.2	22.8753	1.83087	yes	2023-03-14	subvariant_VUM
HK.3.3	22.326	1.01654	yes	2023-03-14	subvariant_VUM
HK.6	21.6829	1.54884	yes	2023-03-14	subvariant_VUM
HK.7	21.2863	1.16772	yes	2023-03-14	subvariant_VUM
HK.8	22.1836	1.33292	yes	2023-03-14	subvariant_VUM
HN.1	19.6774	-0.0985751	no	2023-03-14	subvariant_VUM
HP.1.1	19.5855	-0.411156	no	2023-03-14	subvariant_VUM
HR.1	20.4013	0.0499268	no	2023-03-14	subvariant_VUM
HS.1	19.6253	-0.374169	no	2023-03-14	subvariant_VUM
HT.2	20.0207	0.54876	no	2023-03-14	subvariant_VUM
HV.1	21.3933	1.31091	yes	2023-03-14	subvariant_VUM
HW.1	16.6487	-2.65131	no	2021-11-26	subvariant_VOC
HW.1.1	16.9161	-2.42994	no	2021-11-26	subvariant_VOC
HY.1	19.7143	-0.0682437	no	2023-03-14	subvariant_VUM
HZ.1	19.2512	-0.448613	no	2023-03-14	subvariant_VUM
HZ.2	20.1887	0.148825	no	2023-03-14	subvariant_VUM
JA.1	21.2779	1.21613	yes	2023-03-14	subvariant_VUM
JD.1	19.8758	-0.328307	no	2023-03-14	subvariant_VUM
JD.1.1	20.7488	0.668785	no	2023-03-14	subvariant_VUM
JD.1.1.1	21.4147	0.436006	no	2023-03-14	subvariant_VUM
JD.1.1.3	21.4495	0.458178	no	2023-03-14	subvariant_VUM
JD.2	19.2783	0.637336	no	2023-03-14	subvariant_VUM
JE.1	19.0521	-1.06917	no	2023-03-14	subvariant_VUM
JE.1.1	22.6821	1.24339	yes	2023-03-14	subvariant_VUM
JF.1	20.2119	-0.086368	no	2023-03-14	subvariant_VUM
JG.1	21.6408	1.49685	yes	2023-03-14	subvariant_VUM
JG.3	21.8352	1.08214	yes	2023-03-14	subvariant_VUM
JJ.1	21.1644	0.599248	no	2023-03-14	subvariant_VUM
JL.1	22.1334	1.95413	yes	2023-03-14	subvariant_VUM
JN.1	25.244	5.29025	yes	2024-02-09	VOI
JN.1.1	24.3124	2.28204	yes	2024-02-09	subvariant_VOI
JN.1.1.1	24.5684	1.01813	yes	2024-02-09	subvariant_VOI
JN.1.1.5	24.5799	0.653328	no	2024-02-09	subvariant_VOI
JN.1.1.6	25.1123	0.451194	no	2024-02-09	subvariant_VOI
JN.1.1.8	25.0647	0.0920678	no	2024-02-09	subvariant_VOI
JN.1.1.9	25.024	0.540721	no	2024-02-09	subvariant_VOI
JN.1.10	26.5393	0.585689	no	2024-02-09	subvariant_VOI
JN.1.11	23.0708	0.038712	no	2024-02-09	subvariant_VOI
JN.1.11.1	25.202	0.494722	no	2024-02-09	subvariant_VOI
JN.1.13	23.2491	-0.92623	no	2024-02-09	subvariant_VOI
JN.1.13.1	25.5936	1.0662	yes	2024-02-09	subvariant_VOI
JN.1.15	24.6656	0.688217	no	2024-02-09	subvariant_VOI
JN.1.16	24.4764	0.611195	no	2024-02-09	subvariant_VOI
JN.1.16.1	25.1283	0.458987	no	2024-02-09	subvariant_VOI
JN.1.16.3	25.3907	0.274919	no	2024-02-09	subvariant_VOI
JN.1.17	25.0056	0.8267	no	2024-02-09	subvariant_VOI
JN.1.18	23.0969	0.337628	no	2024-05-03	VUM
JN.1.18.1	25.7665	0.485664	no	2024-05-03	subvariant_VUM
JN.1.18.2	25.1123	0.451195	no	2024-05-03	subvariant_VUM
JN.1.18.3	26.1335	0.398388	no	2024-05-03	subvariant_VUM
JN.1.18.4	24.9625	0.0347368	no	2024-05-03	subvariant_VUM
JN.1.18.5	24.6457	-0.288329	no	2024-05-03	subvariant_VUM
JN.1.19	24.449	1.61059	yes	2024-02-09	subvariant_VOI
JN.1.2	24.8565	1.83239	yes	2024-02-09	subvariant_VOI
JN.1.20	24.5018	0.621536	no	2024-02-09	subvariant_VOI
JN.1.21	24.0337	0.430882	no	2024-02-09	subvariant_VOI
JN.1.22	23.5145	1.10186	yes	2024-02-09	subvariant_VOI
JN.1.23	26.1573	1.0849	yes	2024-02-09	subvariant_VOI
JN.1.24.1	26.0627	0.872626	no	2024-02-09	subvariant_VOI
JN.1.26	25.069	0.0944451	no	2024-02-09	subvariant_VOI
JN.1.28	24.9373	0.798893	no	2024-02-09	subvariant_VOI
JN.1.29	24.5364	1.65814	yes	2024-02-09	subvariant_VOI
JN.1.3	26.1935	0.426062	no	2024-02-09	subvariant_VOI
JN.1.30	24.2098	0.852303	no	2024-02-09	subvariant_VOI
JN.1.31	24.1046	0.0991844	no	2024-02-09	subvariant_VOI
JN.1.32	24.3625	0.922934	no	2024-02-09	subvariant_VOI
JN.1.32.1	25.9817	0.81338	no	2024-02-09	subvariant_VOI
JN.1.33	25.3904	0.586191	no	2024-02-09	subvariant_VOI
JN.1.34	24.022	0.426119	no	2024-02-09	subvariant_VOI
JN.1.35	25.7647	0.654636	no	2024-02-09	subvariant_VOI
JN.1.36	26.0415	0.902273	no	2024-02-09	subvariant_VOI
JN.1.37	24.1289	0.469658	no	2024-02-09	subvariant_VOI
JN.1.38	23.3286	0.444809	no	2024-02-09	subvariant_VOI
JN.1.39	23.7406	1.22498	yes	2024-02-09	subvariant_VOI
JN.1.39.1	25.315	0.232424	no	2024-02-09	subvariant_VOI
JN.1.39.3	25.5038	0.771119	no	2024-02-09	subvariant_VOI
JN.1.4	23.9231	1.32433	yes	2024-02-09	subvariant_VOI
JN.1.4.2	25.5193	1.4579	yes	2024-02-09	subvariant_VOI
JN.1.4.3	24.4394	0.124585	no	2024-02-09	subvariant_VOI
JN.1.4.4	24.1592	0.481994	no	2024-02-09	subvariant_VOI
JN.1.4.5	24.06	1.39882	yes	2024-02-09	subvariant_VOI
JN.1.4.6	24.8466	0.76196	no	2024-02-09	subvariant_VOI
JN.1.4.7	23.7129	0.622506	no	2024-02-09	subvariant_VOI
JN.1.40	25.1892	0.233633	no	2024-02-09	subvariant_VOI
JN.1.41	24.4632	0.605794	no	2024-02-09	subvariant_VOI
JN.1.42	23.8549	0.688169	no	2024-02-09	subvariant_VOI
JN.1.42.2	24.4274	-0.265408	no	2024-02-09	subvariant_VOI
JN.1.43	23.3211	0.4413	no	2024-02-09	subvariant_VOI
JN.1.43.1	24.8585	1.15232	yes	2024-02-09	subvariant_VOI
JN.1.44	22.7288	0.167384	no	2024-02-09	subvariant_VOI
JN.1.45	24.4872	0.980584	no	2024-02-09	subvariant_VOI
JN.1.46	24.3846	0.933126	no	2024-02-09	subvariant_VOI
JN.1.47	24.4107	0.5844	no	2024-02-09	subvariant_VOI
JN.1.48	24.9481	-0.148754	no	2024-02-09	subvariant_VOI
JN.1.48.1	25.5847	0.522932	no	2024-02-09	subvariant_VOI
JN.1.49	23.805	0.337739	no	2024-02-09	subvariant_VOI
JN.1.5	24.1443	1.44469	yes	2024-02-09	subvariant_VOI
JN.1.50	25.8795	0.549055	no	2024-02-09	subvariant_VOI
JN.1.50.1	25.9184	0.570897	no	2024-02-09	subvariant_VOI
JN.1.51.1	25.4218	0.0698885	no	2024-02-09	subvariant_VOI
JN.1.52	24.4602	0.968088	no	2024-02-09	subvariant_VOI
JN.1.55	24.1874	0.841942	no	2024-02-09	subvariant_VOI
JN.1.58	24.4722	0.275733	no	2024-02-09	subvariant_VOI
JN.1.59	24.4236	0.252392	no	2024-02-09	subvariant_VOI
JN.1.6	24.3823	0.932068	no	2024-02-09	subvariant_VOI
JN.1.6.1	24.42	0.588218	no	2024-02-09	subvariant_VOI
JN.1.60	24.8639	0.463822	no	2024-02-09	subvariant_VOI
JN.1.64	23.9575	0.399849	no	2024-02-09	subvariant_VOI
JN.1.7	25.0052	1.22013	yes	2024-05-03	VUM
JN.1.7.1	25.7809	0.66645	no	2024-05-03	subvariant_VUM
JN.1.7.2	25.1244	0.588905	no	2024-05-03	subvariant_VUM
JN.1.7.4	25.9352	0.580296	no	2024-05-03	subvariant_VUM
JN.1.7.5	25.056	0.847228	no	2024-05-03	subvariant_VUM
JN.1.8	23.6253	0.581997	no	2024-02-09	subvariant_VOI
JN.1.8.1	25.2396	1.32855	yes	2024-02-09	subvariant_VOI
JN.1.8.3	24.2273	0.860401	no	2024-02-09	subvariant_VOI
JN.1.9	25.1212	1.27381	yes	2024-02-09	subvariant_VOI
JN.1.9.1	26.0601	1.03821	yes	2024-02-09	subvariant_VOI
JN.1.9.2	21.5385	-1.8857	no	2024-02-09	subvariant_VOI
JN.10	24.4928	0.983203	no	2023-11-21	subvariant_VOI
JN.11	24.1877	0.139102	no	2023-11-21	subvariant_VOI
JN.14	25.1254	0.58939	no	2023-11-21	subvariant_VOI
JN.16	23.9248	0.012866	no	2023-11-21	subvariant_VOI
JN.18	23.03	1.46503	yes	2023-11-21	subvariant_VOI
JN.2	23.827	2.51595	yes	2023-11-21	subvariant_VOI
JN.2.5	25.0606	1.24575	yes	2023-11-21	subvariant_VOI
JN.3	23.7958	1.95293	yes	2023-11-21	subvariant_VOI
JN.4	24.8808	1.84565	yes	2023-11-21	subvariant_VOI
JN.5	23.0958	0.873943	no	2023-11-21	subvariant_VOI
JN.6	23.9383	1.33257	yes	2023-11-21	subvariant_VOI
JN.9	24.8819	1.84621	yes	2023-11-21	subvariant_VOI
JQ.1	24.9923	1.90634	yes	2023-11-21	subvariant_VOI
KP.1	25.6775	0.854519	no	2024-02-09	subvariant_VOI
KP.1.1	25.8152	0.792403	no	2024-02-09	subvariant_VOI
KP.1.1.1	26.8783	1.46923	yes	2024-02-09	subvariant_VOI
KP.1.1.3	25.6905	0.44304	no	2024-02-09	subvariant_VOI
KP.1.1.5	26.356	0.501072	no	2024-02-09	subvariant_VOI
KP.1.2	26.2383	1.00107	yes	2024-02-09	subvariant_VOI
KP.2	25.2895	0.537227	no	2024-05-03	VUM
KP.2.1	26.4725	1.1724	yes	2024-05-03	subvariant_VUM
KP.2.10	25.2148	0.176237	no	2024-05-03	subvariant_VUM
KP.2.14	25.9547	0.315868	no	2024-05-03	subvariant_VUM
KP.2.15	25.3316	0.241742	no	2024-05-03	subvariant_VUM
KP.2.16	25.5253	0.117645	no	2024-05-03	subvariant_VUM
KP.2.2	26.2287	0.994063	no	2024-05-03	subvariant_VUM
KP.2.3	27.547	1.95841	yes	2024-05-03	subvariant_VUM
KP.2.3.3	28.2436	1.37231	yes	2024-05-03	subvariant_VUM
KP.2.4	25.4823	0.326291	no	2024-05-03	subvariant_VUM
KP.2.6	28.099	1.30557	yes	2024-05-03	subvariant_VUM
KP.2.8	25.7296	0.465007	no	2024-05-03	subvariant_VUM
KP.2.9	26.2587	0.761721	no	2024-05-03	subvariant_VUM
KP.3	26.4042	1.07831	yes	2024-05-03	VUM
KP.3.1	26.0035	0.829337	no	2024-05-03	subvariant_VUM
KP.3.1.1	25.9367	0.581152	no	2024-05-03	subvariant_VUM
KP.3.1.3	26.4988	0.56696	no	2024-05-03	subvariant_VUM
KP.3.1.4	26.2684	0.767156	no	2024-05-03	subvariant_VUM
KP.3.2	26.2405	1.00271	yes	2024-05-03	subvariant_VUM
KP.3.2.1	26.5891	0.947019	no	2024-05-03	subvariant_VUM
KP.3.2.2	28.512	1.49618	yes	2024-05-03	subvariant_VUM
KP.3.2.3	26.4096	0.846376	no	2024-05-03	subvariant_VUM
KP.3.2.4	26.1958	0.427124	no	2024-05-03	subvariant_VUM
KP.3.2.5	25.8283	0.257495	no	2024-05-03	subvariant_VUM
KP.3.3	25.9407	0.583391	no	2024-05-03	subvariant_VUM
KP.4.1	25.4937	0.332651	no	2024-02-09	subvariant_VOI
KP.4.2	25.9453	0.786755	no	2024-02-09	subvariant_VOI
KP.5	25.9428	0.584536	no	2024-02-09	subvariant_VOI
KQ.1	25.032	0.54455	no	2024-02-09	subvariant_VOI
KR.1	24.9624	0.378452	no	2024-02-09	subvariant_VOI
KR.1.1	25.1668	0.149323	no	2024-02-09	subvariant_VOI
KS.1	26.054	0.908331	no	2024-02-09	subvariant_VOI
KS.1.1	26.0724	0.657247	no	2024-02-09	subvariant_VOI
KU.2	25.2967	0.222194	no	2024-02-09	subvariant_VOI
KV.2	24.7044	0.704028	no	2024-02-09	subvariant_VOI
KW.1	25.0285	0.542876	no	2024-02-09	subvariant_VOI
KW.1.1	25.7189	0.621071	no	2024-02-09	subvariant_VOI
L.1	0.350262	-0.160865	no	NA	NA
LA.1	25.068	0.0939068	no	2024-02-09	subvariant_VOI
LA.2	26.2864	1.03625	yes	2024-02-09	subvariant_VOI
LB.1	26.3262	1.06535	yes	2024-06-28	VUM
LB.1.1	26.9543	0.7772	no	2024-06-28	subvariant_VUM
LB.1.2	26.3305	0.489283	no	2024-06-28	subvariant_VUM
LB.1.3	26.0997	0.672571	no	2024-06-28	subvariant_VUM
LB.1.4	26.371	0.507982	no	2024-06-28	subvariant_VUM
LB.1.7	26.2023	0.730101	no	2024-06-28	subvariant_VUM
LD.1	26.2911	0.471122	no	2024-02-09	subvariant_VOI
LE.1	24.7897	-0.0621948	no	2024-02-09	subvariant_VOI
LF.1	24.9422	0.0233594	no	2024-02-09	subvariant_VOI
LF.1.1	25.2159	0.176868	no	2024-02-09	subvariant_VOI
LF.1.1.1	25.3174	0.0217029	no	2024-02-09	subvariant_VOI
LF.2	25.507	0.109183	no	2024-02-09	subvariant_VOI
LG.1	26.6753	0.648438	no	2024-02-09	subvariant_VOI
LP.1	26.7091	0.664056	no	2024-02-09	subvariant_VOI
LQ.1.1	25.4353	0.0761121	no	2024-05-03	subvariant_VUM
LW.1	27.4598	1.01053	yes	2024-05-03	subvariant_VUM
N.3	0.260333	-0.38126	no	NA	NA
P.1	4.7254	5.1944	yes	2021-01-11	VOC
P.1.1	5.57819	3.14427	yes	2021-01-11	subvariant_VOC
P.1.10	5.5895	2.11249	yes	2021-01-11	subvariant_VOC
P.1.13	5.24328	1.52343	yes	2021-01-11	subvariant_VOC
P.1.14	5.72369	2.82476	yes	2021-01-11	subvariant_VOC
P.1.15	5.50786	2.63703	yes	2021-01-11	subvariant_VOC
P.1.16	5.385	1.96333	yes	2021-01-11	subvariant_VOC
P.1.17	5.32758	2.48021	yes	2021-01-11	subvariant_VOC
P.1.17.1	5.45503	2.59107	yes	2021-01-11	subvariant_VOC
P.1.7	5.76716	4.33929	yes	2021-01-11	subvariant_VOC
P.2	1.34909	1.06883	yes	2021-03-17	VOI
Q.1	3.53174	1.07848	yes	2020-12-18	subvariant_VOC
Q.2	3.47642	1.03766	yes	2020-12-18	subvariant_VOC
Q.3	3.45268	1.02016	yes	2020-12-18	subvariant_VOC
Q.4	3.20003	0.83376	no	2020-12-18	subvariant_VOC
R.1	1.47725	0.345445	no	2021-04-07	VUM
Unassigned	0.849279	1.15602	yes	NA	NA
W.4	0.708205	-0.0684821	no	NA	NA
XAZ	15.0411	-0.222766	no	2021-11-26	subvariant_VOC
XB	3.63094	0.683899	no	NA	NA
XBB	18.0606	1.33796	yes	2023-03-14	subvariant_VUM
0.10 XBB	19.4344	3.47897	yes	2023-03-14	subvariant_VUM
XBB.1.1	19.9598	2.12555	yes	2023-03-14	subvariant_VUM
XBB.1.11.1	19.5679	0.442708	no	2023-03-14	subvariant_VUM
XBB.1.15	19.1257	1.57994	yes	2023-03-14	subvariant_VUM
XBB.1.16	21.3193	-0.0930389	no	2023-03-14	subvariant_VUM
XBB.1.16.1	19.1107	-0.464967	no	2023-03-14	subvariant_VUM
XBB.1.16.10	18.7395	-0.78968	no	2023-03-14	subvariant_VUM
XBB.1.16.11	19.3681	-0.352618	no	2023-03-14	subvariant_VUM
XBB.1.16.12	19.7896	0.128917	no	2023-03-14	subvariant_VUM
XBB.1.16.13	19.347	-0.369981	no	2023-03-14	subvariant_VUM
XBB.1.16.14	19.7572	-0.251756	no	2023-03-14	subvariant_VUM
XBB.1.16.15	18.1078	-1.38785	no	2023-03-14	subvariant_VUM
XBB.1.16.16	20.7819	0.808709	no	2023-03-14	subvariant_VUM
XBB.1.16.17	20.8313	0.3595	no	2023-03-14	subvariant_VUM
XBB.1.16.18	19.2589	-0.326284	no	2023-03-14	subvariant_VUM
XBB.1.16.19	19.0971	-0.476819	no	2023-03-14	subvariant_VUM
XBB.1.16.2	19.0006	-0.654492	no	2023-03-14	subvariant_VUM
XBB.1.16.20	18.7047	-0.897563	no	2023-03-14	subvariant_VUM
XBB.1.16.21	19.0247	-0.540192	no	2023-03-14	subvariant_VUM
XBB.1.16.22	19.4806	-0.125598	no	2023-03-14	subvariant_VUM
XBB.1.16.23	20.2809	0.39718	no	2023-03-14	subvariant_VUM
XBB.1.16.3	19.2587	-0.442493	no	2023-03-14	subvariant_VUM
XBB.1.16.4	19.4088	-0.204161	no	2023-03-14	subvariant_VUM
XBB.1.16.5	18.2652	-0.723064	no	2023-03-14	subvariant_VUM
XBB.1.16.6	19.3545	-0.251659	no	2023-03-14	subvariant_VUM
XBB.1.16.7	19.2975	-0.291331	no	2023-03-14	subvariant_VUM
XBB.1.16.8	19.5347	-0.0940104	no	2023-03-14	subvariant_VUM
XBB.1.16.9	19.5051	-0.119909	no	2023-03-14	subvariant_VUM
XBB.1.17.1	19.9121	0.23611	no	2023-03-14	subvariant_VUM
XBB.1.18.1	19.2112	0.595051	no	2023-03-14	subvariant_VUM
XBB.1.19.1	20.2199	0.693091	no	2023-03-14	subvariant_VUM
XBB.1.22	20.0359	0.00693171	no	2023-03-14	subvariant_VUM
XBB.1.22.1	19.9855	0.300337	no	2023-03-14	subvariant_VUM
XBB.1.22.2	18.8779	-0.279161	no	2023-03-14	subvariant_VUM
XBB.1.33	20.5236	0.818624	no	2023-03-14	subvariant_VUM
XBB.1.4.1	20.5093	2.48499	yes	2023-03-14	subvariant_VUM
XBB.1.41.1	19.5758	-0.544255	no	2023-03-14	subvariant_VUM
XBB.1.41.2	20.7794	0.697222	no	2023-03-14	subvariant_VUM
XBB.1.42	20.9849	1.17453	yes	2023-03-14	subvariant_VUM
XBB.1.42.1	19.961	-0.490158	no	2023-03-14	subvariant_VUM
XBB.1.42.2	21.2785	1.50208	yes	2023-03-14	subvariant_VUM
XBB.1.5	19.393	1.75475	yes	2023-03-14	subvariant_VUM
XBB.1.5.1	19.9438	1.36663	yes	2023-03-14	subvariant_VUM
XBB.1.5.10	20.3876	1.33739	yes	2023-03-14	subvariant_VUM
XBB.1.5.100	18.8983	-0.264401	no	2023-03-14	subvariant_VUM
XBB.1.5.102	19.2634	0.627992	no	2023-03-14	subvariant_VUM
XBB.1.5.103	19.1927	-0.820046	no	2023-03-14	subvariant_VUM
XBB.1.5.11	19.3118	1.00223	yes	2023-03-14	subvariant_VUM
XBB.1.5.12	18.6391	0.234005	no	2023-03-14	subvariant_VUM
XBB.1.5.13	19.6952	1.22331	yes	2023-03-14	subvariant_VUM
XBB.1.5.14	19.3424	0.677822	no	2023-03-14	subvariant_VUM
XBB.1.5.15	19.645	1.19436	yes	2023-03-14	subvariant_VUM
XBB.1.5.16	19.8365	1.30477	yes	2023-03-14	subvariant_VUM
XBB.1.5.17	19.2103	0.943696	no	2023-03-14	subvariant_VUM
XBB.1.5.18	19.9445	1.0578	yes	2023-03-14	subvariant_VUM
XBB.1.5.19	19.7595	1.26034	yes	2023-03-14	subvariant_VUM
XBB.1.5.2	19.2605	0.626114	no	2023-03-14	subvariant_VUM
XBB.1.5.20	19.7271	1.24166	yes	2023-03-14	subvariant_VUM
XBB.1.5.21	19.4628	1.08928	yes	2023-03-14	subvariant_VUM
XBB.1.5.23	18.8838	0.388425	no	2023-03-14	subvariant_VUM
XBB.1.5.24	18.8748	0.382759	no	2023-03-14	subvariant_VUM
XBB.1.5.25	19.5006	0.777637	no	2023-03-14	subvariant_VUM
XBB.1.5.28	19.5837	-0.0511347	no	2023-03-14	subvariant_VUM
XBB.1.5.3	18.2782	-0.451848	no	2023-03-14	subvariant_VUM
XBB.1.5.30	19.9003	0.461576	no	2023-03-14	subvariant_VUM
XBB.1.5.31	19.6688	1.20805	yes	2023-03-14	subvariant_VUM
XBB.1.5.32	19.2611	0.972986	no	2023-03-14	subvariant_VUM
XBB.1.5.33	19.5329	1.12973	yes	2023-03-14	subvariant_VUM
XBB.1.5.34	19.8747	1.01373	yes	2023-03-14	subvariant_VUM
XBB.1.5.35	20.1286	1.17396	yes	2023-03-14	subvariant_VUM
XBB.1.5.36	19.4312	0.347906	no	2023-03-14	subvariant_VUM
XBB.1.5.37	19.01	0.468025	no	2023-03-14	subvariant_VUM
XBB.1.5.38	20.2297	0.70023	no	2023-03-14	subvariant_VUM
XBB.1.5.39	19.9565	1.06534	yes	2023-03-14	subvariant_VUM
XBB.1.5.4	19.8339	0.987999	no	2023-03-14	subvariant_VUM
XBB.1.5.44	20.3492	0.61844	no	2023-03-14	subvariant_VUM
XBB.1.5.46	18.9288	0.416811	no	2023-03-14	subvariant_VUM
XBB.1.5.47	19.6272	0.857564	no	2023-03-14	subvariant_VUM
XBB.1.5.48	19.6463	1.19507	yes	2023-03-14	subvariant_VUM
XBB.1.5.49	19.2505	0.619803	no	2023-03-14	subvariant_VUM
XBB.1.5.5	19.6021	0.841735	no	2023-03-14	subvariant_VUM
XBB.1.5.50	20.3917	1.01415	yes	2023-03-14	subvariant_VUM
XBB.1.5.51	19.401	1.05365	yes	2023-03-14	subvariant_VUM
XBB.1.5.52	19.5632	0.817189	no	2023-03-14	subvariant_VUM
XBB.1.5.56	20.1479	0.640929	no	2023-03-14	subvariant_VUM
XBB.1.5.57	19.6341	0.488658	no	2023-03-14	subvariant_VUM
XBB.1.5.59	19.7713	0.137542	no	2023-03-14	subvariant_VUM
XBB.1.5.60	17.9742	-0.662674	no	2023-03-14	subvariant_VUM
XBB.1.5.61	19.7674	0.946035	no	2023-03-14	subvariant_VUM
XBB.1.5.62	19.3707	0.695678	no	2023-03-14	subvariant_VUM
XBB.1.5.63	19.6583	0.286226	no	2023-03-14	subvariant_VUM
XBB.1.5.65	18.2921	0.0149692	no	2023-03-14	subvariant_VUM
XBB.1.5.66	19.3183	0.662619	no	2023-03-14	subvariant_VUM
XBB.1.5.67	19.5789	1.15621	yes	2023-03-14	subvariant_VUM
XBB.1.5.69	19.4828	0.383681	no	2023-03-14	subvariant_VUM
XBB.1.5.7	19.1223	0.892969	no	2023-03-14	subvariant_VUM
XBB.1.5.70	19.6858	-0.0916562	no	2023-03-14	subvariant_VUM
XBB.1.5.71	20.5746	0.815593	no	2023-03-14	subvariant_VUM
XBB.1.5.72	19.5173	-0.0924078	no	2023-03-14	subvariant_VUM
XBB.1.5.73	19.8896	0.453788	no	2023-03-14	subvariant_VUM
XBB.1.5.75	19.8338	0.413351	no	2023-03-14	subvariant_VUM
XBB.1.5.76	18.9884	-0.199131	no	2023-03-14	subvariant_VUM
XBB.1.5.77	19.3536	0.684913	no	2023-03-14	subvariant_VUM
XBB.1.5.78	19.2047	-0.0424253	no	2023-03-14	subvariant_VUM
XBB.1.5.79	18.2213	-0.0296937	no	2023-03-14	subvariant_VUM
XBB.1.5.80	18.9598	-0.21985	no	2023-03-14	subvariant_VUM
XBB.1.5.86	19.0777	-0.134431	no	2023-03-14	subvariant_VUM
XBB.1.5.9	19.1822	0.927465	no	2023-03-14	subvariant_VUM
XBB.1.5.91	20.5629	1.1329	yes	2023-03-14	subvariant_VUM
XBB.1.5.92	18.8456	-0.696845	no	2023-03-14	subvariant_VUM
XBB.1.5.94	21.4259	1.56685	yes	2023-03-14	subvariant_VUM
XBB.1.5.95	19.5733	0.823503	no	2023-03-14	subvariant_VUM
XBB.1.5.96	19.2134	0.196827	no	2023-03-14	subvariant_VUM
XBB.1.5.97	20.6557	1.00883	yes	2023-03-14	subvariant_VUM
XBB.1.5.99	19.0318	0.0708967	no	2023-03-14	subvariant_VUM
XBB.1.9	20.2066	1.91233	yes	2023-03-14	subvariant_VUM
XBB.1.9.1	19.5515	0.809801	no	2023-03-14	subvariant_VUM
XBB.1.9.2	18.9564	0.434214	no	2023-03-14	subvariant_VUM
0.20 XBB	19.1783	2.13683	yes	2023-03-14	subvariant_VUM
XBB.2.3	20.2194	0.504894	no	2023-03-14	subvariant_VUM
XBB.2.3.11	19.8582	0.0499429	no	2023-03-14	subvariant_VUM
XBB.2.3.2	19.9047	0.229602	no	2023-03-14	subvariant_VUM
XBB.2.3.3	21.2648	1.41942	yes	2023-03-14	subvariant_VUM
XBB.2.3.4	18.3367	-0.671282	no	2023-03-14	subvariant_VUM
XBB.2.3.5	20.2637	0.383033	no	2023-03-14	subvariant_VUM
XBB.2.3.6	20.4102	0.830987	no	2023-03-14	subvariant_VUM
XBB.2.3.8	20.0743	0.411906	no	2023-03-14	subvariant_VUM
XBB.2.4	19.7751	0.586429	no	2023-03-14	subvariant_VUM
XBB.2.6	20.2796	2.33473	yes	2023-03-14	subvariant_VUM
0.30 XBB	18.614	1.73349	yes	2023-03-14	subvariant_VUM
0.90 XBB	19.289	2.21593	yes	2023-03-14	subvariant_VUM
XBC.1.3	17.1948	-2.25238	no	2021-11-26	subvariant_VOC
XBC.1.6	16.6374	-1.90248	no	2021-11-26	subvariant_VOC
XBC.1.6.1	16.4764	-2.76932	no	2021-11-26	subvariant_VOC
XBC.1.6.3	16.5655	-2.69134	no	2021-11-26	subvariant_VOC
XBF	19.8159	2.03141	yes	2023-03-14	subvariant_VUM
XBK	18.6536	0.243104	no	2023-03-14	subvariant_VUM
XBK.1	19.5927	0.835765	no	2023-03-14	subvariant_VUM
XBL.3	19.4849	-0.121715	no	2023-03-14	subvariant_VUM
XCH	20.8193	0.350878	no	2023-03-14	subvariant_VUM
XCH.1	21.3141	1.19355	yes	2023-03-14	subvariant_VUM
XCL	21.3025	0.36453	no	NA	NA
XDD	23.7186	1.21297	yes	2023-03-14	subvariant_VUM
XDD.1	24.7205	0.394955	no	2023-03-14	subvariant_VUM
XDD.1.1	25.6973	0.735189	no	2023-03-14	subvariant_VUM
XDK	25.0366	1.23469	yes	2023-03-14	subvariant_VUM
XDK.1	24.6024	0.203703	no	2023-03-14	subvariant_VUM
XDK.1.2	24.8081	-0.0518681	no	2023-03-14	subvariant_VUM
XDK.3	26.176	0.955519	no	2023-03-14	subvariant_VUM
XDK.4.1	25.6674	0.430095	no	2023-03-14	subvariant_VUM
XDK.5	25.8624	0.273235	no	2023-03-14	subvariant_VUM
XDN	23.8468	0.354743	no	2024-02-09	subvariant_VOI
XDP	24.3077	0.542488	no	2024-02-09	subvariant_VOI
XDP.1	24.9666	0.513126	no	2024-02-09	subvariant_VOI
XDQ	23.4702	-0.205428	no	2023-11-21	subvariant_VOI
XDQ.1	24.4914	0.149791	no	2024-02-09	VOI
XDQ.1.1	25.3297	0.240713	no	2024-02-09	subvariant_VOI
XDR	23.7962	0.334129	no	2023-03-14	subvariant_VUM
XDS	25.037	0.414669	no	2023-03-14	subvariant_VUM
XDU	24.6355	0.219734	no	2023-03-14	subvariant_VUM
XDV.1	25.2394	0.270329	no	2023-03-14	subvariant_VUM
XDY	19.8326	-2.50988	no	2024-06-28	subvariant_VUM
XE	14.8546	-0.216459	no	2021-11-26	subvariant_VOC

## Sheet: Fig3d
Recall	Precision	Cutoff	Method
0.896552	0.180992	0.733671	PyR0
0.896552	0.181141	0.734038	PyR0
0.896552	0.181291	0.738825	PyR0
0.896552	0.181442	0.745475	PyR0
0.896552	0.181592	0.753546	PyR0
0.896552	0.181743	0.754209	PyR0
0.896552	0.181894	0.758645	PyR0
0.896552	0.182045	0.77266	PyR0
0.896552	0.182196	0.77567	PyR0
0.896552	0.182348	0.798007	PyR0
0.896552	0.1825	0.799836	PyR0
0.896552	0.182652	0.806114	PyR0
0.896552	0.182805	0.817116	PyR0
0.896552	0.182957	0.819134	PyR0
0.896552	0.18311	0.823773	PyR0
0.896552	0.183264	0.826456	PyR0
0.896552	0.183417	0.827809	PyR0
0.896552	0.183571	0.82862	PyR0
0.896552	0.183725	0.832788	PyR0
0.896552	0.183879	0.842723	PyR0
0.896552	0.184034	0.843707	PyR0
0.896552	0.184188	0.848366	PyR0
0.896552	0.184343	0.849097	PyR0
0.896552	0.184499	0.850239	PyR0
0.896552	0.184654	0.8511	PyR0
0.896552	0.18481	0.85247	PyR0
0.896552	0.184966	0.85327	PyR0
0.896552	0.185123	0.85382	PyR0
0.896552	0.185279	0.859163	PyR0
0.896552	0.185436	0.859314	PyR0
0.896552	0.185593	0.859442	PyR0
0.896552	0.185751	0.860207	PyR0
0.896552	0.185908	0.862103	PyR0
0.896552	0.186066	0.863538	PyR0
0.896552	0.186224	0.87596	PyR0
0.896552	0.186383	0.876862	PyR0
0.896552	0.186542	0.878903	PyR0
0.896552	0.186701	0.879295	PyR0
0.896552	0.18686	0.889744	PyR0
0.896552	0.18702	0.89114	PyR0
0.896552	0.187179	0.892028	PyR0
0.896552	0.18734	0.892249	PyR0
0.896552	0.1875	0.894574	PyR0
0.896552	0.187661	0.89503	PyR0
0.896552	0.187822	0.897664	PyR0
0.896552	0.187983	0.899669	PyR0
0.896552	0.188144	0.900406	PyR0
0.896552	0.188306	0.905618	PyR0
0.896552	0.188468	0.907099	PyR0
0.896552	0.18863	0.907222	PyR0
0.896552	0.188793	0.909173	PyR0
0.896552	0.188956	0.911088	PyR0
0.896552	0.189119	0.912627	PyR0
0.896552	0.189283	0.915977	PyR0
0.896552	0.189446	0.918269	PyR0
0.896552	0.18961	0.920977	PyR0
0.896552	0.189775	0.925425	PyR0
0.896552	0.189939	0.935925	PyR0
0.896552	0.190104	0.937857	PyR0
0.896552	0.190269	0.938522	PyR0
0.896552	0.190435	0.942484	PyR0
0.896552	0.190601	0.944318	PyR0
0.896552	0.190767	0.946414	PyR0
0.896552	0.190933	0.946687	PyR0
0.896552	0.191099	0.947429	PyR0
0.896552	0.191266	0.948553	PyR0
0.896552	0.191434	0.948635	PyR0
0.896552	0.191601	0.9488	PyR0
0.896552	0.191769	0.94888	PyR0
0.896552	0.191937	0.949623	PyR0
0.896552	0.192105	0.951057	PyR0
0.896552	0.192274	0.951068	PyR0
0.896552	0.192443	0.953643	PyR0
0.896552	0.192612	0.955492	PyR0
0.896552	0.192782	0.956785	PyR0
0.896552	0.192952	0.957138	PyR0
0.896552	0.193122	0.958344	PyR0
0.896552	0.193292	0.959404	PyR0
0.896552	0.193463	0.960497	PyR0
0.896552	0.193634	0.961948	PyR0
0.896552	0.193805	0.962362	PyR0
0.896552	0.193977	0.96496	PyR0
0.896552	0.194149	0.965178	PyR0
0.896552	0.194321	0.966412	PyR0
0.896552	0.194494	0.967664	PyR0
0.896552	0.194667	0.969636	PyR0
0.896552	0.19484	0.973319	PyR0
0.896552	0.195013	0.973743	PyR0
0.896552	0.195187	0.976919	PyR0
0.896552	0.195361	0.977002	PyR0
0.896552	0.195536	0.977662	PyR0
0.896552	0.19571	0.978244	PyR0
0.896552	0.195886	0.978825	PyR0
0.896552	0.196061	0.979084	PyR0
0.896552	0.196237	0.979587	PyR0
0.896552	0.196413	0.980386	PyR0
0.896552	0.196589	0.98043	PyR0
0.896552	0.196765	0.981367	PyR0
0.896552	0.196942	0.982626	PyR0
0.896552	0.19712	0.983325	PyR0
0.896552	0.197297	0.983788	PyR0
0.896552	0.197475	0.98422	PyR0
0.896552	0.197653	0.985274	PyR0
0.896552	0.197832	0.986846	PyR0
0.896552	0.198011	0.987381	PyR0
0.896552	0.19819	0.987524	PyR0
0.896552	0.19837	0.987724	PyR0
0.896552	0.198549	0.987898	PyR0
0.896552	0.19873	0.989249	PyR0
0.896552	0.19891	0.989937	PyR0
0.896552	0.199091	0.990402	PyR0
0.896552	0.199272	0.990482	PyR0
0.896552	0.199454	0.990689	PyR0
0.896552	0.199635	0.991016	PyR0
0.896552	0.199818	0.991362	PyR0
0.896552	0.2	0.991417	PyR0
0.896552	0.200183	0.991707	PyR0
0.896552	0.200366	0.991998	PyR0
0.896552	0.200549	0.993018	PyR0
0.896552	0.200733	0.993822	PyR0
0.896552	0.200917	0.995607	PyR0
0.896552	0.201102	0.995666	PyR0
0.896552	0.201287	0.995928	PyR0
0.896552	0.201472	0.996726	PyR0
0.896552	0.201657	0.996861	PyR0
0.896552	0.201843	0.99748	PyR0
0.896552	0.20203	0.997872	PyR0
0.896552	0.202216	0.998565	PyR0
0.896552	0.202403	0.999029	PyR0
0.896552	0.20259	0.999733	PyR0
0.896552	0.202778	1	PyR0
0.896552	0.202966	1.00007	PyR0
0.896552	0.203154	1.00029	PyR0
0.896552	0.203343	1.00157	PyR0
0.896552	0.203532	1.002	PyR0
0.896552	0.203721	1.0024	PyR0
0.896552	0.203911	1.00283	PyR0
0.896552	0.204101	1.00346	PyR0
0.896552	0.204291	1.00351	PyR0
0.896552	0.204482	1.00352	PyR0
0.896552	0.204673	1.00357	PyR0
0.896552	0.204864	1.00368	PyR0
0.896552	0.205056	1.00411	PyR0
0.896552	0.205248	1.00433	PyR0
0.896552	0.205441	1.00479	PyR0
0.896552	0.205634	1.00508	PyR0
0.896552	0.205827	1.00517	PyR0
0.896552	0.206021	1.00536	PyR0
0.896552	0.206215	1.0055	PyR0
0.896552	0.206409	1.0058	PyR0
0.896552	0.206604	1.00585	PyR0
0.896552	0.206799	1.00597	PyR0
0.896552	0.206994	1.00731	PyR0
0.896552	0.20719	1.00836	PyR0
0.896552	0.207386	1.00844	PyR0
0.896552	0.207583	1.00853	PyR0
0.896552	0.20778	1.00913	PyR0
0.896552	0.207977	1.00926	PyR0
0.896552	0.208175	1.00984	PyR0
0.896552	0.208373	1.00986	PyR0
0.896552	0.208571	1.01053	PyR0
0.896552	0.20877	1.01152	PyR0
0.896552	0.208969	1.01213	PyR0
0.896552	0.209169	1.0122	PyR0
0.896552	0.209369	1.01224	PyR0
0.896552	0.209569	1.01234	PyR0
0.896552	0.20977	1.01235	PyR0
0.896552	0.209971	1.01263	PyR0
0.896552	0.210173	1.01309	PyR0
0.896552	0.210375	1.01347	PyR0
0.896552	0.210577	1.01375	PyR0
0.896552	0.21078	1.01435	PyR0
0.896552	0.210983	1.01462	PyR0
0.896552	0.211186	1.01478	PyR0
0.896552	0.21139	1.01536	PyR0
0.896552	0.211594	1.01553	PyR0
0.896552	0.211799	1.01655	PyR0
0.896552	0.212004	1.01662	PyR0
0.896552	0.212209	1.01712	PyR0
0.896552	0.212415	1.01761	PyR0
0.896552	0.212621	1.01777	PyR0
0.896552	0.212828	1.01803	PyR0
0.896552	0.213035	1.01811	PyR0
0.896552	0.213242	1.01817	PyR0
0.896552	0.21345	1.01857	PyR0
0.896552	0.213659	1.01862	PyR0
0.896552	0.213867	1.01888	PyR0
0.896552	0.214076	1.01897	PyR0
0.896552	0.214286	1.01903	PyR0
0.896552	0.214496	1.01933	PyR0
0.896552	0.214917	1.01969	PyR0
0.896552	0.215128	1.02041	PyR0
0.896552	0.215339	1.02139	PyR0
0.896552	0.215551	1.02169	PyR0
0.896552	0.215764	1.02253	PyR0
0.896552	0.215976	1.02295	PyR0
0.896552	0.21619	1.02302	PyR0
0.896552	0.216403	1.02333	PyR0
0.896552	0.216617	1.02437	PyR0
0.896552	0.216832	1.02443	PyR0
0.896552	0.217047	1.02448	PyR0
0.896552	0.217262	1.02455	PyR0
0.896552	0.217478	1.02509	PyR0
0.896552	0.217694	1.02513	PyR0
0.896552	0.21791	1.02541	PyR0
0.896552	0.218127	1.02551	PyR0
0.896552	0.218345	1.02571	PyR0
0.896552	0.218563	1.02577	PyR0
0.896552	0.218781	1.02649	PyR0
0.896552	0.219	1.02655	PyR0
0.896552	0.219219	1.02675	PyR0
0.896552	0.219439	1.02715	PyR0
0.896552	0.219659	1.02719	PyR0
0.896552	0.21988	1.02723	PyR0
0.896552	0.220101	1.02729	PyR0
0.896552	0.220322	1.0273	PyR0
0.896552	0.220544	1.02737	PyR0
0.896552	0.220766	1.0274	PyR0
0.896552	0.220989	1.02769	PyR0
0.896552	0.221212	1.02771	PyR0
0.896552	0.221436	1.02779	PyR0
0.896552	0.22166	1.02791	PyR0
0.896552	0.221884	1.02794	PyR0
0.896552	0.22211	1.02804	PyR0
0.896552	0.222335	1.02807	PyR0
0.896552	0.222561	1.02808	PyR0
0.896552	0.222787	1.02813	PyR0
0.896552	0.223014	1.02821	PyR0
0.896552	0.223242	1.02833	PyR0
0.896552	0.223469	1.02836	PyR0
0.896552	0.223698	1.02857	PyR0
0.896552	0.223926	1.02859	PyR0
0.896552	0.224156	1.02902	PyR0
0.896552	0.224385	1.0291	PyR0
0.896552	0.224615	1.02915	PyR0
0.896552	0.224846	1.02919	PyR0
0.896552	0.225077	1.02946	PyR0
0.896552	0.225309	1.02981	PyR0
0.896552	0.225541	1.02985	PyR0
0.896552	0.225773	1.02998	PyR0
0.896552	0.226006	1.03024	PyR0
0.896552	0.22624	1.03095	PyR0
0.896552	0.226474	1.03103	PyR0
0.896552	0.226708	1.0311	PyR0
0.896552	0.226943	1.03136	PyR0
0.896552	0.227178	1.03147	PyR0
0.896552	0.227414	1.03174	PyR0
0.896552	0.227651	1.03196	PyR0
0.896552	0.227888	1.03205	PyR0
0.896552	0.228125	1.03223	PyR0
0.896552	0.228363	1.0333	PyR0
0.896552	0.228601	1.03349	PyR0
0.896552	0.22884	1.03358	PyR0
0.896552	0.229319	1.03382	PyR0
0.896552	0.22956	1.03397	PyR0
0.896552	0.229801	1.03415	PyR0
0.896552	0.230042	1.03419	PyR0
0.896552	0.230284	1.03466	PyR0
0.896552	0.230526	1.03472	PyR0
0.896552	0.230769	1.03492	PyR0
0.896552	0.231013	1.03497	PyR0
0.896552	0.231257	1.03552	PyR0
0.896552	0.231501	1.03555	PyR0
0.896552	0.231746	1.03577	PyR0
0.896552	0.231992	1.03669	PyR0
0.896552	0.232238	1.03773	PyR0
0.896552	0.232484	1.0383	PyR0
0.896552	0.232731	1.0385	PyR0
0.896552	0.232979	1.0387	PyR0
0.896552	0.233227	1.04026	PyR0
0.896552	0.233475	1.0403	PyR0
0.896552	0.233725	1.04086	PyR0
0.896552	0.233974	1.04102	PyR0
0.896552	0.234225	1.04128	PyR0
0.896552	0.234475	1.04133	PyR0
0.896552	0.234727	1.04156	PyR0
0.896552	0.235231	1.04163	PyR0
0.896552	0.235484	1.04347	PyR0
0.896552	0.235737	1.04387	PyR0
0.896552	0.235991	1.044	PyR0
0.896552	0.236246	1.04475	PyR0
0.896552	0.236501	1.04499	PyR0
0.896552	0.236757	1.04504	PyR0
0.896552	0.237013	1.04568	PyR0
0.896552	0.23727	1.04609	PyR0
0.896552	0.237527	1.04622	PyR0
0.896552	0.237785	1.04629	PyR0
0.896552	0.238043	1.04631	PyR0
0.896552	0.238303	1.04671	PyR0
0.896552	0.238562	1.04704	PyR0
0.896552	0.238822	1.04732	PyR0
0.896552	0.239083	1.04747	PyR0
0.896552	0.239344	1.04785	PyR0
0.896552	0.239606	1.0486	PyR0
0.896552	0.239869	1.04887	PyR0
0.896552	0.240132	1.04892	PyR0
0.896552	0.240395	1.04896	PyR0
0.896552	0.240659	1.0491	PyR0
0.896552	0.240924	1.04911	PyR0
0.896552	0.241189	1.04951	PyR0
0.896552	0.241455	1.04959	PyR0
0.896552	0.241722	1.04967	PyR0
0.896552	0.241989	1.05021	PyR0
0.896552	0.242257	1.05038	PyR0
0.896552	0.242525	1.05065	PyR0
0.896552	0.242794	1.05066	PyR0
0.896552	0.243063	1.05108	PyR0
0.896552	0.243333	1.05119	PyR0
0.896552	0.243604	1.05131	PyR0
0.896552	0.243875	1.0516	PyR0
0.896552	0.244147	1.05219	PyR0
0.896552	0.24442	1.05257	PyR0
0.896552	0.244693	1.05258	PyR0
0.896552	0.244966	1.05262	PyR0
0.896552	0.245241	1.05269	PyR0
0.896552	0.245516	1.05322	PyR0
0.896552	0.245791	1.05354	PyR0
0.896552	0.246067	1.05359	PyR0
0.896552	0.246344	1.05362	PyR0
0.896552	0.246622	1.0538	PyR0
0.896552	0.2469	1.05422	PyR0
0.896552	0.247458	1.05473	PyR0
0.896552	0.247738	1.05479	PyR0
0.896552	0.248018	1.05484	PyR0
0.896552	0.248299	1.05521	PyR0
0.896552	0.248581	1.05535	PyR0
0.896552	0.248864	1.05553	PyR0
0.896552	0.249147	1.05565	PyR0
0.896552	0.249431	1.05682	PyR0
0.896552	0.249715	1.05702	PyR0
0.896552	0.25	1.05763	PyR0
0.896552	0.250286	1.05824	PyR0
0.896552	0.250859	1.05832	PyR0
0.896552	0.251147	1.05839	PyR0
0.896552	0.251435	1.05869	PyR0
0.896552	0.251724	1.05873	PyR0
0.896552	0.252014	1.05925	PyR0
0.896552	0.252304	1.05953	PyR0
0.896552	0.252595	1.05967	PyR0
0.896552	0.252887	1.0599	PyR0
0.896552	0.253179	1.0601	PyR0
0.896552	0.253472	1.06017	PyR0
0.896552	0.253766	1.06037	PyR0
0.896552	0.25406	1.06087	PyR0
0.896552	0.254355	1.06185	PyR0
0.896552	0.254651	1.06189	PyR0
0.896552	0.254948	1.0622	PyR0
0.896552	0.255245	1.06221	PyR0
0.896552	0.255543	1.06237	PyR0
0.896552	0.255841	1.06249	PyR0
0.896552	0.25614	1.06255	PyR0
0.896552	0.25644	1.06286	PyR0
0.896552	0.256741	1.06397	PyR0
0.896552	0.257042	1.0642	PyR0
0.896552	0.257344	1.06435	PyR0
0.896552	0.257647	1.06465	PyR0
0.896552	0.257951	1.0651	PyR0
0.896552	0.258255	1.06548	PyR0
0.896552	0.25856	1.06553	PyR0
0.896552	0.258865	1.06571	PyR0
0.896552	0.259172	1.06611	PyR0
0.896552	0.259479	1.06639	PyR0
0.896552	0.259786	1.06656	PyR0
0.896552	0.260095	1.06667	PyR0
0.896552	0.260404	1.06673	PyR0
0.896552	0.260714	1.06798	PyR0
0.896552	0.261025	1.06807	PyR0
0.896552	0.261337	1.06811	PyR0
0.896552	0.261649	1.06843	PyR0
0.896552	0.261962	1.06848	PyR0
0.896552	0.262275	1.06887	PyR0
0.896552	0.26259	1.06914	PyR0
0.896552	0.262905	1.06928	PyR0
0.896552	0.263221	1.07024	PyR0
0.896552	0.263538	1.0705	PyR0
0.896552	0.263855	1.07051	PyR0
0.896552	0.264174	1.0714	PyR0
0.896552	0.264493	1.0715	PyR0
0.896552	0.264813	1.07163	PyR0
0.896552	0.265133	1.07173	PyR0
0.896552	0.265455	1.07213	PyR0
0.896552	0.265777	1.07336	PyR0
0.896552	0.2661	1.07421	PyR0
0.896552	0.266423	1.0745	PyR0
0.896552	0.266748	1.07497	PyR0
0.896552	0.267073	1.07512	PyR0
0.896552	0.267399	1.07523	PyR0
0.896552	0.267726	1.07538	PyR0
0.896552	0.268054	1.07594	PyR0
0.896552	0.268382	1.07595	PyR0
0.896552	0.268712	1.07638	PyR0
0.896552	0.269042	1.07652	PyR0
0.896552	0.269373	1.07683	PyR0
0.896552	0.269704	1.07688	PyR0
0.896552	0.270037	1.07699	PyR0
0.896552	0.27037	1.07702	PyR0
0.896552	0.270705	1.07704	PyR0
0.896552	0.271375	1.07712	PyR0
0.896552	0.27205	1.07755	PyR0
0.896552	0.272388	1.07786	PyR0
0.896552	0.272727	1.07849	PyR0
0.896552	0.273408	1.07869	PyR0
0.896552	0.27375	1.07886	PyR0
0.896552	0.274093	1.08015	PyR0
0.896552	0.274436	1.08073	PyR0
0.896552	0.27478	1.08101	PyR0
0.896552	0.275126	1.08105	PyR0
0.896552	0.275472	1.08129	PyR0
0.896552	0.275819	1.08149	PyR0
0.896552	0.276515	1.0816	PyR0
0.896552	0.276865	1.08171	PyR0
0.896552	0.277215	1.08215	PyR0
0.896552	0.277567	1.08218	PyR0
0.896552	0.277919	1.08251	PyR0
0.896552	0.278272	1.08305	PyR0
0.896552	0.278626	1.08336	PyR0
0.896552	0.278981	1.08338	PyR0
0.896552	0.279337	1.0848	PyR0
0.896552	0.279693	1.08486	PyR0
0.896552	0.280051	1.08512	PyR0
0.896552	0.28041	1.08521	PyR0
0.896552	0.280769	1.08545	PyR0
0.896552	0.28113	1.08559	PyR0
0.896552	0.281491	1.08601	PyR0
0.896552	0.281853	1.08603	PyR0
0.896552	0.282216	1.08605	PyR0
0.896552	0.282581	1.08612	PyR0
0.896552	0.282946	1.08618	PyR0
0.896552	0.283312	1.08641	PyR0
0.896552	0.283679	1.08655	PyR0
0.896552	0.284047	1.08657	PyR0
0.896552	0.284416	1.08658	PyR0
0.896552	0.284785	1.08659	PyR0
0.896552	0.285156	1.08667	PyR0
0.896552	0.285528	1.08721	PyR0
0.896552	0.285901	1.08733	PyR0
0.896552	0.286275	1.08739	PyR0
0.896552	0.286649	1.08763	PyR0
0.896552	0.287025	1.08776	PyR0
0.896552	0.287402	1.08813	PyR0
0.896552	0.287779	1.08817	PyR0
0.896552	0.288158	1.08838	PyR0
0.896552	0.288538	1.08863	PyR0
0.896552	0.288918	1.08868	PyR0
0.896552	0.2893	1.089	PyR0
0.896552	0.289683	1.08942	PyR0
0.896552	0.290066	1.08987	PyR0
0.896552	0.290451	1.0903	PyR0
0.896552	0.290837	1.09072	PyR0
0.896552	0.291223	1.09084	PyR0
0.896552	0.291611	1.09115	PyR0
0.896552	0.292	1.09125	PyR0
0.896552	0.29239	1.09168	PyR0
0.896552	0.292781	1.09179	PyR0
0.896552	0.293173	1.0919	PyR0
0.896552	0.293566	1.09201	PyR0
0.896552	0.29396	1.09243	PyR0
0.896552	0.294355	1.09264	PyR0
0.896552	0.294751	1.09274	PyR0
0.896552	0.295148	1.09303	PyR0
0.896552	0.295547	1.09313	PyR0
0.896552	0.295946	1.09327	PyR0
0.896552	0.296346	1.09328	PyR0
0.896552	0.296748	1.09392	PyR0
0.896552	0.297151	1.0941	PyR0
0.896552	0.297554	1.09428	PyR0
0.896552	0.297959	1.09432	PyR0
0.896552	0.298365	1.09437	PyR0
0.896552	0.298772	1.09443	PyR0
0.896552	0.29918	1.09445	PyR0
0.896552	0.29959	1.09447	PyR0
0.896552	0.3	1.09453	PyR0
0.896552	0.300824	1.09454	PyR0
0.896552	0.301653	1.09456	PyR0
0.896552	0.302069	1.09457	PyR0
0.896552	0.302905	1.09459	PyR0
0.896552	0.30459	1.09461	PyR0
0.896552	0.305014	1.09463	PyR0
0.896552	0.305866	1.09464	PyR0
0.896552	0.306294	1.09465	PyR0
0.896552	0.306723	1.09469	PyR0
0.896552	0.307153	1.0947	PyR0
0.896552	0.307584	1.09473	PyR0
0.896552	0.308017	1.09475	PyR0
0.896552	0.308886	1.09477	PyR0
0.896552	0.309322	1.09478	PyR0
0.896552	0.30976	1.0948	PyR0
0.896552	0.31108	1.09481	PyR0
0.896552	0.311522	1.09483	PyR0
0.896552	0.311966	1.09484	PyR0
0.896552	0.312411	1.09486	PyR0
0.896552	0.312857	1.09487	PyR0
0.896552	0.313754	1.09488	PyR0
0.896552	0.314655	1.09489	PyR0
0.896552	0.316017	1.0949	PyR0
0.896552	0.317391	1.09491	PyR0
0.896552	0.318777	1.09492	PyR0
0.896552	0.320644	1.09493	PyR0
0.896552	0.322533	1.09494	PyR0
0.896552	0.324444	1.09495	PyR0
0.896552	0.325893	1.09496	PyR0
0.896552	0.327354	1.09497	PyR0
0.896552	0.328829	1.09498	PyR0
0.896552	0.330816	1.09499	PyR0
0.896552	0.332827	1.095	PyR0
0.896552	0.334862	1.09501	PyR0
0.896552	0.339009	1.09502	PyR0
0.896552	0.341654	1.09503	PyR0
0.896552	0.343799	1.09504	PyR0
0.896552	0.348172	1.09505	PyR0
0.896552	0.357843	1.09506	PyR0
0.896552	0.365609	1.09507	PyR0
0.896552	0.370558	1.09508	PyR0
0.896552	0.379549	1.09509	PyR0
0.896552	0.386243	1.0951	PyR0
0.896552	0.406308	1.09511	PyR0
0.896552	0.42278	1.09512	PyR0
0.896552	0.431102	1.09513	PyR0
0.896552	0.440644	1.09514	PyR0
0.896552	0.458159	1.09515	PyR0
0.896552	0.468951	1.09516	PyR0
0.896552	0.481319	1.09517	PyR0
0.896552	0.489933	1.09518	PyR0
0.896552	0.495475	1.09519	PyR0
0.896552	0.516509	1.0952	PyR0
0.896552	0.521429	1.09521	PyR0
0.896552	0.531553	1.09522	PyR0
0.896552	0.539409	1.09523	PyR0
0.896552	0.546135	1.09524	PyR0
0.896552	0.550251	1.09525	PyR0
0.896552	0.564433	1.09526	PyR0
0.896552	0.571802	1.09527	PyR0
0.896552	0.574803	1.09528	PyR0
0.896552	0.579365	1.09529	PyR0
0.896552	0.584	1.0953	PyR0
0.896552	0.587131	1.09531	PyR0
0.896552	0.590296	1.09532	PyR0
0.896552	0.59673	1.09533	PyR0
0.896552	0.606648	1.09534	PyR0
0.896552	0.610028	1.09535	PyR0
0.896552	0.611732	1.09537	PyR0
0.896552	0.613445	1.09538	PyR0
0.896552	0.616901	1.09539	PyR0
0.896552	0.618644	1.09541	PyR0
0.896552	0.620397	1.09542	PyR0
0.896552	0.622159	1.09544	PyR0
0.896552	0.625714	1.09546	PyR0
0.896552	0.627507	1.09549	PyR0
0.896552	0.62931	1.09553	PyR0
0.896552	0.631124	1.09554	PyR0
0.896552	0.632948	1.09556	PyR0
0.896552	0.634783	1.09559	PyR0
0.896552	0.636628	1.0956	PyR0
0.896552	0.638484	1.09561	PyR0
0.896552	0.640351	1.09567	PyR0
0.896552	0.642229	1.0957	PyR0
0.896552	0.644118	1.09603	PyR0
0.896552	0.643068	1.09607	PyR0
0.896552	0.64497	1.09612	PyR0
0.896552	0.643917	1.09614	PyR0
0.896552	0.645833	1.09619	PyR0
0.896552	0.644776	1.09622	PyR0
0.896552	0.646707	1.09623	PyR0
0.896552	0.64759	1.09624	PyR0
0.896552	0.649547	1.09626	PyR0
0.896552	0.648485	1.09627	PyR0
0.896552	0.650456	1.0963	PyR0
0.896552	0.652439	1.09631	PyR0
0.896552	0.654434	1.09635	PyR0
0.896552	0.653374	1.09638	PyR0
0.896552	0.655385	1.09643	PyR0
0.896552	0.657407	1.09665	PyR0
0.896552	0.659443	1.0968	PyR0
0.896552	0.661491	1.09721	PyR0
0.896552	0.663551	1.09759	PyR0
0.896552	0.665625	1.09771	PyR0
0.896552	0.667712	1.09783	PyR0
0.896552	0.669811	1.09793	PyR0
0.896552	0.671924	1.09798	PyR0
0.896552	0.674051	1.09838	PyR0
0.896552	0.67619	1.09841	PyR0
0.896552	0.678344	1.09911	PyR0
0.896552	0.680511	1.09915	PyR0
0.896552	0.682692	1.0993	PyR0
0.896552	0.684887	1.09933	PyR0
0.896552	0.687097	1.09941	PyR0
0.896552	0.68932	1.10011	PyR0
0.896552	0.691558	1.10058	PyR0
0.896552	0.693811	1.10116	PyR0
0.896552	0.696078	1.10214	PyR0
0.896552	0.698361	1.10218	PyR0
0.896552	0.700658	1.10219	PyR0
0.896552	0.70297	1.10223	PyR0
0.896552	0.705298	1.10306	PyR0
0.896552	0.707641	1.10328	PyR0
0.896552	0.71	1.10337	PyR0
0.896552	0.712375	1.10338	PyR0
0.896552	0.711409	1.10356	PyR0
0.896552	0.713805	1.10377	PyR0
0.896552	0.716216	1.10422	PyR0
0.896552	0.718644	1.10463	PyR0
0.896552	0.721088	1.10487	PyR0
0.896552	0.723549	1.10546	PyR0
0.896552	0.726027	1.10581	PyR0
0.896552	0.728522	1.1062	PyR0
0.896552	0.731034	1.10621	PyR0
0.896552	0.733564	1.10689	PyR0
0.896552	0.736111	1.10721	PyR0
0.896552	0.738676	1.10723	PyR0
0.896552	0.741259	1.10744	PyR0
0.896552	0.74386	1.10759	PyR0
0.896552	0.746479	1.1076	PyR0
0.896552	0.749117	1.10774	PyR0
0.896552	0.751773	1.10776	PyR0
0.896552	0.754448	1.10825	PyR0
0.896552	0.757143	1.10828	PyR0
0.896552	0.759857	1.10844	PyR0
0.896552	0.76259	1.10904	PyR0
0.896552	0.765343	1.10906	PyR0
0.896552	0.768116	1.10913	PyR0
0.896552	0.770909	1.10924	PyR0
0.896552	0.773723	1.10948	PyR0
0.896552	0.772894	1.10956	PyR0
0.896552	0.775735	1.10962	PyR0
0.896552	0.778598	1.10963	PyR0
0.896552	0.781481	1.10972	PyR0
0.896552	0.784387	1.11056	PyR0
0.896552	0.787313	1.1114	PyR0
0.896552	0.790262	1.11179	PyR0
0.896552	0.793233	1.11259	PyR0
0.896552	0.796226	1.1139	PyR0
0.896552	0.799242	1.11393	PyR0
0.896552	0.802281	1.11403	PyR0
0.896552	0.805344	1.11409	PyR0
0.896552	0.808429	1.11509	PyR0
0.896552	0.811538	1.11525	PyR0
0.896552	0.814672	1.117	PyR0
0.896552	0.817829	1.11796	PyR0
0.896552	0.821012	1.11841	PyR0
0.896552	0.824219	1.1185	PyR0
0.896552	0.827451	1.11876	PyR0
0.896552	0.830709	1.11964	PyR0
0.896552	0.833992	1.11986	PyR0
0.896552	0.833333	1.11995	PyR0
0.896552	0.836653	1.12049	PyR0
0.896552	0.84	1.12056	PyR0
0.896552	0.843373	1.12144	PyR0
0.896552	0.846774	1.12148	PyR0
0.896552	0.850202	1.12265	PyR0
0.896552	0.853659	1.12293	PyR0
0.896552	0.857143	1.12435	PyR0
0.896552	0.860656	1.12536	PyR0
0.896552	0.864198	1.12751	PyR0
0.896552	0.867769	1.12819	PyR0
0.896552	0.86722	1.12824	PyR0
0.896552	0.866667	1.12922	PyR0
0.896552	0.870293	1.12935	PyR0
0.896552	0.87395	1.12973	PyR0
0.896552	0.877637	1.13035	PyR0
0.862069	0.877119	1.1318	PyR0
0.862069	0.880851	1.13242	PyR0
0.862069	0.880342	1.1332	PyR0
0.862069	0.879828	1.13444	PyR0
0.862069	0.883621	1.13447	PyR0
0.862069	0.887446	1.13472	PyR0
0.862069	0.891304	1.13627	PyR0
0.862069	0.895197	1.1363	PyR0
0.862069	0.894737	1.13682	PyR0
0.862069	0.894273	1.13923	PyR0
0.862069	0.893805	1.14167	PyR0
0.827586	0.893333	1.14184	PyR0
0.827586	0.897321	1.14195	PyR0
0.827586	0.901345	1.14314	PyR0
0.827586	0.905405	1.14344	PyR0
0.827586	0.909502	1.14504	PyR0
0.827586	0.909091	1.1454	PyR0
0.793103	0.908676	1.14552	PyR0
0.793103	0.912844	1.14702	PyR0
0.758621	0.912442	1.14859	PyR0
0.758621	0.916667	1.15222	PyR0
0.758621	0.916279	1.1569	PyR0
0.758621	0.915888	1.15731	PyR0
0.758621	0.920188	1.16059	PyR0
0.758621	0.924528	1.16842	PyR0
0.758621	0.92891	1.17017	PyR0
0.758621	0.933333	1.17058	PyR0
0.758621	0.937799	1.17277	PyR0
0.758621	0.942308	1.17311	PyR0
0.724138	0.942029	1.17427	PyR0
0.724138	0.946602	1.1745	PyR0
0.724138	0.946341	1.17962	PyR0
0.724138	0.95098	1.17977	PyR0
0.724138	0.955665	1.17992	PyR0
0.724138	0.955446	1.18068	PyR0
0.724138	0.955224	1.18095	PyR0
0.724138	0.96	1.18259	PyR0
0.724138	0.959799	1.18469	PyR0
0.724138	0.959596	1.18921	PyR0
0.689655	0.959391	1.1901	PyR0
0.689655	0.964286	1.1915	PyR0
0.689655	0.964103	1.19337	PyR0
0.689655	0.969072	1.19416	PyR0
0.689655	0.974093	1.19626	PyR0
0.689655	0.973958	1.19697	PyR0
0.655172	0.973822	1.20026	PyR0
0.655172	0.973684	1.20165	PyR0
0.655172	0.978836	1.20262	PyR0
0.62069	0.978723	1.20724	PyR0
0.62069	0.97861	1.2097	PyR0
0.586207	0.978495	1.21885	PyR0
0.551724	0.978378	1.22049	PyR0
0.517241	0.978261	1.22374	PyR0
0.517241	0.978142	1.22428	PyR0
0.517241	0.983516	1.22466	PyR0
0.517241	0.98895	1.23197	PyR0
0.482759	0.988889	1.23679	PyR0
0.448276	0.988827	1.24201	PyR0
0.413793	0.988764	1.25309	PyR0
0.413793	0.99435	1.25614	PyR0
0.37931	0.994318	1.2629	PyR0
0.37931	0.994286	1.26645	PyR0
0.37931	0.994253	1.26671	PyR0
0.37931	0.99422	1.26928	PyR0
0.37931	0.994186	1.28407	PyR0
0.37931	0.994152	1.28408	PyR0
0.37931	0.994118	1.28415	PyR0
0.37931	0.994083	1.28426	PyR0
0.37931	0.994048	1.28564	PyR0
0.37931	0.994012	1.28573	PyR0
0.37931	0.993976	1.28575	PyR0
0.37931	0.993939	1.28582	PyR0
0.37931	0.993902	1.28583	PyR0
0.37931	0.993865	1.2889	PyR0
0.344828	0.993827	1.29162	PyR0
0.344828	1	1.30097	PyR0
0.344828	1	1.30587	PyR0
0.310345	1	1.31083	PyR0
0.275862	1	1.31373	PyR0
0.275862	1	1.32145	PyR0
0.275862	1	1.3304	PyR0
0.241379	1	1.34225	PyR0
0.206897	1	1.35133	PyR0
0.206897	1	1.3543	PyR0
0.206897	1	1.36425	PyR0
0.172414	1	1.36938	PyR0
0.172414	1	1.37758	PyR0
0.172414	1	1.38832	PyR0
0.172414	1	1.39298	PyR0
0.172414	1	1.39369	PyR0
0.172414	1	1.41533	PyR0
0.172414	1	1.41751	PyR0
0.172414	1	1.42041	PyR0
0.137931	1	1.42285	PyR0
0.137931	1	1.42504	PyR0
0.103448	1	1.42543	PyR0
0.103448	1	1.42672	PyR0
0.103448	1	1.42833	PyR0
0.103448	1	1.43116	PyR0
0.103448	1	1.43185	PyR0
0.103448	1	1.43595	PyR0
0.103448	1	1.47345	PyR0
0.103448	1	1.47413	PyR0
0.103448	1	1.47671	PyR0
0.103448	1	1.4888	PyR0
0.0689655	1	1.49405	PyR0
0.0689655	1	1.49414	PyR0
0.0689655	1	1.4942	PyR0
0.0689655	1	1.49421	PyR0
0.0689655	1	1.49429	PyR0
0.0689655	1	1.49437	PyR0
0.0689655	1	1.49478	PyR0
0.0689655	1	1.50165	PyR0
0.0689655	1	1.52064	PyR0
0.0689655	1	1.52557	PyR0
0.0689655	1	1.52795	PyR0
0.0689655	1	1.52796	PyR0
0.0689655	1	1.52799	PyR0
0.0689655	1	1.52808	PyR0
0.0689655	1	1.52815	PyR0
0.0689655	1	1.5339	PyR0
0.0689655	1	1.53722	PyR0
0.0689655	1	1.53902	PyR0
0.0689655	1	1.54599	PyR0
0.0689655	1	1.54619	PyR0
0.0689655	1	1.54803	PyR0
0.0689655	1	1.54813	PyR0
0.0689655	1	1.55782	PyR0
0.0689655	1	1.56252	PyR0
0.0689655	1	1.56459	PyR0
0.0689655	1	1.56486	PyR0
0.0689655	1	1.56759	PyR0
0.0689655	1	1.5684	PyR0
0.0689655	1	1.56844	PyR0
0.0689655	1	1.57269	PyR0
0.0689655	1	1.57785	PyR0
0.0689655	1	1.58144	PyR0
0.0689655	1	1.58191	PyR0
0.0689655	1	1.5843	PyR0
0.0689655	1	1.58546	PyR0
0.0689655	1	1.59762	PyR0
0.0689655	1	1.60006	PyR0
0.0689655	1	1.60017	PyR0
0.0689655	1	1.60141	PyR0
0.0689655	1	1.60152	PyR0
0.0689655	1	1.60632	PyR0
0.0689655	1	1.60739	PyR0
0.0689655	1	1.60891	PyR0
0.0689655	1	1.61311	PyR0
0.0689655	1	1.61418	PyR0
0.0689655	1	1.61602	PyR0
0.0689655	1	1.61808	PyR0
0.0689655	1	1.62027	PyR0
0.0689655	1	1.62111	PyR0
0.0689655	1	1.62158	PyR0
0.0689655	1	1.62234	PyR0
0.0689655	1	1.62374	PyR0
0.0689655	1	1.62412	PyR0
0.0689655	1	1.62701	PyR0
0.0689655	1	1.62939	PyR0
0.0689655	1	1.63305	PyR0
0.0689655	1	1.63592	PyR0
0.0689655	1	1.636	PyR0
0.0689655	1	1.63618	PyR0
0.0689655	1	1.63769	PyR0
0.0689655	1	1.64804	PyR0
0.0689655	1	1.64922	PyR0
0.0689655	1	1.65227	PyR0
0.0689655	1	1.65231	PyR0
0.0689655	1	1.65403	PyR0
0.0689655	1	1.65941	PyR0
0.0689655	1	1.67354	PyR0
0.0689655	1	1.68061	PyR0
0.0689655	1	1.71084	PyR0
0.0689655	1	1.72306	PyR0
0.0689655	1	1.72775	PyR0
0.0689655	1	1.73462	PyR0
0.0689655	1	1.74933	PyR0
0.0689655	1	1.75183	PyR0
0.0689655	1	1.75845	PyR0
0.0689655	1	1.75902	PyR0
0.0689655	1	1.76374	PyR0
0.0689655	1	1.7696	PyR0
0.0689655	1	1.76984	PyR0
0.0689655	1	1.77333	PyR0
0.0689655	1	1.77972	PyR0
0.0689655	1	1.78046	PyR0
0.0689655	1	1.78201	PyR0
0.0689655	1	1.79337	PyR0
0.0689655	1	1.83909	PyR0
0.0689655	1	1.8404	PyR0
0.0689655	1	1.85119	PyR0
0.0689655	1	1.85357	PyR0
0.0689655	1	1.85422	PyR0
0.0689655	1	1.86922	PyR0
0.0689655	1	1.86965	PyR0
0.0689655	1	1.88688	PyR0
0.0689655	1	1.8988	PyR0
0.0689655	1	1.91516	PyR0
0.0689655	1	1.91764	PyR0
0.0689655	1	1.93611	PyR0
0.0689655	1	1.94454	PyR0
0.0689655	1	1.96416	PyR0
0.0689655	1	1.96968	PyR0
0.0689655	1	1.97193	PyR0
0.0689655	1	1.9722	PyR0
0.0689655	1	1.97538	PyR0
0.0689655	1	1.97626	PyR0
0.0689655	1	1.98061	PyR0
0.0689655	1	1.98119	PyR0
0.0689655	1	1.98129	PyR0
0.0689655	1	1.98185	PyR0
0.0689655	1	1.98193	PyR0
0.0689655	1	1.98718	PyR0
0.0689655	1	1.98928	PyR0
0.0689655	1	1.99522	PyR0
0.0689655	1	1.99883	PyR0
0.0689655	1	2.00128	PyR0
0.0689655	1	2.00612	PyR0
0.0689655	1	2.00649	PyR0
0.0689655	1	2.00714	PyR0
0.0689655	1	2.0217	PyR0
0.0689655	1	2.02871	PyR0
0.0689655	1	2.03492	PyR0
0.0689655	1	2.0419	PyR0
0.0689655	1	2.05009	PyR0
0.0689655	1	2.0628	PyR0
0.0689655	1	2.06322	PyR0
0.0689655	1	2.06381	PyR0
0.0689655	1	2.06607	PyR0
0.0689655	1	2.08022	PyR0
0.0689655	1	2.08287	PyR0
0.0689655	1	2.0968	PyR0
0.0689655	1	2.16627	PyR0
0.0689655	1	2.2638	PyR0
1	0.23631	0	CoVerage
1	0.237867	0.00644444	CoVerage
1	0.23801	0.0107692	CoVerage
1	0.238152	0.0115385	CoVerage
1	0.238295	0.0121795	CoVerage
1	0.238438	0.0144136	CoVerage
1	0.238582	0.0154022	CoVerage
1	0.238725	0.0166071	CoVerage
1	0.238869	0.017832	CoVerage
1	0.239013	0.018	CoVerage
1	0.239157	0.0197653	CoVerage
1	0.239301	0.0259513	CoVerage
1	0.239445	0.0275208	CoVerage
1	0.23959	0.0281058	CoVerage
1	0.239734	0.030759	CoVerage
1	0.239879	0.0324394	CoVerage
1	0.240024	0.0336127	CoVerage
1	0.240169	0.0346561	CoVerage
1	0.240315	0.0362437	CoVerage
1	0.24046	0.036775	CoVerage
1	0.240606	0.039957	CoVerage
1	0.240752	0.0404023	CoVerage
1	0.240898	0.0441791	CoVerage
1	0.241044	0.0445348	CoVerage
1	0.241191	0.0457058	CoVerage
1	0.241337	0.0471296	CoVerage
1	0.241484	0.0508152	CoVerage
1	0.241631	0.0520667	CoVerage
1	0.241778	0.0532759	CoVerage
1	0.241926	0.0534474	CoVerage
1	0.242073	0.05375	CoVerage
1	0.242221	0.0559298	CoVerage
1	0.242369	0.0560125	CoVerage
1	0.242517	0.0579685	CoVerage
1	0.242665	0.0592464	CoVerage
1	0.242813	0.0601274	CoVerage
1	0.242962	0.0607857	CoVerage
1	0.243111	0.0609134	CoVerage
1	0.24326	0.063193	CoVerage
1	0.243409	0.0667241	CoVerage
1	0.243558	0.0727126	CoVerage
1	0.243708	0.0734722	CoVerage
1	0.243857	0.0742995	CoVerage
1	0.244007	0.0771244	CoVerage
1	0.244157	0.083444	CoVerage
1	0.244308	0.0936128	CoVerage
1	0.244458	0.0990442	CoVerage
1	0.244609	0.111242	CoVerage
1	0.24476	0.113398	CoVerage
1	0.244911	0.125938	CoVerage
1	0.245062	0.127031	CoVerage
1	0.245213	0.136811	CoVerage
1	0.245365	0.140589	CoVerage
1	0.245516	0.154682	CoVerage
1	0.245668	0.173917	CoVerage
1	0.24582	0.208767	CoVerage
1	0.245973	0.219347	CoVerage
1	0.246125	0.219421	CoVerage
1	0.246278	0.2343	CoVerage
1	0.246431	0.235653	CoVerage
1	0.246584	0.243329	CoVerage
1	0.246737	0.244063	CoVerage
1	0.246891	0.251349	CoVerage
1	0.247044	0.257144	CoVerage
1	0.247198	0.260333	CoVerage
1	0.251107	0.260333	CoVerage
1	0.255305	0.260333	CoVerage
1	0.257124	0.261012	CoVerage
1	0.257291	0.261321	CoVerage
1	0.257458	0.261756	CoVerage
1	0.257625	0.261867	CoVerage
1	0.257792	0.262128	CoVerage
1	0.25796	0.262362	CoVerage
1	0.258127	0.262476	CoVerage
1	0.258295	0.26249	CoVerage
1	0.258464	0.26254	CoVerage
1	0.258632	0.262556	CoVerage
1	0.258801	0.262917	CoVerage
1	0.258969	0.26341	CoVerage
1	0.259138	0.264051	CoVerage
1	0.259308	0.264177	CoVerage
1	0.259477	0.26434	CoVerage
1	0.259647	0.264371	CoVerage
1	0.259817	0.264863	CoVerage
1	0.259987	0.265355	CoVerage
1	0.260157	0.2655	CoVerage
1	0.260328	0.265792	CoVerage
1	0.260499	0.26583	CoVerage
1	0.26067	0.265977	CoVerage
1	0.260841	0.26607	CoVerage
1	0.261012	0.266464	CoVerage
1	0.261184	0.266475	CoVerage
1	0.261356	0.266556	CoVerage
1	0.261528	0.266598	CoVerage
1	0.261701	0.266697	CoVerage
1	0.261873	0.266762	CoVerage
1	0.262046	0.266823	CoVerage
1	0.262219	0.266825	CoVerage
1	0.262393	0.267436	CoVerage
1	0.262566	0.267479	CoVerage
1	0.26274	0.267769	CoVerage
1	0.262914	0.267789	CoVerage
1	0.263088	0.268048	CoVerage
1	0.263263	0.26807	CoVerage
1	0.263437	0.268504	CoVerage
1	0.263612	0.269473	CoVerage
1	0.263787	0.269701	CoVerage
1	0.263963	0.269758	CoVerage
1	0.264138	0.270243	CoVerage
1	0.264314	0.270254	CoVerage
1	0.26449	0.270333	CoVerage
1	0.264667	0.270486	CoVerage
1	0.264843	0.270562	CoVerage
1	0.26502	0.270628	CoVerage
1	0.265197	0.27075	CoVerage
1	0.265374	0.270874	CoVerage
1	0.265552	0.271118	CoVerage
1	0.26573	0.271218	CoVerage
1	0.265908	0.271238	CoVerage
1	0.266086	0.271267	CoVerage
1	0.266264	0.271304	CoVerage
1	0.266443	0.271422	CoVerage
1	0.266622	0.271699	CoVerage
1	0.266801	0.27216	CoVerage
1	0.26698	0.272285	CoVerage
1	0.26716	0.272924	CoVerage
1	0.26734	0.273222	CoVerage
1	0.26752	0.273444	CoVerage
1	0.267701	0.273744	CoVerage
1	0.267881	0.273958	CoVerage
1	0.268062	0.274333	CoVerage
1	0.268243	0.2748	CoVerage
1	0.268425	0.274913	CoVerage
1	0.268606	0.275333	CoVerage
1	0.268788	0.275886	CoVerage
1	0.26897	0.276263	CoVerage
1	0.269153	0.276444	CoVerage
1	0.269335	0.276487	CoVerage
1	0.269518	0.276722	CoVerage
1	0.269701	0.276868	CoVerage
1	0.269884	0.277254	CoVerage
1	0.270068	0.277315	CoVerage
1	0.270252	0.277713	CoVerage
1	0.270436	0.277815	CoVerage
1	0.27062	0.278305	CoVerage
1	0.270805	0.278641	CoVerage
1	0.27099	0.278705	CoVerage
1	0.271175	0.27887	CoVerage
1	0.27136	0.278991	CoVerage
1	0.271546	0.279	CoVerage
1	0.271732	0.279819	CoVerage
1	0.271918	0.280333	CoVerage
1	0.272104	0.280367	CoVerage
1	0.272291	0.281073	CoVerage
1	0.272478	0.28153	CoVerage
1	0.272665	0.281815	CoVerage
1	0.272852	0.282236	CoVerage
1	0.27304	0.282244	CoVerage
1	0.273228	0.282899	CoVerage
1	0.273416	0.282932	CoVerage
1	0.273604	0.283029	CoVerage
1	0.273793	0.2835	CoVerage
1	0.273982	0.283645	CoVerage
1	0.274171	0.283689	CoVerage
1	0.274361	0.284207	CoVerage
1	0.27455	0.285014	CoVerage
1	0.27474	0.28581	CoVerage
1	0.274931	0.285837	CoVerage
1	0.275121	0.28597	CoVerage
1	0.275312	0.286259	CoVerage
1	0.275503	0.286333	CoVerage
1	0.275694	0.28689	CoVerage
1	0.275886	0.286926	CoVerage
1	0.276078	0.287027	CoVerage
1	0.27627	0.28716	CoVerage
1	0.276462	0.287358	CoVerage
1	0.276655	0.287583	CoVerage
1	0.276848	0.287663	CoVerage
1	0.277041	0.287952	CoVerage
1	0.277235	0.288028	CoVerage
1	0.277428	0.288341	CoVerage
1	0.277622	0.288816	CoVerage
1	0.277817	0.289018	CoVerage
1	0.278011	0.289044	CoVerage
1	0.278206	0.289712	CoVerage
1	0.278401	0.289727	CoVerage
1	0.278596	0.289841	CoVerage
1	0.278792	0.289953	CoVerage
1	0.278988	0.29022	CoVerage
1	0.279184	0.290274	CoVerage
1	0.279381	0.290844	CoVerage
1	0.279577	0.291113	CoVerage
1	0.279774	0.291809	CoVerage
1	0.279972	0.292139	CoVerage
1	0.280169	0.292197	CoVerage
1	0.280367	0.29249	CoVerage
1	0.280565	0.293354	CoVerage
1	0.280764	0.293474	CoVerage
1	0.280962	0.293925	CoVerage
1	0.281161	0.294432	CoVerage
1	0.281361	0.294733	CoVerage
1	0.28156	0.294939	CoVerage
1	0.28176	0.294963	CoVerage
1	0.28196	0.294988	CoVerage
1	0.282161	0.295457	CoVerage
1	0.282361	0.296746	CoVerage
1	0.282562	0.297163	CoVerage
1	0.282764	0.297438	CoVerage
1	0.282965	0.297459	CoVerage
1	0.283167	0.297508	CoVerage
1	0.283369	0.297891	CoVerage
1	0.283571	0.29792	CoVerage
1	0.283774	0.298217	CoVerage
1	0.283977	0.298494	CoVerage
1	0.28418	0.298815	CoVerage
1	0.284384	0.299557	CoVerage
1	0.284588	0.299728	CoVerage
1	0.284792	0.300021	CoVerage
1	0.284996	0.300534	CoVerage
1	0.285201	0.300972	CoVerage
1	0.285406	0.301094	CoVerage
1	0.285612	0.301465	CoVerage
1	0.285817	0.30148	CoVerage
1	0.286023	0.301657	CoVerage
1	0.286229	0.302104	CoVerage
1	0.286436	0.302162	CoVerage
1	0.286643	0.302333	CoVerage
1	0.28685	0.302665	CoVerage
1	0.287057	0.302869	CoVerage
1	0.287265	0.3036	CoVerage
1	0.287473	0.304031	CoVerage
1	0.287681	0.304504	CoVerage
1	0.28789	0.304822	CoVerage
1	0.288099	0.305333	CoVerage
1	0.288308	0.305507	CoVerage
1	0.288517	0.305552	CoVerage
1	0.288727	0.305924	CoVerage
1	0.288937	0.306193	CoVerage
1	0.289148	0.306302	CoVerage
1	0.289359	0.306452	CoVerage
1	0.28957	0.3068	CoVerage
1	0.289781	0.306866	CoVerage
1	0.289993	0.307195	CoVerage
1	0.290205	0.307392	CoVerage
1	0.290417	0.308286	CoVerage
1	0.29063	0.308997	CoVerage
1	0.290842	0.309161	CoVerage
1	0.291056	0.3092	CoVerage
1	0.291269	0.30983	CoVerage
1	0.291483	0.309901	CoVerage
1	0.291697	0.31015	CoVerage
1	0.291912	0.310357	CoVerage
1	0.292127	0.310458	CoVerage
1	0.292342	0.31116	CoVerage
1	0.292557	0.311298	CoVerage
1	0.292773	0.311718	CoVerage
1	0.292989	0.312238	CoVerage
1	0.293205	0.312496	CoVerage
1	0.293422	0.31257	CoVerage
1	0.293639	0.312699	CoVerage
1	0.293856	0.312927	CoVerage
1	0.294074	0.312971	CoVerage
1	0.294292	0.313064	CoVerage
1	0.29451	0.313361	CoVerage
1	0.294729	0.313407	CoVerage
1	0.294948	0.314257	CoVerage
1	0.295167	0.314467	CoVerage
1	0.295387	0.31485	CoVerage
1	0.295607	0.315032	CoVerage
1	0.295827	0.315256	CoVerage
1	0.296048	0.315704	CoVerage
1	0.296269	0.315956	CoVerage
1	0.29649	0.317167	CoVerage
1	0.296712	0.317227	CoVerage
1	0.296933	0.317231	CoVerage
1	0.297156	0.317312	CoVerage
1	0.297378	0.317352	CoVerage
1	0.297601	0.317442	CoVerage
1	0.297824	0.318458	CoVerage
1	0.298048	0.3185	CoVerage
1	0.298272	0.318611	CoVerage
1	0.298496	0.318955	CoVerage
1	0.298721	0.320452	CoVerage
1	0.298946	0.320672	CoVerage
1	0.299171	0.320855	CoVerage
1	0.299397	0.322018	CoVerage
1	0.299623	0.322033	CoVerage
1	0.299849	0.322833	CoVerage
1	0.300303	0.323469	CoVerage
1	0.30053	0.323523	CoVerage
1	0.300758	0.32355	CoVerage
1	0.300986	0.324396	CoVerage
1	0.301214	0.324885	CoVerage
1	0.301443	0.32516	CoVerage
1	0.301672	0.325261	CoVerage
1	0.301901	0.325495	CoVerage
1	0.302131	0.325889	CoVerage
1	0.302361	0.326313	CoVerage
1	0.302591	0.326771	CoVerage
1	0.302822	0.327509	CoVerage
1	0.303053	0.327625	CoVerage
1	0.303285	0.328417	CoVerage
1	0.303517	0.328804	CoVerage
1	0.303749	0.328855	CoVerage
1	0.303982	0.329056	CoVerage
1	0.304215	0.330381	CoVerage
1	0.304448	0.331813	CoVerage
1	0.304682	0.332212	CoVerage
1	0.304916	0.33254	CoVerage
1	0.30515	0.333295	CoVerage
1	0.305385	0.333833	CoVerage
1	0.30562	0.334267	CoVerage
1	0.305855	0.33465	CoVerage
1	0.306091	0.335515	CoVerage
1	0.306327	0.335521	CoVerage
1	0.306564	0.335595	CoVerage
1	0.306801	0.335829	CoVerage
1	0.307038	0.336963	CoVerage
1	0.307276	0.33709	CoVerage
1	0.307514	0.337251	CoVerage
1	0.307752	0.337702	CoVerage
1	0.307991	0.337781	CoVerage
1	0.30823	0.338615	CoVerage
1	0.308469	0.338625	CoVerage
1	0.308709	0.338671	CoVerage
1	0.308949	0.339354	CoVerage
1	0.30919	0.339921	CoVerage
1	0.309431	0.340192	CoVerage
1	0.309672	0.340207	CoVerage
1	0.309914	0.340333	CoVerage
1	0.310156	0.341361	CoVerage
1	0.310399	0.34228	CoVerage
1	0.310642	0.342594	CoVerage
1	0.310885	0.342741	CoVerage
1	0.311129	0.342746	CoVerage
1	0.311373	0.343084	CoVerage
1	0.311617	0.343302	CoVerage
1	0.311862	0.343386	CoVerage
1	0.312107	0.343667	CoVerage
1	0.312352	0.343682	CoVerage
1	0.312598	0.344292	CoVerage
1	0.312845	0.344351	CoVerage
1	0.313091	0.344413	CoVerage
1	0.313339	0.344491	CoVerage
1	0.313586	0.344525	CoVerage
1	0.313834	0.345111	CoVerage
1	0.314082	0.345359	CoVerage
1	0.314331	0.346518	CoVerage
1	0.31458	0.346629	CoVerage
1	0.31483	0.347547	CoVerage
1	0.315079	0.347724	CoVerage
1	0.31533	0.347797	CoVerage
1	0.31558	0.3485	CoVerage
1	0.315831	0.348508	CoVerage
1	0.316083	0.349073	CoVerage
1	0.316335	0.349318	CoVerage
1	0.316587	0.350663	CoVerage
1	0.31684	0.350735	CoVerage
1	0.317093	0.351167	CoVerage
1	0.317346	0.35152	CoVerage
1	0.3176	0.3517	CoVerage
1	0.317854	0.351899	CoVerage
1	0.318109	0.352239	CoVerage
1	0.318364	0.352841	CoVerage
1	0.31862	0.353611	CoVerage
1	0.318876	0.353667	CoVerage
1	0.319132	0.354039	CoVerage
1	0.319389	0.354298	CoVerage
1	0.319646	0.354543	CoVerage
1	0.319903	0.355356	CoVerage
1	0.320161	0.355693	CoVerage
1	0.32042	0.356105	CoVerage
1	0.320679	0.357241	CoVerage
1	0.320938	0.357403	CoVerage
1	0.321197	0.358776	CoVerage
1	0.321457	0.359435	CoVerage
1	0.321718	0.359616	CoVerage
1	0.321979	0.359635	CoVerage
1	0.32224	0.360192	CoVerage
1	0.322502	0.361224	CoVerage
1	0.322764	0.361824	CoVerage
1	0.323027	0.361974	CoVerage
1	0.32329	0.362674	CoVerage
1	0.323553	0.363018	CoVerage
1	0.323817	0.363417	CoVerage
1	0.324082	0.363901	CoVerage
1	0.324346	0.364354	CoVerage
1	0.324612	0.364658	CoVerage
1	0.324877	0.364696	CoVerage
1	0.325143	0.364979	CoVerage
1	0.32541	0.365074	CoVerage
1	0.325677	0.365605	CoVerage
1	0.325944	0.366388	CoVerage
1	0.326212	0.366412	CoVerage
1	0.32648	0.366969	CoVerage
1	0.326749	0.368344	CoVerage
1	0.327018	0.370286	CoVerage
1	0.327288	0.370788	CoVerage
1	0.327558	0.370925	CoVerage
1	0.327828	0.371133	CoVerage
1	0.328099	0.372469	CoVerage
1	0.328371	0.373635	CoVerage
1	0.328642	0.374481	CoVerage
1	0.328915	0.375165	CoVerage
1	0.329187	0.375427	CoVerage
1	0.329461	0.379318	CoVerage
1	0.329734	0.380103	CoVerage
1	0.330008	0.3814	CoVerage
1	0.330283	0.381704	CoVerage
1	0.330558	0.382719	CoVerage
1	0.330833	0.383403	CoVerage
1	0.331109	0.38357	CoVerage
1	0.331386	0.384059	CoVerage
1	0.331662	0.38425	CoVerage
1	0.33194	0.384349	CoVerage
1	0.332218	0.384356	CoVerage
1	0.332496	0.385149	CoVerage
1	0.332775	0.385161	CoVerage
1	0.333054	0.385973	CoVerage
1	0.333333	0.386784	CoVerage
1	0.333613	0.387078	CoVerage
1	0.333894	0.387247	CoVerage
1	0.334175	0.388319	CoVerage
1	0.334457	0.388351	CoVerage
1	0.334739	0.389708	CoVerage
1	0.335021	0.39027	CoVerage
1	0.335304	0.390401	CoVerage
1	0.335587	0.391347	CoVerage
1	0.335871	0.392089	CoVerage
1	0.336156	0.394667	CoVerage
1	0.336441	0.395344	CoVerage
1	0.336726	0.395955	CoVerage
1	0.337012	0.396773	CoVerage
1	0.337298	0.398841	CoVerage
1	0.337585	0.399896	CoVerage
1	0.337872	0.400399	CoVerage
1	0.33816	0.400711	CoVerage
1	0.338448	0.400838	CoVerage
1	0.338737	0.400871	CoVerage
1	0.339026	0.401975	CoVerage
1	0.339316	0.402132	CoVerage
1	0.339607	0.402441	CoVerage
1	0.339897	0.402514	CoVerage
1	0.340189	0.403066	CoVerage
1	0.34048	0.4041	CoVerage
1	0.340773	0.404595	CoVerage
1	0.341065	0.404655	CoVerage
1	0.341359	0.408516	CoVerage
1	0.341652	0.40852	CoVerage
1	0.341947	0.409203	CoVerage
1	0.342241	0.409653	CoVerage
1	0.342537	0.409941	CoVerage
1	0.342832	0.410059	CoVerage
1	0.343129	0.411144	CoVerage
1	0.343426	0.411583	CoVerage
1	0.343723	0.411586	CoVerage
1	0.344021	0.411983	CoVerage
1	0.344319	0.413128	CoVerage
1	0.344618	0.41374	CoVerage
1	0.344917	0.4146	CoVerage
1	0.345217	0.414823	CoVerage
1	0.345518	0.414838	CoVerage
1	0.345819	0.414936	CoVerage
1	0.34612	0.416094	CoVerage
1	0.346422	0.419102	CoVerage
1	0.346725	0.419148	CoVerage
1	0.347028	0.419692	CoVerage
1	0.347332	0.420644	CoVerage
1	0.347636	0.420662	CoVerage
1	0.34794	0.421	CoVerage
1	0.348246	0.421166	CoVerage
1	0.348551	0.42135	CoVerage
1	0.348858	0.422216	CoVerage
1	0.349164	0.422546	CoVerage
1	0.349472	0.42394	CoVerage
1	0.34978	0.424073	CoVerage
1	0.350088	0.424535	CoVerage
1	0.350397	0.424618	CoVerage
1	0.350707	0.425508	CoVerage
1	0.351017	0.425683	CoVerage
1	0.351327	0.425826	CoVerage
1	0.351639	0.426483	CoVerage
1	0.35195	0.427424	CoVerage
1	0.352263	0.428138	CoVerage
1	0.352575	0.428172	CoVerage
1	0.352889	0.428291	CoVerage
1	0.353203	0.428761	CoVerage
1	0.353517	0.429399	CoVerage
1	0.353832	0.43107	CoVerage
1	0.354148	0.431557	CoVerage
1	0.354464	0.434075	CoVerage
1	0.354781	0.435116	CoVerage
1	0.355098	0.435324	CoVerage
1	0.355416	0.435576	CoVerage
1	0.355735	0.435645	CoVerage
1	0.356054	0.438011	CoVerage
1	0.356373	0.438037	CoVerage
1	0.356694	0.439013	CoVerage
1	0.357014	0.439902	CoVerage
1	0.357336	0.440333	CoVerage
1	0.35798	0.44256	CoVerage
1	0.358303	0.442853	CoVerage
1	0.358627	0.443126	CoVerage
1	0.358951	0.443466	CoVerage
1	0.359276	0.443683	CoVerage
1	0.359601	0.444449	CoVerage
1	0.359927	0.444561	CoVerage
1	0.360254	0.444917	CoVerage
1	0.360581	0.445519	CoVerage
1	0.360909	0.446348	CoVerage
1	0.361237	0.446389	CoVerage
1	0.361566	0.446649	CoVerage
1	0.361896	0.447193	CoVerage
1	0.362226	0.448251	CoVerage
1	0.362557	0.448745	CoVerage
1	0.362888	0.449788	CoVerage
1	0.36322	0.449866	CoVerage
1	0.363553	0.449917	CoVerage
1	0.363886	0.451427	CoVerage
1	0.36422	0.451452	CoVerage
1	0.364555	0.451937	CoVerage
1	0.36489	0.452292	CoVerage
1	0.365225	0.452326	CoVerage
1	0.365562	0.452378	CoVerage
1	0.365899	0.452966	CoVerage
1	0.366236	0.452967	CoVerage
1	0.366574	0.453133	CoVerage
1	0.366913	0.45339	CoVerage
1	0.367253	0.454273	CoVerage
1	0.367593	0.454598	CoVerage
1	0.367933	0.455049	CoVerage
1	0.368275	0.455154	CoVerage
1	0.368617	0.4571	CoVerage
1	0.368959	0.458097	CoVerage
1	0.369302	0.458571	CoVerage
1	0.369646	0.458674	CoVerage
1	0.369991	0.459017	CoVerage
1	0.370336	0.460111	CoVerage
1	0.370682	0.460156	CoVerage
1	0.371028	0.460224	CoVerage
1	0.371375	0.460241	CoVerage
1	0.371723	0.460362	CoVerage
1	0.372071	0.461085	CoVerage
1	0.37242	0.461245	CoVerage
1	0.37277	0.46212	CoVerage
1	0.37312	0.462467	CoVerage
1	0.373471	0.463025	CoVerage
1	0.373823	0.46596	CoVerage
1	0.374175	0.466429	CoVerage
1	0.374528	0.466787	CoVerage
1	0.374882	0.46729	CoVerage
1	0.375236	0.468204	CoVerage
1	0.375591	0.469515	CoVerage
1	0.375947	0.469621	CoVerage
1	0.376303	0.47099	CoVerage
1	0.37666	0.471323	CoVerage
1	0.377018	0.472	CoVerage
1	0.377376	0.473005	CoVerage
1	0.377735	0.476737	CoVerage
1	0.378095	0.477164	CoVerage
1	0.378456	0.477326	CoVerage
1	0.378817	0.479738	CoVerage
1	0.379179	0.480976	CoVerage
1	0.379541	0.481255	CoVerage
1	0.379904	0.481779	CoVerage
1	0.380268	0.485248	CoVerage
1	0.380633	0.485846	CoVerage
1	0.380998	0.486287	CoVerage
1	0.381364	0.486397	CoVerage
1	0.381731	0.486827	CoVerage
1	0.382098	0.488287	CoVerage
1	0.382466	0.489159	CoVerage
1	0.382835	0.490728	CoVerage
1	0.383205	0.491384	CoVerage
1	0.383575	0.491401	CoVerage
1	0.383946	0.492042	CoVerage
1	0.384318	0.492325	CoVerage
1	0.38469	0.492833	CoVerage
1	0.385063	0.493716	CoVerage
1	0.385437	0.493897	CoVerage
1	0.385811	0.494066	CoVerage
1	0.386187	0.494358	CoVerage
1	0.386563	0.49441	CoVerage
1	0.38694	0.495378	CoVerage
1	0.387317	0.497205	CoVerage
1	0.387695	0.497686	CoVerage
1	0.388074	0.498335	CoVerage
1	0.388454	0.498418	CoVerage
1	0.388834	0.498902	CoVerage
1	0.389216	0.499601	CoVerage
1	0.389598	0.500075	CoVerage
1	0.38998	0.500675	CoVerage
1	0.390364	0.500864	CoVerage
1	0.390748	0.50231	CoVerage
1	0.391133	0.503793	CoVerage
1	0.391519	0.504502	CoVerage
1	0.391905	0.505234	CoVerage
1	0.392292	0.506342	CoVerage
1	0.392681	0.507448	CoVerage
1	0.393069	0.50771	CoVerage
1	0.393459	0.508017	CoVerage
1	0.393849	0.509933	CoVerage
1	0.39424	0.511059	CoVerage
1	0.394632	0.511277	CoVerage
1	0.395025	0.511668	CoVerage
1	0.395418	0.512208	CoVerage
1	0.395813	0.51241	CoVerage
1	0.396208	0.514882	CoVerage
1	0.396603	0.515018	CoVerage
1	0.397	0.515392	CoVerage
1	0.397397	0.516245	CoVerage
1	0.397796	0.516315	CoVerage
1	0.398195	0.516483	CoVerage
1	0.398594	0.518036	CoVerage
1	0.398995	0.518209	CoVerage
1	0.399396	0.5184	CoVerage
1	0.399799	0.519796	CoVerage
1	0.400202	0.519805	CoVerage
1	0.400605	0.519809	CoVerage
1	0.40101	0.520667	CoVerage
1	0.401416	0.521249	CoVerage
1	0.401822	0.521623	CoVerage
1	0.402229	0.521727	CoVerage
1	0.402637	0.52174	CoVerage
1	0.403046	0.522793	CoVerage
1	0.403455	0.5237	CoVerage
1	0.403866	0.523818	CoVerage
1	0.404277	0.524392	CoVerage
1	0.404689	0.524545	CoVerage
1	0.405102	0.525491	CoVerage
1	0.405516	0.527364	CoVerage
1	0.40593	0.527551	CoVerage
1	0.406346	0.528055	CoVerage
1	0.406762	0.528248	CoVerage
1	0.407179	0.528461	CoVerage
1	0.407598	0.530163	CoVerage
1	0.408016	0.533689	CoVerage
1	0.408436	0.534743	CoVerage
1	0.408857	0.535705	CoVerage
1	0.409278	0.536736	CoVerage
1	0.409701	0.536758	CoVerage
1	0.410124	0.537517	CoVerage
1	0.410548	0.539906	CoVerage
1	0.410973	0.540459	CoVerage
1	0.411399	0.540896	CoVerage
1	0.411826	0.541115	CoVerage
1	0.412253	0.541195	CoVerage
1	0.412682	0.542381	CoVerage
1	0.413111	0.543619	CoVerage
1	0.413542	0.544379	CoVerage
1	0.413973	0.544763	CoVerage
1	0.414405	0.545062	CoVerage
1	0.414838	0.54523	CoVerage
1	0.415272	0.546677	CoVerage
1	0.415707	0.546821	CoVerage
1	0.416143	0.547842	CoVerage
1	0.416579	0.550223	CoVerage
1	0.417017	0.550255	CoVerage
1	0.417455	0.550342	CoVerage
1	0.417895	0.551907	CoVerage
1	0.418335	0.553011	CoVerage
1	0.418776	0.554036	CoVerage
1	0.419219	0.555553	CoVerage
1	0.419662	0.557197	CoVerage
1	0.420106	0.558741	CoVerage
1	0.420551	0.560116	CoVerage
1	0.420997	0.561633	CoVerage
1	0.421444	0.562308	CoVerage
1	0.421892	0.563754	CoVerage
1	0.42234	0.56452	CoVerage
1	0.42279	0.566558	CoVerage
1	0.423241	0.566642	CoVerage
1	0.423693	0.566678	CoVerage
1	0.424145	0.566809	CoVerage
1	0.424599	0.567067	CoVerage
1	0.425054	0.567423	CoVerage
1	0.425509	0.568259	CoVerage
1	0.425966	0.568935	CoVerage
1	0.426423	0.569052	CoVerage
1	0.426882	0.569563	CoVerage
1	0.427341	0.569827	CoVerage
1	0.427802	0.570248	CoVerage
1	0.428263	0.572833	CoVerage
1	0.428726	0.57309	CoVerage
1	0.429189	0.573428	CoVerage
1	0.429654	0.573477	CoVerage
1	0.430119	0.574101	CoVerage
1	0.430586	0.574543	CoVerage
1	0.431053	0.575076	CoVerage
1	0.431522	0.575391	CoVerage
1	0.431991	0.576278	CoVerage
1	0.432462	0.576583	CoVerage
1	0.432933	0.577098	CoVerage
1	0.433406	0.57875	CoVerage
1	0.43388	0.579098	CoVerage
1	0.434354	0.579659	CoVerage
1	0.43483	0.580125	CoVerage
1	0.435307	0.582033	CoVerage
1	0.435785	0.582655	CoVerage
1	0.436264	0.584239	CoVerage
1	0.436744	0.586023	CoVerage
1	0.437225	0.586679	CoVerage
1	0.437707	0.588642	CoVerage
1	0.43819	0.591404	CoVerage
1	0.438674	0.592333	CoVerage
1	0.439159	0.593776	CoVerage
1	0.439646	0.59569	CoVerage
1	0.440133	0.596444	CoVerage
1	0.440622	0.59712	CoVerage
1	0.441111	0.597211	CoVerage
1	0.441602	0.597883	CoVerage
1	0.442094	0.597966	CoVerage
1	0.442586	0.599416	CoVerage
1	0.44308	0.599962	CoVerage
1	0.443575	0.600256	CoVerage
1	0.444072	0.600425	CoVerage
1	0.444569	0.600646	CoVerage
1	0.445067	0.601625	CoVerage
1	0.445567	0.602183	CoVerage
1	0.446067	0.602329	CoVerage
1	0.446569	0.605987	CoVerage
1	0.447072	0.606245	CoVerage
1	0.447576	0.607287	CoVerage
1	0.448081	0.60959	CoVerage
1	0.448588	0.613062	CoVerage
1	0.449095	0.613966	CoVerage
1	0.449604	0.614887	CoVerage
1	0.450113	0.615083	CoVerage
1	0.450624	0.615728	CoVerage
1	0.451136	0.617847	CoVerage
1	0.45165	0.62075	CoVerage
1	0.452164	0.621193	CoVerage
1	0.45268	0.623232	CoVerage
1	0.453196	0.624934	CoVerage
1	0.453714	0.625088	CoVerage
1	0.454233	0.627833	CoVerage
1	0.454754	0.628965	CoVerage
1	0.455275	0.630048	CoVerage
1	0.455798	0.630538	CoVerage
1	0.456322	0.631502	CoVerage
1	0.456847	0.632253	CoVerage
1	0.457373	0.632635	CoVerage
1	0.457901	0.632709	CoVerage
1	0.45843	0.633092	CoVerage
1	0.45896	0.633579	CoVerage
1	0.459491	0.633906	CoVerage
1	0.460023	0.634077	CoVerage
1	0.460557	0.634421	CoVerage
1	0.461092	0.637574	CoVerage
1	0.461628	0.643406	CoVerage
1	0.462165	0.644296	CoVerage
1	0.462704	0.644707	CoVerage
1	0.463244	0.646104	CoVerage
1	0.463785	0.646218	CoVerage
1	0.464327	0.64625	CoVerage
1	0.464871	0.646638	CoVerage
1	0.465416	0.646924	CoVerage
1	0.465962	0.647933	CoVerage
1	0.46651	0.648094	CoVerage
1	0.467059	0.648335	CoVerage
1	0.467609	0.649083	CoVerage
1	0.46816	0.650714	CoVerage
1	0.468713	0.651175	CoVerage
1	0.469267	0.652729	CoVerage
1	0.469822	0.65279	CoVerage
1	0.470379	0.655259	CoVerage
1	0.470937	0.65586	CoVerage
1	0.471496	0.655906	CoVerage
1	0.472057	0.657061	CoVerage
1	0.472619	0.659194	CoVerage
1	0.473182	0.659746	CoVerage
1	0.473747	0.659995	CoVerage
1	0.474313	0.660405	CoVerage
1	0.47488	0.660482	CoVerage
1	0.475449	0.6617	CoVerage
1	0.476019	0.662582	CoVerage
1	0.476591	0.66293	CoVerage
1	0.477163	0.664834	CoVerage
1	0.477738	0.665509	CoVerage
1	0.478313	0.670372	CoVerage
1	0.47889	0.671356	CoVerage
1	0.479469	0.672028	CoVerage
1	0.480048	0.672395	CoVerage
1	0.48063	0.67353	CoVerage
1	0.481212	0.673996	CoVerage
1	0.481796	0.675016	CoVerage
1	0.482382	0.677094	CoVerage
1	0.482968	0.679619	CoVerage
1	0.483557	0.679797	CoVerage
1	0.484146	0.680333	CoVerage
1	0.484737	0.680333	CoVerage
1	0.48533	0.680333	CoVerage
1	0.485924	0.680532	CoVerage
1	0.48652	0.681586	CoVerage
1	0.487117	0.682556	CoVerage
1	0.487715	0.682833	CoVerage
1	0.488315	0.684708	CoVerage
1	0.488916	0.686583	CoVerage
1	0.490123	0.688213	CoVerage
1	0.490729	0.688692	CoVerage
1	0.491337	0.688938	CoVerage
1	0.491945	0.691384	CoVerage
1	0.492556	0.691798	CoVerage
1	0.493168	0.691939	CoVerage
1	0.493781	0.694319	CoVerage
1	0.494396	0.69453	CoVerage
1	0.495012	0.694909	CoVerage
1	0.49563	0.695135	CoVerage
1	0.49625	0.695235	CoVerage
1	0.496871	0.696491	CoVerage
1	0.497494	0.696731	CoVerage
1	0.498118	0.697182	CoVerage
1	0.498744	0.697833	CoVerage
1	0.499371	0.698054	CoVerage
1	0.5	0.701004	CoVerage
1	0.500631	0.702481	CoVerage
1	0.501263	0.704577	CoVerage
1	0.501896	0.704826	CoVerage
1	0.502532	0.707176	CoVerage
1	0.503169	0.707554	CoVerage
1	0.503807	0.708132	CoVerage
1	0.504447	0.709255	CoVerage
1	0.505089	0.709358	CoVerage
1	0.505732	0.709517	CoVerage
1	0.506378	0.710012	CoVerage
1	0.507024	0.710376	CoVerage
1	0.507673	0.710816	CoVerage
1	0.508323	0.711021	CoVerage
1	0.508974	0.711622	CoVerage
1	0.509628	0.711983	CoVerage
1	0.510283	0.71267	CoVerage
1	0.51094	0.71279	CoVerage
1	0.511598	0.714869	CoVerage
1	0.512258	0.714957	CoVerage
1	0.51292	0.715486	CoVerage
1	0.513583	0.715639	CoVerage
1	0.514249	0.716008	CoVerage
1	0.514916	0.716836	CoVerage
1	0.515584	0.718435	CoVerage
1	0.516255	0.71964	CoVerage
1	0.516927	0.719914	CoVerage
1	0.517601	0.721238	CoVerage
1	0.518277	0.721394	CoVerage
1	0.518954	0.722107	CoVerage
1	0.519634	0.722286	CoVerage
1	0.520315	0.724899	CoVerage
1	0.520997	0.725783	CoVerage
1	0.521682	0.726248	CoVerage
1	0.522368	0.726883	CoVerage
1	0.523057	0.727937	CoVerage
1	0.523747	0.73144	CoVerage
1	0.524439	0.731935	CoVerage
1	0.525132	0.733485	CoVerage
1	0.525828	0.735145	CoVerage
1	0.526525	0.736333	CoVerage
1	0.527224	0.736758	CoVerage
1	0.527926	0.738501	CoVerage
1	0.528628	0.738961	CoVerage
1	0.529333	0.738981	CoVerage
1	0.53004	0.739292	CoVerage
1	0.530749	0.739468	CoVerage
1	0.531459	0.741641	CoVerage
1	0.532172	0.741852	CoVerage
1	0.532886	0.743377	CoVerage
1	0.533602	0.744662	CoVerage
1	0.53432	0.747427	CoVerage
1	0.53504	0.748024	CoVerage
1	0.535762	0.75047	CoVerage
1	0.536486	0.750713	CoVerage
1	0.537212	0.75537	CoVerage
1	0.53794	0.756201	CoVerage
1	0.53867	0.757188	CoVerage
1	0.539402	0.757662	CoVerage
1	0.540136	0.757995	CoVerage
1	0.540872	0.758029	CoVerage
1	0.54161	0.760007	CoVerage
1	0.54235	0.761056	CoVerage
1	0.543092	0.764152	CoVerage
1	0.543836	0.768928	CoVerage
1	0.544582	0.769053	CoVerage
1	0.54533	0.769853	CoVerage
1	0.54608	0.77042	CoVerage
1	0.546832	0.770742	CoVerage
1	0.547586	0.771764	CoVerage
1	0.548343	0.772987	CoVerage
1	0.549101	0.773245	CoVerage
1	0.549861	0.774517	CoVerage
1	0.550624	0.775302	CoVerage
1	0.551389	0.77721	CoVerage
1	0.552156	0.779097	CoVerage
1	0.552925	0.779409	CoVerage
1	0.553696	0.780162	CoVerage
1	0.554469	0.780688	CoVerage
1	0.555245	0.781612	CoVerage
1	0.556022	0.781991	CoVerage
1	0.556802	0.781993	CoVerage
1	0.557584	0.782463	CoVerage
1	0.558368	0.782768	CoVerage
1	0.559155	0.784778	CoVerage
1	0.559944	0.784778	CoVerage
1	0.560734	0.788295	CoVerage
1	0.561528	0.789768	CoVerage
1	0.562323	0.792449	CoVerage
1	0.563121	0.792712	CoVerage
1	0.56392	0.797201	CoVerage
1	0.564723	0.797331	CoVerage
1	0.565527	0.797992	CoVerage
1	0.566334	0.798233	CoVerage
1	0.567143	0.801569	CoVerage
1	0.567954	0.802105	CoVerage
1	0.568768	0.804191	CoVerage
1	0.569584	0.805333	CoVerage
1	0.571223	0.807221	CoVerage
1	0.572046	0.80758	CoVerage
1	0.572872	0.807984	CoVerage
1	0.573699	0.80929	CoVerage
1	0.57453	0.810173	CoVerage
1	0.575362	0.810646	CoVerage
1	0.576197	0.810891	CoVerage
1	0.577035	0.811182	CoVerage
1	0.577875	0.811291	CoVerage
1	0.578717	0.814194	CoVerage
1	0.579562	0.818602	CoVerage
1	0.580409	0.820562	CoVerage
1	0.581259	0.824315	CoVerage
1	0.582111	0.824564	CoVerage
1	0.582966	0.825281	CoVerage
1	0.583824	0.826227	CoVerage
1	0.584683	0.827039	CoVerage
1	0.585546	0.827436	CoVerage
1	0.586411	0.82811	CoVerage
1	0.587278	0.83012	CoVerage
1	0.588148	0.837954	CoVerage
1	0.589021	0.83859	CoVerage
1	0.589896	0.839644	CoVerage
1	0.590774	0.840082	CoVerage
1	0.591654	0.840619	CoVerage
1	0.592537	0.848271	CoVerage
1	0.593423	0.848413	CoVerage
1	0.594311	0.848459	CoVerage
1	0.595202	0.854204	CoVerage
1	0.596096	0.854559	CoVerage
1	0.596992	0.855464	CoVerage
1	0.597892	0.858282	CoVerage
1	0.597285	0.863558	CoVerage
1	0.598187	0.86711	CoVerage
1	0.599092	0.867185	CoVerage
1	0.6	0.8677	CoVerage
1	0.60091	0.867992	CoVerage
1	0.601824	0.870181	CoVerage
1	0.60274	0.873544	CoVerage
1	0.603659	0.874463	CoVerage
1	0.60458	0.8745	CoVerage
1	0.605505	0.878605	CoVerage
1	0.606432	0.884978	CoVerage
1	0.607362	0.887773	CoVerage
1	0.608295	0.887835	CoVerage
1	0.609231	0.888373	CoVerage
1	0.610169	0.8895	CoVerage
1	0.611111	0.893422	CoVerage
1	0.612056	0.894787	CoVerage
1	0.613003	0.895431	CoVerage
1	0.613953	0.895636	CoVerage
1	0.614907	0.89802	CoVerage
1	0.615863	0.898394	CoVerage
1	0.616822	0.900234	CoVerage
1	0.617785	0.900833	CoVerage
1	0.617188	0.901317	CoVerage
1	0.618153	0.902502	CoVerage
1	0.619122	0.902949	CoVerage
1	0.620094	0.903491	CoVerage
1	0.621069	0.906559	CoVerage
1	0.622047	0.907142	CoVerage
1	0.623028	0.90733	CoVerage
1	0.624013	0.917687	CoVerage
1	0.625	0.918019	CoVerage
1	0.62599	0.925094	CoVerage
1	0.626984	0.928352	CoVerage
1	0.627981	0.932284	CoVerage
1	0.628981	0.935504	CoVerage
1	0.629984	0.946779	CoVerage
1	0.63099	0.948249	CoVerage
1	0.632	0.951411	CoVerage
1	0.633013	0.952364	CoVerage
1	0.634029	0.964138	CoVerage
1	0.635048	0.966167	CoVerage
1	0.636071	0.966226	CoVerage
1	0.637097	0.979061	CoVerage
1	0.638126	0.980415	CoVerage
1	0.639159	0.991718	CoVerage
1	0.640194	0.991923	CoVerage
1	0.641234	0.994897	CoVerage
1	0.642276	1.00941	CoVerage
1	0.643322	1.01392	CoVerage
1	0.644372	1.01418	CoVerage
1	0.645425	1.01589	CoVerage
1	0.646481	1.01919	CoVerage
1	0.647541	1.02004	CoVerage
1	0.648604	1.02042	CoVerage
1	0.649671	1.02044	CoVerage
1	0.650741	1.02102	CoVerage
1	0.651815	1.02495	CoVerage
1	0.652893	1.02876	CoVerage
1	0.653974	1.033	CoVerage
1	0.655058	1.0369	CoVerage
1	0.656146	1.04098	CoVerage
1	0.657238	1.04185	CoVerage
1	0.658333	1.05008	CoVerage
1	0.659432	1.05207	CoVerage
1	0.660535	1.05236	CoVerage
1	0.661642	1.05487	CoVerage
1	0.662752	1.05653	CoVerage
0.965517	0.662185	1.05833	CoVerage
0.965517	0.6633	1.06213	CoVerage
0.965517	0.664418	1.06302	CoVerage
0.965517	0.665541	1.07485	CoVerage
0.965517	0.666667	1.08421	CoVerage
0.965517	0.667797	1.08519	CoVerage
0.965517	0.66893	1.08774	CoVerage
0.965517	0.670068	1.0886	CoVerage
0.965517	0.67121	1.09123	CoVerage
0.965517	0.670648	1.1009	CoVerage
0.965517	0.671795	1.11298	CoVerage
0.965517	0.672945	1.11312	CoVerage
0.965517	0.674099	1.11478	CoVerage
0.965517	0.675258	1.11481	CoVerage
0.965517	0.67642	1.12139	CoVerage
0.965517	0.677586	1.12277	CoVerage
0.965517	0.678756	1.12358	CoVerage
0.965517	0.679931	1.12434	CoVerage
0.965517	0.681109	1.13292	CoVerage
0.965517	0.682292	1.13293	CoVerage
0.965517	0.683478	1.13606	CoVerage
0.965517	0.684669	1.13767	CoVerage
0.965517	0.685864	1.13796	CoVerage
0.965517	0.687063	1.14467	CoVerage
0.965517	0.688266	1.14499	CoVerage
0.965517	0.689474	1.14704	CoVerage
0.965517	0.690685	1.14875	CoVerage
0.965517	0.691901	1.15676	CoVerage
0.965517	0.693122	1.15844	CoVerage
0.965517	0.694346	1.16105	CoVerage
0.965517	0.695575	1.16275	CoVerage
0.965517	0.696809	1.16498	CoVerage
0.965517	0.698046	1.16538	CoVerage
0.965517	0.699288	1.16761	CoVerage
0.965517	0.700535	1.16777	CoVerage
0.965517	0.701786	1.1712	CoVerage
0.965517	0.703041	1.17512	CoVerage
0.965517	0.704301	1.17681	CoVerage
0.965517	0.705566	1.177	CoVerage
0.965517	0.706835	1.17787	CoVerage
0.965517	0.708108	1.187	CoVerage
0.931034	0.707581	1.18882	CoVerage
0.931034	0.708861	1.18925	CoVerage
0.931034	0.710145	1.19055	CoVerage
0.931034	0.711434	1.19122	CoVerage
0.931034	0.712727	1.19522	CoVerage
0.931034	0.714026	1.19647	CoVerage
0.931034	0.713504	1.19793	CoVerage
0.931034	0.714808	1.20373	CoVerage
0.931034	0.716117	1.21224	CoVerage
0.931034	0.717431	1.21242	CoVerage
0.931034	0.71875	1.21393	CoVerage
0.931034	0.720074	1.21659	CoVerage
0.931034	0.721402	1.22152	CoVerage
0.931034	0.722736	1.22155	CoVerage
0.931034	0.724074	1.22308	CoVerage
0.931034	0.725417	1.22533	CoVerage
0.931034	0.726766	1.2255	CoVerage
0.931034	0.728119	1.23136	CoVerage
0.931034	0.727612	1.23303	CoVerage
0.931034	0.728972	1.23306	CoVerage
0.931034	0.730337	1.23757	CoVerage
0.931034	0.731707	1.2405	CoVerage
0.931034	0.733083	1.24109	CoVerage
0.931034	0.73258	1.25354	CoVerage
0.931034	0.733962	1.26041	CoVerage
0.931034	0.73535	1.26468	CoVerage
0.931034	0.736742	1.26612	CoVerage
0.931034	0.73814	1.28111	CoVerage
0.931034	0.739544	1.28828	CoVerage
0.931034	0.740952	1.30153	CoVerage
0.931034	0.740458	1.30758	CoVerage
0.931034	0.741874	1.30944	CoVerage
0.931034	0.743295	1.3112	CoVerage
0.931034	0.744722	1.31485	CoVerage
0.931034	0.746154	1.31661	CoVerage
0.931034	0.747592	1.3211	CoVerage
0.931034	0.747104	1.32334	CoVerage
0.931034	0.748549	1.33674	CoVerage
0.931034	0.75	1.33775	CoVerage
0.931034	0.751456	1.34517	CoVerage
0.931034	0.752918	1.34518	CoVerage
0.931034	0.752437	1.34695	CoVerage
0.931034	0.753906	1.3496	CoVerage
0.931034	0.755382	1.35383	CoVerage
0.931034	0.756863	1.37943	CoVerage
0.931034	0.75835	1.38737	CoVerage
0.931034	0.759843	1.39025	CoVerage
0.931034	0.761341	1.40154	CoVerage
0.896552	0.76087	1.40621	CoVerage
0.896552	0.762376	1.41266	CoVerage
0.896552	0.763889	1.41542	CoVerage
0.896552	0.765408	1.41949	CoVerage
[truncated: 497 more rows]
