# Supplementary material for: In silico genomic surveillance by CoVerage predicts and characterizes SARS-CoV-2 variants of interest
Source: Nat Commun. 2025 Jul 8;16:6281. doi: 10.1038/s41467-025-60231-4 (PMC12238648; doi:10.1038/s41467-025-60231-4)
Supplement: Supplementary file 4 — Source Data [file 41467_2025_60231_MOESM4_ESM.zip › source_data/fig2.xlsx]

## Sheet: fig2_summary
sheet	information
fig2a_b	Without weights at antigenic sites (method1); median antigenic scores for selected VOCs (from 01-2021 - 12-2023) and the mFRN values / antigenic cartography distances (given under the value column); for additionaly information and the calculation scripts see https://github.com/hzi-bifo/Corona_Variant_Scoring/tree/main/validation
fig2c_d	With weights at all sites (method2); median antigenic scores for selected VOCs (from 01-2021 - 12-2023) and the mFRN values / antigenic cartography distances (given under the value column); for additionaly information and the calculation scripts see https://github.com/hzi-bifo/Corona_Variant_Scoring/tree/main/validation
fig2e_f	Weights at antigenic sites (method3); median antigenic scores for selected VOCs (from 01-2021 - 12-2023) and the mFRN values / antigenic cartography distances (given under the value column); for additionaly information and the calculation scripts see https://github.com/hzi-bifo/Corona_Variant_Scoring/tree/main/validation
fig2g_h	Without weights at all sites - Baseline (method4); median antigenic scores for selected VOCs (from 01-2021 - 12-2023) and the mFRN values / antigenic cartography distances (given under the value column); for additionaly information and the calculation scripts see https://github.com/hzi-bifo/Corona_Variant_Scoring/tree/main/validation
fig2i_j	Weights without directionality at all sites (method5); median antigenic scores for selected VOCs (from 01-2021 - 12-2023) and the mFRN values / antigenic cartography distances (given under the value column); for additionaly information and the calculation scripts see https://github.com/hzi-bifo/Corona_Variant_Scoring/tree/main/validation
fig2k_l	With new weights at all sites (using amino acid changes that occurred at least 3 times throughout the tree) (method6); median antigenic scores for selected VOCs (from 01-2021 - 12-2023) and the mFRN values / antigenic cartography distances (given under the value column); for additionaly information and the calculation scripts see https://github.com/hzi-bifo/Corona_Variant_Scoring/tree/main/valida…

## Sheet: fig2a_b
variant	value	comparison	antigenic_score
Alpha	0.7	Antigenic Distances	1.98
BA.1	6.3	Antigenic Distances	8.11
BA.1.1	7	Antigenic Distances	8.76
BA.2	6	Antigenic Distances	7.54
BA.2.12.1	6.1	Antigenic Distances	9.52
BA.4_BA.5	6.3	Antigenic Distances	9.25
Beta	3.6	Antigenic Distances	2.88
Delta	1.4	Antigenic Distances	3.51
EG.5	7.5	Antigenic Distances	9.8
EG.5.1	7.3	Antigenic Distances	10.66
Epsilon	0.3	Antigenic Distances	0.83
Gamma	3.1	Antigenic Distances	3.17
JN.1	6.6	Antigenic Distances	13.27
Lambda	1.1	Antigenic Distances	1.98
Mu	3.4	Antigenic Distances	2.8
XBB	7.4	Antigenic Distances	8.08
XBB.1.16	7.9	Antigenic Distances	10.4
XBB.1.5	7	Antigenic Distances	10.59
XBB.2.3	7.6	Antigenic Distances	10
Alpha	1.5	mFRN Values	1.98
BA.1	336.32	mFRN Values	8.11
BA.1.1	521.41	mFRN Values	8.76
BA.2	298.75	mFRN Values	7.54
BA.2.12.1	301.65	mFRN Values	9.52
BA.4_BA.5	384.87	mFRN Values	9.25
Beta	105.77	mFRN Values	2.88
Delta	47.03	mFRN Values	3.51
Gamma	97.24	mFRN Values	3.17

## Sheet: fig2c_d
variant	value	comparison	antigenic_score
Alpha	0.7	Antigenic Distances	3.7
BA.1	6.3	Antigenic Distances	15.36
BA.1.1	7	Antigenic Distances	16.98
BA.2	6	Antigenic Distances	13.6
BA.2.12.1	6.1	Antigenic Distances	15.95
BA.4_BA.5	6.3	Antigenic Distances	15.02
Beta	3.6	Antigenic Distances	4.92
Delta	1.4	Antigenic Distances	1.99
EG.5	7.5	Antigenic Distances	18.12
EG.5.1	7.3	Antigenic Distances	21.15
Epsilon	0.3	Antigenic Distances	1.16
Gamma	3.1	Antigenic Distances	5.38
JN.1	6.6	Antigenic Distances	24.33
Lambda	1.1	Antigenic Distances	2.78
Mu	3.4	Antigenic Distances	4.32
XBB	7.4	Antigenic Distances	16.47
XBB.1.16	7.9	Antigenic Distances	18.79
XBB.1.5	7	Antigenic Distances	19.61
XBB.2.3	7.6	Antigenic Distances	19.95
Alpha	1.5	mFRN Values	3.7
BA.1	336.32	mFRN Values	15.36
BA.1.1	521.41	mFRN Values	16.98
BA.2	298.75	mFRN Values	13.6
BA.2.12.1	301.65	mFRN Values	15.95
BA.4_BA.5	384.87	mFRN Values	15.02
Beta	105.77	mFRN Values	4.92
Delta	47.03	mFRN Values	1.99
Gamma	97.24	mFRN Values	5.38

## Sheet: fig2e_f
variant	value	comparison	antigenic_score
Alpha	0.7	Antigenic Distances	1.35
BA.1	6.3	Antigenic Distances	4.09
BA.1.1	7	Antigenic Distances	4.35
BA.2	6	Antigenic Distances	3.91
BA.2.12.1	6.1	Antigenic Distances	5.36
BA.4_BA.5	6.3	Antigenic Distances	4.9
Beta	3.6	Antigenic Distances	3.01
Delta	1.4	Antigenic Distances	0.49
EG.5	7.5	Antigenic Distances	4.36
EG.5.1	7.3	Antigenic Distances	4.75
Epsilon	0.3	Antigenic Distances	0
Gamma	3.1	Antigenic Distances	3.25
JN.1	6.6	Antigenic Distances	6.31
Lambda	1.1	Antigenic Distances	1.24
Mu	3.4	Antigenic Distances	2.38
XBB	7.4	Antigenic Distances	3.79
XBB.1.16	7.9	Antigenic Distances	4.21
XBB.1.5	7	Antigenic Distances	4.76
XBB.2.3	7.6	Antigenic Distances	4.43
Alpha	1.5	mFRN Values	1.35
BA.1	336.32	mFRN Values	4.09
BA.1.1	521.41	mFRN Values	4.35
BA.2	298.75	mFRN Values	3.91
BA.2.12.1	301.65	mFRN Values	5.36
BA.4_BA.5	384.87	mFRN Values	4.9
Beta	105.77	mFRN Values	3.01
Delta	47.03	mFRN Values	0.49
Gamma	97.24	mFRN Values	3.25

## Sheet: fig2g_h
variant	value	comparison	antigenic_score
Alpha	0.7	Antigenic Distances	10.36
BA.1	6.3	Antigenic Distances	34
BA.1.1	7	Antigenic Distances	35.99
BA.2	6	Antigenic Distances	28.59
BA.2.12.1	6.1	Antigenic Distances	32.56
BA.4_BA.5	6.3	Antigenic Distances	32.62
Beta	3.6	Antigenic Distances	10.23
Delta	1.4	Antigenic Distances	9.05
EG.5	7.5	Antigenic Distances	38.67
EG.5.1	7.3	Antigenic Distances	42.51
Epsilon	0.3	Antigenic Distances	4.32
Gamma	3.1	Antigenic Distances	11.89
JN.1	6.6	Antigenic Distances	58.01
Lambda	1.1	Antigenic Distances	14.34
Mu	3.4	Antigenic Distances	9.69
XBB	7.4	Antigenic Distances	32.58
XBB.1.16	7.9	Antigenic Distances	41.37
XBB.1.5	7	Antigenic Distances	40.82
XBB.2.3	7.6	Antigenic Distances	40.79
Alpha	1.5	mFRN Values	10.36
BA.1	336.32	mFRN Values	34
BA.1.1	521.41	mFRN Values	35.99
BA.2	298.75	mFRN Values	28.59
BA.2.12.1	301.65	mFRN Values	32.56
BA.4_BA.5	384.87	mFRN Values	32.62
Beta	105.77	mFRN Values	10.23
Delta	47.03	mFRN Values	9.05
Gamma	97.24	mFRN Values	11.89

## Sheet: fig2i_j
variant	value	comparison	antigenic_score
Alpha	0.7	Antigenic Distances	3.72
BA.1	6.3	Antigenic Distances	16.91
BA.1.1	7	Antigenic Distances	18.57
BA.2	6	Antigenic Distances	15.29
BA.2.12.1	6.1	Antigenic Distances	17.59
BA.4_BA.5	6.3	Antigenic Distances	17.37
Beta	3.6	Antigenic Distances	4.96
Delta	1.4	Antigenic Distances	2.76
EG.5	7.5	Antigenic Distances	19.74
EG.5.1	7.3	Antigenic Distances	22.78
Epsilon	0.3	Antigenic Distances	2.01
Gamma	3.1	Antigenic Distances	7.44
JN.1	6.6	Antigenic Distances	26.68
Lambda	1.1	Antigenic Distances	2.83
Mu	3.4	Antigenic Distances	5.38
XBB	7.4	Antigenic Distances	18.01
XBB.1.16	7.9	Antigenic Distances	20.4
XBB.1.5	7	Antigenic Distances	21.24
XBB.2.3	7.6	Antigenic Distances	21.56
Alpha	1.5	mFRN Values	3.72
BA.1	336.32	mFRN Values	16.91
BA.1.1	521.41	mFRN Values	18.57
BA.2	298.75	mFRN Values	15.29
BA.2.12.1	301.65	mFRN Values	17.59
BA.4_BA.5	384.87	mFRN Values	17.37
Beta	105.77	mFRN Values	4.96
Delta	47.03	mFRN Values	2.76
Gamma	97.24	mFRN Values	7.44

## Sheet: fig2k_l
variant	value	comparison	antigenic_score
Alpha	0.7	Antigenic Distances	0.69
BA.1	6.3	Antigenic Distances	10.4
BA.1.1	7	Antigenic Distances	11.91
BA.2	6	Antigenic Distances	8.98
BA.2.12.1	6.1	Antigenic Distances	9.77
BA.4_BA.5	6.3	Antigenic Distances	9.67
Beta	3.6	Antigenic Distances	1.57
Delta	1.4	Antigenic Distances	1.79
EG.5	7.5	Antigenic Distances	10.09
EG.5.1	7.3	Antigenic Distances	11.96
Epsilon	0.3	Antigenic Distances	1.07
Gamma	3.1	Antigenic Distances	2.46
JN.1	6.6	Antigenic Distances	16.4
Lambda	1.1	Antigenic Distances	1.37
Mu	3.4	Antigenic Distances	2.78
XBB	7.4	Antigenic Distances	8.49
XBB.1.16	7.9	Antigenic Distances	10.02
XBB.1.5	7	Antigenic Distances	10.66
XBB.2.3	7.6	Antigenic Distances	11.09
Alpha	1.5	mFRN Values	0.69
BA.1	336.32	mFRN Values	10.4
BA.1.1	521.41	mFRN Values	11.91
BA.2	298.75	mFRN Values	8.98
BA.2.12.1	301.65	mFRN Values	9.77
BA.4_BA.5	384.87	mFRN Values	9.67
Beta	105.77	mFRN Values	1.57
Delta	47.03	mFRN Values	1.79
Gamma	97.24	mFRN Values	2.46
