# Supplementary material for: In silico genomic surveillance by CoVerage predicts and characterizes SARS-CoV-2 variants of interest
Source: Nat Commun. 2025 Jul 8;16:6281. doi: 10.1038/s41467-025-60231-4 (PMC12238648; doi:10.1038/s41467-025-60231-4)
Supplement: Supplementary file 4 — Source Data [file 41467_2025_60231_MOESM4_ESM.zip › source_data/fig4.xlsx]

## Sheet: fig4_summary
Sheet	Information
fig4_a	selected pVOIs, their month of selection, frequency, and their FDR corrected p-values calculated using GSAID data submitted through 23-11-2021
fig4_b	selected amino acid changes on the rise, their month of selection, o-value and FDR corrected p-value using GISAID genomic data submitted through 30-11-2021
fig4_c	circulating lineages in 12-2021 and their relative frequencies for countries (given as their two letter code)
fig4_d	circulating lineages in 11-2021 and their relative frequencies for countries (given as their two letter code)

## Sheet: fig4_a
detection_date	lineage	frequency	adjusted_pvalue
2020-06	C.1	0.233	3.83782e-11
2020-07	B.1.1.54	0.1458	1.9169e-05
2020-09	B.1.351	0.191	1.03359e-24
2021-05	B.1.617.2	0.1674	1.23811e-24
2021-06	AY.45	0.2817	2.63856e-99
2021-06	AY.38	0.1244	7.00778e-41
2021-08	AY.32	0.1236	0.000650201
2021-11	BA.1	0.2692	1.79572e-07

## Sheet: fig4_b
2020-10	D80A	0.132	1.05486e-11
2020-10	K417N	0.132	1.05486e-11
2020-10	A701V	0.132	1.05486e-11
2020-10	E484K	0.128	7.41367e-12
2020-10	N501Y	0.126	1.36086e-11
2020-10	L241-	0.116	1.67702e-09
2020-10	L242-	0.116	1.67702e-09
2020-10	A243-	0.116	1.67702e-09
2020-11	D215G	0.496	7.44577e-57
2020-11	L18F	0.164	2.40871e-14
2020-11	G215D	0.142	0.0286832
2021-05	L452R	0.122	5.75478e-08
2021-05	T19R	0.118	4.58572e-08
2021-05	T478K	0.116	2.01124e-08
2021-05	P681R	0.108	1.86132e-07
2021-05	E156G	0.106	1.13199e-06
2021-05	F157-	0.106	1.13199e-06
2021-05	R158-	0.106	1.13199e-06
2021-06	D950N	0.586	2.87176e-61
2021-06	G142D	0.164	1.86558e-12
2021-06	A222V	0.142	6.39317e-15
2021-06	T250S	0.112	2.43772e-11
2021-08	D950N	0.14	0.0397786
2021-11	A67V	0.878	1.22453e-209
2021-11	T95I	0.878	1.04501e-207
2021-11	N211-	0.878	1.22453e-209
2021-11	L212I	0.878	1.22453e-209
2021-11	G339D	0.878	1.22453e-209
2021-11	T478K	0.878	1.22453e-209
2021-11	N501Y	0.878	1.22453e-209
2021-11	T547K	0.878	1.22453e-209
2021-11	H655Y	0.878	1.22453e-209
2021-11	D796Y	0.878	1.22453e-209
2021-11	N856K	0.878	1.22453e-209
2021-11	Q954H	0.878	1.22453e-209
2021-11	N969K	0.878	1.22453e-209
2021-11	L981F	0.878	1.22453e-209
2021-11	H69-	0.876	7.53329e-209
2021-11	V70-	0.876	7.53329e-209
2021-11	V143-	0.876	7.53329e-209
2021-11	N679K	0.876	7.53329e-209
2021-11	P681H	0.876	7.53329e-209
2021-11	N764K	0.876	7.53329e-209
2021-11	Y505H	0.872	5.28135e-207
2021-11	G142D	0.866	2.84508e-204
2021-11	Y144-	0.866	2.84508e-204
2021-11	Y145-	0.866	2.84508e-204
2021-11	Q498R	0.844	1.75795e-194
2021-11	S477N	0.838	6.28629e-192
2021-11	G446S	0.836	4.26142e-191
2021-11	N440K	0.834	2.67194e-190
2021-11	E484A	0.834	2.67194e-190
2021-11	Q493R	0.834	2.67194e-190
2021-11	K417N	0.816	6.39926e-183
2021-11	G496S	0.8	1.23936e-176
2021-11	S371L	0.776	1.23537e-167
2021-11	S373P	0.776	1.23537e-167
2021-11	S375F	0.752	4.45456e-159

## Sheet: fig4_c
	AT	AU	BE	BG	BR	CA	CH	CL	CO	CZ	DE	DK	ES	FI	FR	GB	GR	HR	ID	IE	IL	IN	IT	JP	KR	LT	LU	LV	MX	NL	NO	PE	PH	PL	PT	RU	SE	SG	SI	SK	TR	US	ZA
AY.100	0.0021164	0.000423998	0.0018123	0.000951022	0.0159862	0.00697273	0.00175344	0.014988	0.00703235	0.000995025	0.00162608	0.00082608	0.0088947	0.00985595	0.0031514	0.000573239	0	0	0	0.0163138	0.00338983	0.0216314	0.000537634	0.00119332	0.000301841	0.000374111	0.00139665	0.00142349	0.181508	0.00349103	0.0107594	0.0568182	0	0.00307602	0	0.000810373	0.00603696	0	0	0	0.00527241	0.0692806	0.000566251
AY.102	0	0	0.0002589	0	0	0	0.00026976	0.0413669	0.00140647	0	0.000401242	0.000100741	0.000392413	0	0.000194932	3.7658e-05	0.00239664	0	0	0	0.000423729	0.00281658	0.000134409	0	0	0	0	0	0	0	0	0.134091	0	0	0	0.00324149	0.000278629	0	0	0.00105457	0.000976372	8.95904e-05	0
AY.103	0.0010582	0.00211999	0.00116505	0	0.000216029	0.046526	0.00256272	0.00659472	0.0189873	0	0.00175279	0.000241779	0.00457816	0.00075815	0.00103964	0.000995845	0.0077891	0.00167131	0.00265252	0.000694203	0.00317797	0.000901307	0.0129032	0.0107399	0.00211289	0.000374111	0.00372439	0.000711744	0.0658478	0.000722282	0.0192427	0.00170455	0	0.00424784	0.0332649	0	0.008266	0.00186567	0.00200234	0.00158186	0	0.249439	0
AY.112	0.0010582	0.000847997	0.00543689	0.000475511	0.000108015	0.000123411	0.00445104	0	0.00421941	0.00696517	0.00844719	0.0012089	0.0112492	0.0015163	0.00464587	0.000581607	0.00239664	0	0.00530504	0	0.0095339	0.147476	0.0126344	0	0.000905524	0.000374111	0	0.00854093	0.00034118	0.00951005	0.041796	0.00340909	0	0.00278307	0.00533881	0.00243112	0.00659422	0	0.00867679	0.00949117	0.0628783	0.000666085	0
AY.121	0.0201058	0.000423998	0.019288	0.0275796	0.000216029	0.00160434	0.0318317	0	0.0021097	0.0248756	0.0508521	0.0140031	0.0269457	0.0326005	0.00896686	0.00271556	0.0377472	0.000557103	0.0981432	0.00347102	0.175636	0.00168995	0.0158602	0.0071599	0.00120736	0.00112233	0.0111732	0.114591	0	0.0370772	0.00475895	0	0	0.0158195	0.0172485	0.012966	0.0243336	0.000932836	0.00800934	0.0102821	0.271822	0.00178791	0
AY.122	0.120635	0.00169599	0.0688673	0.0489777	0.0142579	0.0256695	0.145063	0.0821343	0.133615	0.160199	0.163643	0.129936	0.0525834	0.418499	0.1705	0.0116029	0.180947	0.173259	0.0450928	0.0607428	0.0995763	0.0426994	0.141935	0.0131265	0.0159976	0.12196	0.051676	0.170819	0.00989423	0.0710244	0.0753155	0.116477	0.0769231	0.137982	0.0542094	0.880065	0.180087	0.000932836	0.130652	0.112839	0.104862	0.0167222	0.00679502
AY.122.1	0	0	0	0	0	6.17055e-05	0	0	0	0	2.1118e-05	0	0	0	0.000129955	0	0.00119832	0	0	0	0.0716102	0	0	0	0	0	0	0	0	0	0	0	0	0	0	0	0	0	0	0	0	0.000124647	0
AY.122.2	0	0	0.00012945	0	0	0	0	0	0	0	2.1118e-05	0	0	0.0750569	0	0.000104606	0	0	0	0	0	0	0.000134409	0	0	0.00187056	0.000465549	0	0	0	0.000206911	0	0	0	0.000821355	0	0.00390081	0	0	0	0	3.89523e-06	0
AY.122.5	0	0	0	0	0	0.000123411	0	0	0	0	0	0	0	0	0	0	0	0	0	0	0	0	0	0.00119332	0.33776	0	0	0	0	0	0	0	0	0	0	0	0	0	0	0	0	0	0
AY.124	0.0010582	0	0.002589	0.00332858	0.00313243	0.000123411	0.00229296	0.00239808	0.00140647	0.00373134	0.0039913	0.00235735	0.0111184	0.0075815	0.00445094	0.000761529	0.00958658	0	0	0.000347102	0.029661	0.000450653	0.00577957	0	0	0.000374111	0.00325885	0.000711744	0.00034118	0.00710244	0.0173805	0	0	0.0106928	0.135524	0	0.00176465	0	0.000166861	0.000527287	0.000195274	0.000112962	0
AY.125	0.010582	0.000423998	0.0196764	0.042796	0	0.000678761	0.0215808	0.00179856	0.0886076	0.00995025	0.0239267	0.00558108	0.0122956	0.00075815	0.0227745	0.00117577	0.0137807	0.00668524	0.00265252	0.00937175	0.00105932	0.0021406	0.0217742	0	0	0	0.0297952	0.000711744	0.00034118	0.0215481	0.0273122	0	0	0.00864216	0.0168378	0	0.0140243	0	0.00834307	0.0018455	0.00312439	0.000981599	0
AY.126	0.0359788	0.00106	0.0183819	0.0137898	0	0.00308528	0.0548961	0.00059952	0	0.0124378	0.0532807	0.0604852	0.00640942	0.0030326	0.0200455	0.00379091	0.00718993	0.0144847	0.0132626	0.00590073	0.0226695	0.00878774	0.00927419	0.00238663	0.00905524	0.00374111	0.014432	0.0156584	0	0.0500782	0.030209	0	0	0.0246082	0.00410678	0.0388979	0.0699359	0	0.00450526	0.0783021	0.236282	0.00103613	0
AY.127	0.00846561	0.000211999	0.0318447	0.00237756	0.000216029	0.00320869	0.0163879	0.00059952	0	0.0119403	0.021836	0.0238757	0.0236756	0.090978	0.0068551	0.00623449	0.00718993	0.00222841	0.0106101	0.0163138	0.00932203	0.133619	0.00846774	0.00238663	0	0.00149645	0.00465549	0.00355872	0.00204708	0.00421331	0.176288	0	0	0.0266589	0.0073922	0.00162075	0.048853	0	0.00250292	0.00369101	0.0140598	0.00139449	0.000566251
AY.14	0	0	0	0	0	0.000370233	0	0	0.0105485	0	0.00021118	0	0.000130804	0	0	0	0	0	0	0	0	0.000112663	0.000268817	0	0	0	0	0	0	0	0	0	0	0	0	0	0	0	0	0	0	0.00209953	0
AY.20	0	0	0.00038835	0	0.000756103	0.000370233	0.001686	0.00359712	0.0752461	0	0.000886955	0	0.00614781	0	0.000324886	8.78687e-05	0	0	0	0	0.00233051	0.00957639	0.000268817	0.00238663	0.000603682	0.000374111	0.000931099	0	0.347322	0	0	0.0198864	0	0	0	0	0.00148602	0	0.000333723	0.00448194	0.0167936	0.0121259	0
AY.23	0.0031746	0.00211999	0	0.000951022	0	0	0.00451848	0	0	0	0.00109814	0.00082608	0	0	0.000877193	5.43949e-05	0.00299581	0.00167131	0.421751	0	0.0029661	0.000450653	0.00725806	0	0.000301841	0.000374111	0	0.00569395	0	0	0	0	0	0.00146477	0.000410678	0	0.00111452	0.551306	0.00383781	0.00316372	0.000195274	8.56951e-05	0
AY.23.1	0	0.000635997	0	0	0	0	0	0	0	0	0	0	0	0	0	0	0	0	0.00265252	0	0	0	0	0	0.000603682	0	0	0	0	0	0	0	0	0	0	0	0	0.421642	0	0	0	3.89523e-06	0
AY.24	0	0.000211999	0	0	0	0	0	0.00059952	0.00562588	0	0	0	0	0	0	0	0	0	0.0318302	0	0	0.00033799	0	0	0	0	0	0	0	0	0	0	0	0	0	0	0	0	0	0	0	3.11619e-05	0
AY.25.1	0	0.000635997	0.00168285	0.00475511	0.00151221	0.616747	0.00431616	0.145683	0.272855	0.000248756	0.00103478	0.000402966	0.000392413	0	0.000617284	0.000778265	0	0	0.00265252	0	0.00275424	0.00844975	0.00120968	0.00357995	0.000603682	0.000748223	0.0339851	0.000711744	0.0129649	0.000481522	0	0.0153409	0	0.000146477	0.000410678	0.000810373	9.28764e-05	0.000932836	0	0.000790931	0	0.0498395	0
AY.26	0	0	0	0	0.00162022	0.0011107	6.744e-05	0.00059952	0.0021097	0.00124378	0.000359006	0	0.00196207	0	0.000292398	2.51053e-05	0	0	0	0	0.0065678	0.000112663	0	0	0	0	0	0	0.137496	0.00012038	0.000206911	0.00170455	0.025641	0.000439432	0.035729	0	0	0	0	0.00237279	0	0.0130646	0
AY.27	0	0	0	0	0	0.124275	0	0	0	0	2.1118e-05	0	0	0	0	4.18422e-06	0	0	0	0	0	0.000225327	0	0	0	0	0	0	0.00034118	0.00012038	0	0	0	0	0	0	0	0	0	0	0	0.000315514	0
AY.29	0	0	0	0	0	0	0	0	0	0	2.1118e-05	0	0	0	9.74659e-05	1.67369e-05	0	0	0	0	0.000423729	0.000225327	0	0.602625	0	0	0	0	0	0	0	0	0	0.000146477	0	0	0	0	0	0	0	3.89523e-06	0
AY.29.2	0	0	0	0	0	0	0	0	0	0	0	0	0	0	0	0	0	0	0	0	0	0	0	0.137232	0	0	0	0	0	0	0	0	0	0	0	0	0	0	0	0	0	0	0
AY.3	0	0	0	0	0.0165262	0.0077749	0	0.0029976	0.000703235	0	0.000696894	6.04449e-05	0.000130804	0.00075815	0.00188434	0.0022009	0	0	0.00265252	0	0.00127119	0.00101397	0.000403226	0.00119332	0.000603682	0	0	0.000711744	0.0648243	0.00276875	0	0.000568182	0	0.000146477	0.000410678	0	0.000278629	0.000932836	0	0	0	0.108237	0
AY.32	0	0	0	0	0	0.000123411	0.00013488	0	0	0	0.0012882	0.000402966	0.000392413	0	0.000194932	4.60265e-05	0	0	0.00265252	0	0.00105932	0	0.00255376	0	0	0	0.000465549	0.000711744	0	0.00168533	0.000206911	0	0	0.000146477	0.000410678	0	0	0	0.000166861	0	0.000390549	3.89523e-06	0.0107588
AY.34	0.021164	0	0.00724919	0	0.00259235	0	0.00620448	0	0	0.000497512	0.00823601	0.000463411	0.0143885	0.025019	0.0120858	0.00321348	0.00239664	0.00278552	0	0.00104131	0	0.000788644	0.00483871	0	0	0.000748223	0.0153631	0	0	0.0168533	0	0.00113636	0	0.00102534	0.00287474	0.00162075	0.000185753	0	0.00166861	0	0.00234329	0.000969913	0
AY.38	0	0	0	0	0	0	0	0	0	0	0	0	0	0	0	0	0	0	0	0	0	0	0	0	0	0	0	0	0	0	0	0	0	0	0	0	0	0	0.000333723	0	0	0	0.00283126
AY.39.1	0	0.242739	0	0	0	0.000123411	0	0.00119904	0	0	0	0	0.000654022	0	0.000292398	9.20529e-05	0	0	0	0	0.000635593	0.00101397	0	0	0	0	0	0	0	0	0	0.000568182	0	0	0	0	9.28764e-05	0.000932836	0.000166861	0	0	0.00543775	0
AY.39.1.2	0	0.413398	0	0	0	0	0	0	0	0	0	0	0	0	0	4.18422e-06	0	0	0	0	0	0.000112663	0	0	0	0	0	0	0	0	0	0	0	0	0	0	0	0	0	0	0	0	0
AY.39.1.3	0	0.0597838	0	0	0	0	0	0	0	0	0	0	0	0	0	0	0	0	0	0	0	0	0	0	0	0	0	0	0	0	0	0	0	0	0	0	0	0	0	0	0	0	0
AY.39.1.4	0	0.175323	0	0	0.000108015	0	0	0	0	0	0	0	0.000261609	0	0	3.7658e-05	0.00119832	0	0	0	0	0.00033799	0	0	0	0	0	0	0	0	0	0	0	0	0	0	0	0	0	0	0	1.55809e-05	0
AY.39.2	0	0	0	0	0	0	0.00229296	0.00359712	0.000703235	0	0	0	0.000261609	0	0	8.36845e-06	0	0	0	0	0	0	0.000268817	0	0	0	0	0	0.00034118	0	0	0.235227	0	0	0.000410678	0	0	0	0	0	0	0.000136333	0
AY.4	0.0814815	0.00699597	0.071068	0.124108	0.00118816	0.00388745	0.11802	0.00359712	0.00140647	0.149254	0.0915676	0.168339	0.12191	0.0242608	0.103769	0.532618	0.0683044	0.0417827	0.00265252	0.552933	0.0991525	0.00473186	0.152823	0.00596659	0.00301841	0.0793116	0.0907821	0.199288	0.000682361	0.0831829	0.199669	0.00170455	0	0.23158	0.134292	0.00324149	0.117024	0.00466418	0.0844318	0.132085	0.0103495	0.00781384	0.0011325
AY.41	0.00952381	0	0	0	0	0	0.0026976	0	0	0.000497512	0.0029354	0.000443262	0	0	0	4.18422e-06	0	0.0317549	0	0	0	0	0	0	0	0	0.000465549	0	0	0	0.000206911	0	0	0	0	0	0.00111452	0	0.0362089	0.000527287	0	7.79047e-06	0
AY.42	0.010582	0	0.00440129	0.00190204	0.00226831	0.00314698	0.0296736	0.00239808	0.00281294	0.00223881	0.0128609	0.00286106	0.0291694	0.00227445	0.0118259	0.000623449	0.0239664	0.00389972	0	0.00104131	0.0112288	0.000563317	0.0348118	0.00238663	0.000301841	0.00224467	0.00931099	0.00213523	0.00034118	0.00337065	0.0233809	0.00227273	0	0.0147942	0.0262834	0	0.00148602	0	0.0178542	0.0126549	0.00488186	0.000405104	0
AY.4.2	0	0.000635997	0.0201942	0.00523062	0.000216029	0.00055535	0.00316968	0	0	0.00348259	0.00682111	0.029477	0.0538914	0	0.0130604	0.118773	0.000599161	0	0	0.02395	0.00360169	0.00067598	0.00658602	0.00357995	0	0.0246914	0.00605214	0	0	0.020585	0.013863	0	0	0.035301	0.0295688	0.00162075	0.00993777	0	0.000333723	0.00131822	0.000195274	0.000202552	0
AY.43	0.333333	0.00233199	0.42123	0.168331	0.0771225	0.00617055	0.1541	0.073741	0.0724332	0.258706	0.237071	0.175149	0.369653	0.177407	0.288304	0.0505496	0.428999	0.405571	0.0371353	0.0583131	0.14428	0.0105904	0.232392	0.0107399	0.00181105	0.0381594	0.363128	0.0448399	0.011259	0.335621	0.139044	0.0357955	0	0.109565	0.0965092	0.00486224	0.150088	0.00186567	0.342399	0.308463	0.01777	0.00670759	0.00169875
AY.43.3	0	0	0.00012945	0	0	0	0	0.372902	0.00351617	0	0.00021118	0.00203498	0	0	0.000584795	5.43949e-05	0	0.000557103	0	0	0.000847458	0	0	0	0	0	0	0	0	0	0	0.000568182	0	0	0	0	0	0	0	0	0	0.000338885	0
AY.44	0	0.000847997	0.000517799	0.000475511	0.000864118	0.0187585	0.001686	0.00959233	0.0182841	0.000248756	0.00280869	0.000342521	0.000915631	0	0.000812216	0.000397501	0.00599161	0	0.00265252	0.00138841	0.00254237	0.00867508	0.00107527	0.00596659	0.00181105	0.000374111	0.00139665	0	0.0266121	0.000361141	0.000206911	0.00227273	0	0.000439432	0.000821355	0	9.28764e-05	0.000932836	0.00150175	0.000790931	0.000585823	0.164406	0
AY.4.4	0.0021164	0	0.0015534	0.0760818	0	0	0.00121392	0	0	0.00646766	0.00363229	6.04449e-05	0	0.00075815	0.00133203	0.000359843	0.000599161	0	0	0.000347102	0	0.000225327	0.00228495	0	0	0.000374111	0	0	0	0.00012038	0.000413822	0	0	0.00146477	0.000410678	0	0.00111452	0	0	0.00632745	0	3.89523e-06	0
AY.45	0.0010582	0	0.00012945	0	0.000108015	0	0.00053952	0	0.000703235	0.000248756	0.000506832	8.05932e-05	0	0	0.0011371	7.95002e-05	0	0	0.00265252	0	0.00105932	0.00247859	0	0	0	0	0	0	0	0.00012038	0	0	0	0	0	0.000810373	0	0	0	0.000263644	0	0.000264876	0.0390713
AY.4.5	0.0031746	0	0.00453074	0	0	0.000123411	0.00148368	0	0	0.000746269	0.00466707	0.00795858	0.000523218	0.00985595	0.00120208	0.00156908	0.00299581	0	0	0.00694203	0.000423729	0	0.0271505	0	0.000603682	0.619155	0.0176909	0.0597865	0	0.00204647	0.0297952	0	0	0.00380841	0.000821355	0	0.0188539	0	0	0.000527287	0	7.40094e-05	0
AY.4.6	0	0.00317999	0.0031068	0	0	0	0.00026976	0	0	0.00895522	0.0016472	0.0788604	0.000654022	0.00075815	0.000974659	0.000723871	0.000599161	0	0.00795756	0	0.000423729	0.000225327	0.000268817	0.00238663	0	0	0.000465549	0.00142349	0	0.00505598	0.000206911	0	0	0.00175773	0.000410678	0	0.00455094	0	0.00333723	0.00158186	0.0124976	7.79047e-06	0
AY.46.6	0.0793651	0.000423998	0.0130744	0.0104612	0	0.000617055	0.100013	0	0	0.011194	0.0352882	0.0116659	0.00719424	0.015163	0.0112411	0.00097074	0.00359497	0.0183844	0.00265252	0.00104131	0.00317797	0.00777377	0.0857527	0.00596659	0	0.00299289	0.0102421	0	0	0.0150476	0.00227602	0	0	0.00263659	0.00616016	0	0.0463453	0	0.0857667	0.022937	0.000195274	0.00195541	0
AY.5	0.00634921	0.000635997	0.00582524	0.00951022	0.00248434	0.000246822	0.00384408	0.00119904	0.00562588	0.00348259	0.00454037	0.00378788	0.0124264	0.00075815	0.0258285	0.0253731	0.000599161	0.0172702	0	0.0479	0.0521186	0.000901307	0.00510753	0.00357995	0	0.00299289	0.00325885	0.00711744	0.000682361	0.00541712	0	0.00170455	0	0.00790977	0.110472	0.00243112	0.0204328	0.000932836	0.00684131	0.00395465	0.00136692	0.00107508	0.000566251
AY.50	0	0	0	0	0	0	0	0	0	0	4.2236e-05	0	0	0	0	0	0	0	0	0.00104131	0	0	0	0	0	0	0	0	0	0	0	0	0	0	0	0	0	0	0	0	0	0	0
AY.63	0	0	0	0	0	0	0	0	0	0	0	0	0	0	0	0	0	0	0	0	0	0	0	0	0	0	0	0	0	0	0.00517277	0	0	0	0	0	0.000278629	0	0	0	0	0	0
AY.68	0	0	0.00012945	0	0	0	0.00020232	0	0	0	4.2236e-05	0	0	0	0	0	0	0	0	0	0	0.000112663	0.00497312	0	0	0	0	0	0	0	0	0	0	0.000439432	0	0	0	0	0	0.00131822	0	0	0
AY.69	0	0	0	0	0	0	0	0	0	0	0	0	0	0	9.74659e-05	4.18422e-06	0	0	0	0	0	0.000112663	0	0	0.604588	0	0	0	0	0	0	0	0	0	0	0	0	0.000932836	0	0	0	1.94762e-05	0
AY.70	0.0021164	0	0	0.000475511	0	0	6.744e-05	0	0	0	0.000190062	0	0	0	0.000649773	4.18422e-06	0.000599161	0.00111421	0	0	0	0.000225327	0	0	0	0	0	0	0	0	0	0	0	0	0.000821355	0	0.000371506	0	0.032538	0	0.000195274	0	0
AY.7.1	0.0021164	0.000211999	0.00038835	0	0	6.17055e-05	0.0135554	0	0	0.0517413	0.00779254	0.0029215	0	0	0.000812216	0.000100421	0	0.00111421	0	0	0.000211864	0	0.000403226	0	0	0	0	0.000711744	0	0.000601902	0.000206911	0	0	0.00161125	0	0	0.000650135	0	0	0.00105457	0.000585823	5.0638e-05	0
AY.75	0	0	0	0	0	0.00265334	0.00013488	0.00059952	0.000703235	0	0.00021118	2.01483e-05	0	0	0	8.36845e-06	0.00239664	0	0	0	0.000211864	0.00574583	0.000268817	0	0.000301841	0	0	0	0.000682361	0	0	0.000568182	0.0769231	0	0	0	9.28764e-05	0	0	0.000527287	0	0.00448731	0.000566251
AY.9	0.0010582	0	0.0033657	0.00237756	0	6.17055e-05	0.00040464	0	0	0.000497512	0.00160497	0	0.00183126	0	0.000552307	0.00059416	0.0125824	0	0	0.00138841	0.00233051	0	0.00188172	0	0	0	0.000465549	0	0	0.00577826	0	0	0	0.00117182	0	0	0.00111452	0	0.00333723	0.00105457	0	7.79047e-06	0.0011325
AY.9.2	0.00846561	0.000635997	0.0247249	0.185449	0.0065889	0.000431939	0.0194227	0	0.00632911	0.00472637	0.0227018	0.00491618	0.0160889	0.00530705	0.025731	0.00453988	0.022169	0.0657382	0.00795756	0.0180493	0.00338983	0.00067598	0.0204301	0	0.000301841	0.00561167	0.00744879	0.00854093	0	0.0716263	0.00558659	0	0	0.0186026	0.0036961	0	0.0203399	0	0.0101785	0.0669655	0.00156219	0.000463533	0
AY.98.1	0.0402116	0	0.0245955	0.00808369	0	0.000308528	0.0154438	0	0.00140647	0.0124378	0.0261018	0.00971148	0.00405494	0.0212282	0.0501624	0.00168624	0.00299581	0.032312	0	0.00659493	0.00487288	0.000450653	0.028629	0	0	0	0.0791434	0	0	0.0061394	0.00455204	0	0	0.00776329	0.0151951	0	0.00557258	0.000932836	0.0665777	0.0279462	0.000390549	0.00239167	0
AY.99.2	0	0	0.00012945	0	0.508101	0.000185117	0.00047208	0.00959233	0	0	2.1118e-05	0	0.000392413	0	0.000422352	4.18422e-06	0	0	0	0	0	0.000225327	0.000403226	0	0	0	0	0	0.000682361	0.00012038	0	0	0	0	0.0036961	0	0	0	0	0	0	0.00017139	0
B.1.1	0	0	0	0	0	6.17055e-05	0.00094416	0.0029976	0	0	0	0	0	0	0	0	0	0	0	0	0	0	0	0	0	0	0	0	0	0	0	0	0	0	0	0	0	0	0	0	0.000390549	0	0.000566251
B.1.1.519	0	0	0	0	0	0	0	0	0	0	0	0	0	0	0	0	0	0	0	0	0	0	0	0	0	0	0	0	0.00034118	0	0	0	0	0	0	0	0	0	0	0	0	0	0
B.1.1.7	0	0	0.00012945	0	0	6.17055e-05	0.00013488	0	0	0	6.3354e-05	0	0.000130804	0	9.74659e-05	2.92896e-05	0	0	0.00265252	0	0.000847458	0.000225327	0.000134409	0	0	0	0	0	0	0	0	0	0.025641	0	0	0	0	0	0	0	0	1.94762e-05	0
B.1.177	0	0	0	0	0	0	0	0	0	0	0	0	0.000130804	0	0	0	0	0	0	0	0	0	0	0	0	0	0	0	0	0	0	0	0	0	0	0	0	0	0	0	0	0	0
B.1.177.60	0	0	0	0	0	0	0	0	0	0	0	0	0	0	0	0	0	0	0	0	0	0	0	0	0	0.000748223	0	0	0	0	0	0	0	0	0	0	0	0	0	0	0	0	0
B.1.2	0	0	0	0	0	6.17055e-05	0	0	0	0	0	0	0	0	0	0	0	0	0	0	0	0	0	0	0	0	0	0	0	0	0	0	0	0	0	0	0	0	0	0	0	2.72666e-05	0
B.1.351	0	0	0	0	0	6.17055e-05	0	0	0	0	8.44719e-05	0	0	0	0	8.36845e-06	0	0	0	0	0	0	0	0	0	0	0	0	0	0	0	0	0	0	0	0	0	0	0	0	0	3.89523e-06	0.00339751
B.1.36	0	0	0	0	0	0	0	0	0	0	0	0	0	0	0	0	0	0	0	0	0	0.000563317	0	0	0	0	0	0	0	0	0	0	0	0	0	0	0	0	0	0	0.000195274	0	0
B.1.429	0	0	0	0	0	6.17055e-05	0	0	0	0	0	0	0	0	0	0	0	0	0	0	0	0	0	0	0	0	0	0	0	0	0	0	0	0	0	0	0	0	0	0	0	0	0
B.1.438.1	0	0	0	0	0	0.000123411	0	0	0	0	0	0	0	0	0	0	0	0	0	0	0	0	0	0	0	0	0	0	0	0	0	0	0	0	0	0	0	0	0	0	0	0	0
B.1.526	0	0	0	0	0	6.17055e-05	0	0	0	0	0	0	0	0	0	0	0	0	0	0	0	0	0	0	0	0	0	0	0	0	0	0	0	0	0	0	0	0	0	0	0	7.79047e-06	0
B.1.617.1	0	0	0	0	0	6.17055e-05	0	0	0	0	0	0	0	0	0	0	0	0	0	0	0	0.00067598	0	0	0	0	0	0	0	0	0	0	0	0	0	0	0	0	0	0	0	0	0
B.1.617.2	0.0761905	0.0144159	0.034822	0.155492	0.000648088	0.00913242	0.0253574	0.0101918	0.0436006	0.0283582	0.0382447	0.0242988	0.0572923	0.0204701	0.0395062	0.0180047	0.0281606	0.160446	0.0822281	0.0315863	0.0523305	0.269829	0.0233871	0.0357995	0.00211289	0.0157127	0.0837989	0.186477	0.00511771	0.0669315	0.053383	0.00284091	0.666667	0.103706	0.0353183	0.0388979	0.0373363	0.00559701	0.0422159	0.0342737	0.090412	0.0192191	0.011325
B.1.621	0	0	0	0	0.000108015	0	0	0.00779376	0.0147679	0	0	0	0.000130804	0	0	0	0	0	0	0	0	0	0	0	0	0	0	0	0.00034118	0	0	0.00681818	0	0	0	0	0	0	0	0	0	1.55809e-05	0
B.1.621.2	0	0	0	0	0	0	0	0.00059952	0.0288326	0	0	0	0.000130804	0	0	4.18422e-06	0	0	0	0	0	0	0	0	0	0	0	0	0	0	0	0.00284091	0	0	0	0	0	0	0	0	0	1.55809e-05	0
BA.1	0.00952381	0.000847997	0.00168285	0	0.000216029	0.000740466	0.0010116	0	0	0.000746269	0.00130932	0.000181335	0.000261609	0.00227445	0.000682261	0.000853581	0.000599161	0	0.00265252	0.00347102	0.00105932	0.00180261	0.000672043	0	0.000603682	0	0	0	0.00034118	0.00385217	0.000827643	0	0.0512821	0	0.0073922	0	0.000743011	0	0.000333723	0	0	0.000354466	0.573046
C.37	0	0	0	0	0	0	0	0.00179856	0	0	0	0	0	0	0	0	0	0	0	0	0	0	0	0	0	0	0	0	0	0	0	0.00625	0	0	0	0	0	0	0	0	0	0	0
P.1	0	0	0	0	0.00118816	0.000123411	0	0	0	0	0	0	0	0	0	2.09211e-05	0	0	0	0	0	0	0	0	0	0	0	0	0	0	0	0.00113636	0	0	0	0	0	0	0	0	0	7.79047e-06	0
P.1.12	0	0	0	0	0.000108015	0	0	0	0	0	0	0	0	0	0	0	0	0	0	0	0	0	0	0	0	0	0	0	0	0	0	0.0119318	0	0	0	0	0	0	0	0	0	0	0
P.1.14	0	0	0	0	0.000216029	0	0	0	0	0	0	0	0	0	0	0	0	0	0	0	0	0	0	0	0	0	0	0	0	0	0	0	0	0	0	0	0	0	0	0	0	0	0
P.1.17	0	0	0	0	0	0	0	0	0	0	0	0	0	0	0	0	0	0	0	0	0	0	0	0	0	0	0	0	0.00034118	0	0	0	0	0	0	0	0	0	0	0	0	0	0
P.1.7.1	0	0	0	0	0.000108015	0	0	0	0	0	0	0	0	0	0	0	0	0	0	0	0	0	0	0	0	0	0	0	0	0	0	0.00568182	0	0	0	0	0	0	0	0	0	0	0
P.2	0	0	0	0	0	6.17055e-05	0	0	0	0	0	0	0	0	0	0	0	0	0	0	0	0	0	0	0	0	0	0	0.00034118	0	0	0	0	0	0	0	0	0	0	0	0	0	0
R.1	0	0	0	0	0	6.17055e-05	0	0	0	0	0	0	0	0	0	0	0	0	0	0	0	0	0	0	0	0	0	0	0	0	0	0	0	0	0	0	0	0	0	0	0	0	0

## Sheet: fig4_d
	AR	AT	AU	BE	BG	BR	CA	CH	CL	CO	CZ	DE	DK	ES	FI	FR	GB	GR	HR	ID	IE	IL	IN	IT	JP	KR	LT	LU	LV	MX	NL	NO	PE	PH	PL	PT	RU	SE	SG	SI	SK	TH	TR	US	ZA
AY.100	0.0327786	0	0.000738189	0.00072692	0	0.00820406	0.00866182	0.00109483	0.0086629	0.00495458	0.00254777	0.00218395	0.000705026	0.00528688	0.00269334	0.00181041	0.000515857	0	0	0.00326264	0.00390549	0.00135465	0.00976533	0.000477737	0.00073046	0	0.000250501	0.000379075	0	0.0968085	0.00219925	0.000426985	0.0519031	0	0.0065957	0	0	0.00260339	0.00165153	0.000152277	0.000507357	0.000427533	0.00381922	0.0362181	0
AY.102	0	0	0.000164042	0	0	0.000298329	6.07847e-05	8.42176e-05	0.00376648	0.00165153	0.000254777	0.00305752	9.09711e-05	8.66701e-05	0	0.000118715	6.97105e-06	0	0	0	0	0	0.00357892	0.000191095	0	0	0	0	0	0	0.000109963	0	0.0696985	0	0.000694284	0	0	0.00029753	0	0	0	0	0.00238701	3.1159e-05	0
AY.103	0.0463944	0	0.000246063	0.000605767	0.000958773	0.000596659	0.0480503	0.00126326	0.00338983	0.031379	0.000254777	0.00132936	0.000363884	0.00121338	0.00115429	0.000741972	0.000749387	0.00183486	0.00016975	0	0.000585823	0.00514766	0.00122706	0.00640168	0.00547845	0.000563222	0.000250501	0.00189538	0.000716846	0.0402128	0.00043985	0.00192143	0.00296589	0	0.00370285	0.0244275	0	0.00624814	0.00495458	0.00045683	0	0.00213767	0.000159134	0.129687	0
AY.112	0	0	0	0.00351345	0.000958773	0.000447494	6.07847e-05	0.00395823	0.00112994	0	0.0033121	0.00545037	0.000886968	0.00372682	0.000769527	0.00151362	0.000331125	0.00183486	0	0.0179445	0	0.00677323	0.0647784	0.0152876	0.00036523	0	0	0.000379075	0.00358423	0.000212766	0.00780735	0.00469684	0.00247158	0	0.0033557	0.00101781	0.00398936	0.00423981	0.000825764	0.00609106	0.00811771	0.00213767	0.0251432	0.000501377	0
AY.121	0	0.0127119	0.000984252	0.00969227	0.0325983	0.000149165	0.000942163	0.0242547	0.000376648	0.00165153	0.0405096	0.0546936	0.00654992	0.00918703	0.022701	0.00670743	0.00176716	0.0366972	0.000509251	0.0277325	0.00527241	0.0883229	0.00209622	0.00907701	0.00182615	0	0.00576152	0.0125095	0.0939068	0.000851064	0.0327689	0.00128096	0.000494315	0	0.0222171	0.0152672	0.00797872	0.0223148	0.00165153	0.00730927	0.0111618	0.0012826	0.285646	0.00134267	0
AY.122	0.0121029	0.0550847	0.000984252	0.0348922	0.0354746	0.0180489	0.0071726	0.0867441	0.0338983	0.0545004	0.130446	0.119414	0.0750284	0.0317213	0.178915	0.0742269	0.00643428	0.13211	0.161263	0.0212072	0.01777	0.0487673	0.0285802	0.106727	0.00584368	0.0160518	0.105711	0.0371494	0.174194	0.00425532	0.0466241	0.0234842	0.0761246	0	0.133997	0.0473282	0.62234	0.110756	0.014038	0.102178	0.13242	0.0162463	0.0868873	0.00777559	0.000201613
AY.122.1	0	0	0	0	0	0	0	0	0	0	0	0.000265872	0	0	0	0	0	0	0	0	0	0.0254674	0	0	0.00036523	0	0	0	0	0	0	0	0	0	0	0	0.00265957	7.43826e-05	0	0	0	0	0	5.66527e-05	0
AY.122.2	0	0	0	0	0	0	0	0	0	0	0	9.49541e-05	4.54856e-05	8.66701e-05	0.0365525	0	1.04566e-05	0	0	0	0	0	0	0	0	0	0.00200401	0	0	0	0	0	0	0	0.000347142	0	0	0.00267777	0	0	0	0	0	2.83264e-06	0
AY.122.5	0	0	0	0	0	0	0	0	0	0	0	0	0	0	0	0	0	0	0	0	0	0	0	0	0.00073046	0.440158	0	0	0	0	0	0	0	0	0	0	0	0	0.00247729	0	0	0	0	3.1159e-05	0
AY.124	0.00100857	0.00141243	0	0.00121153	0.000958773	0.00208831	0	0.000926394	0.00112994	0	0.00101911	0.00510853	0.00118262	0.0116138	0.00115429	0.00415504	0.000313697	0	0.000339501	0	0	0.0142238	0.00102255	0.00401299	0	0.000281611	0	0.00682335	0	0	0.00516824	0.00362938	0	0	0.00694284	0.075827	0	0.000371913	0	0.000152277	0	0.000427533	0.000636537	3.96569e-05	0
AY.125	0.000504286	0.00141243	8.2021e-05	0.0142961	0.042186	0	6.07847e-05	0.0192016	0.00150659	0.0363336	0.00356688	0.0120972	0.00343416	0.0144739	0.00153905	0.00928949	0.000634365	0.0110092	0.0173145	0	0.00273384	0.000541859	0.00076691	0.0210204	0	0	0.00350701	0.0318423	0.000716846	0	0.0111062	0.0330914	0	0	0.0057857	0.0086514	0	0.00565308	0.00165153	0.00243642	0.000507357	0.00470286	0.00175048	0.000807301	0
AY.126	0	0.0127119	0	0.0104192	0.0268456	0.000298329	0.00407258	0.0462355	0.00150659	0.000825764	0.035414	0.047553	0.0474414	0.00598024	0.0042324	0.0142755	0.00240153	0.00642202	0.00645052	0.00163132	0.00488186	0.00975345	0.00618641	0.0174852	0.00036523	0.000281611	0.00551102	0.0109932	0.0236559	0.000425532	0.0384869	0.0243382	0.000988631	0	0.0329785	0.0086514	0.0531915	0.0365219	0.00412882	0.00319781	0.0603754	0.00213767	0.174252	0.000538201	0
AY.127	0	0.0112994	0.000328084	0.0421614	0.000958773	0	0.00188433	0.0224019	0.00112994	0.000825764	0.0157962	0.0236626	0.0200364	0.0317213	0.160062	0.00833976	0.00451027	0.00550459	0.00848752	0.00244698	0.00624878	0.00799241	0.0963751	0.0132811	0.00182615	0	0.00601202	0.00416983	0.0100358	0.000851064	0.00813723	0.144962	0.000494315	0	0.0246471	0.00712468	0	0.0520678	0.00825764	0.00395919	0.00963978	0.0012826	0.0246658	0.00101125	0
AY.14	0	0	0	0	0	0	0	0	0.000376648	0.00165153	0	0.000113945	0	0	0	0	0	0	0	0	0	0	0	9.55475e-05	0	0	0	0	0	0	0	0	0	0	0	0	0	0	0	0	0	0	0	0.000439059	0
AY.20	0.00907716	0	0	0	0	0.000745823	0.00127648	0.00227388	0.00150659	0.0412882	0	0.00068367	2.27428e-05	0.00242676	0	0.000207752	5.22828e-05	0	0.00016975	0.000815661	0	0.00189651	0.00403906	0.00038219	0.00036523	0	0	0	0	0.135532	0	0	0.0237271	0	0.000115714	0	0	0.000595061	0	0	0.000507357	0	0.00397836	0.00598536	0
AY.23	0	0	0.000246063	0.000121153	0.000958773	0	3.03924e-05	0.00277918	0	0	0	0.000778624	2.27428e-05	8.66701e-05	0	5.93577e-05	2.43987e-05	0.00275229	0.000848752	0.128059	0	0.000135465	0.00076691	0.0119434	0	0	0	0	0.00716846	0	0.000109963	0	0	0	0.00127285	0.000508906	0	7.43826e-05	0.224608	0.00121821	0.00202943	0	0.000159134	2.26611e-05	0
AY.23.1	0	0	8.2021e-05	0	0	0	0	0	0	0	0	0	0	0	0	0	0	0	0	0.00489396	0	0	0.000102255	0	0	0	0	0	0	0	0	0	0	0	0	0	0	0	0.172585	0	0	0	0	0	0
AY.24	0	0	8.2021e-05	0	0	0	0	0	0.000376648	0.00330306	0	0	0	0	0	2.96789e-05	0	0	0	0.0252855	0	0	0.000102255	0	0	0	0	0	0	0	0	0	0.000494315	0	0	0	0	0	0	0	0	0	0	1.98285e-05	0
AY.25	0.304085	0	8.2021e-05	0.000121153	0	0.000745823	0.00474121	0.000589523	0.00715631	0.00495458	0.000254777	0.00045578	0.000136457	0.00190674	0	0.000415504	0.000219588	0	0	0.000815661	0	0.000135465	0.000613528	0	0.00073046	0.000281611	0.000250501	0	0	0.00404255	0.000109963	0	0.00197726	0	0.00393427	0.00254453	0.00132979	0.00148765	0.000825764	0.000152277	0.000507357	0.000855066	0.000159134	0.0396796	0
AY.25.1	0.00706001	0	0	0.000605767	0.00287632	0.000894988	0.18284	0.00522149	0.06629	0.126342	0.000764331	0.000702661	9.09711e-05	0.00026001	0	0.000593577	0.000428719	0	0	0	0.000976372	0.00203197	0.0048571	0.00114657	0.00146092	0.00225289	0	0.0113723	0	0.00659574	0.000219925	0	0.00939199	0	0	0.00254453	0	0.000595061	0.00165153	0	0	0.00171013	0	0.0254824	0
AY.26	0.000504286	0	0	0	0	0.00223747	0.000303924	0	0	0.00330306	0.000509554	0.000170917	0	0	0	0.000237431	3.48552e-06	0	0	0	0	0.00717963	0.000204509	0	0	0	0	0	0	0.0623404	0.000329888	0	0	0	0.000694284	0.0117048	0	0	0	0	0	0	0	0.00551231	0
AY.27	0	0	0	0	0	0	0.0198158	0	0	0	0	0	0	0	0	0	0	0	0	0	0	0	0.000102255	0	0	0	0	0	0	0	0	0	0	0	0	0	0	0	0	0	0	0	0	7.08159e-05	0
AY.29	0	0	0	0	0	0	0	0	0	0	0	0	0	8.66701e-05	0	8.90366e-05	0	0	0	0	0.000195274	0	0.000255637	9.55475e-05	0.242148	0	0	0	0	0	0	0	0	0	0.000115714	0	0	0	0	0	0	0	0	0	0
AY.29.2	0	0	0	0	0	0	0	0	0	0	0	0	0	0	0	0	0	0	0	0	0	0	0	0	0.232652	0	0	0	0	0	0	0	0	0	0	0	0	0	0	0	0	0	0	0	0
AY.3	0.00100857	0	0.000246063	0.000242307	0	0.00790573	0.00838829	0.00033687	0.00225989	0	0	0.000189908	4.54856e-05	8.66701e-05	0	0.000445183	0.00093412	0	0.00016975	0.000815661	0	0.00149011	0.000869165	0	0.00292184	0	0	0	0	0.0410638	0.000549813	0	0.00692042	0	0.00057857	0.000508906	0	0	0.000825764	0.000152277	0	0.0012826	0	0.0505881	0
AY.30	0	0	0.000164042	0	0	0	0	0	0	0	0	0	2.27428e-05	0	0	0	1.39421e-05	0	0	0	0	0.000541859	0	0	0.00109569	0	0	0	0	0	0	0	0	0	0	0	0	0	0	0.000304553	0	0.0572894	0	0	0
AY.32	0	0.00141243	0	0.000121153	0.000958773	0.000149165	6.07847e-05	8.42176e-05	0	0	0	0.000740642	0	0.000346681	0	0	1.39421e-05	0	0	0.00163132	0	0.00135465	0.000102255	0.000286642	0.00036523	0	0	0	0	0.000212766	0.00109963	0	0	0	0.000115714	0	0	7.43826e-05	0	0.000304553	0	0	0.000477403	5.66527e-06	0.000201613
AY.34	0.00201715	0.0155367	0	0.00290768	0	0.000298329	0.000121569	0.0028634	0.000753296	0	0.000509554	0.00957138	0.00115988	0.0116138	0.0107734	0.00368018	0.00159288	0.00183486	0.0010185	0	0.000585823	0.000135465	0.000460146	0.00391745	0	0	0.000250501	0.0375284	0	0	0.0151748	0.000213493	0.000494315	0	0.000462856	0.000508906	0	0.000520678	0.000825764	0.00274098	0.00202943	0.000855066	0.000636537	0.000691163	0
AY.38	0	0	0	0	0	0	0	0	0	0	0	0	0	0	0	0	0	0	0	0	0	0	0	0	0	0	0	0	0	0	0	0	0	0	0	0	0	0	0	0	0	0.000427533	0	0	0.000201613
AY.39.1	0	0.00141243	0.120243	0	0	0	0.000303924	8.42176e-05	0.000376648	0	0	1.89908e-05	2.27428e-05	0.000520021	0.000384763	0.000356146	8.71381e-05	0	0	0	0	0.000406394	0.000869165	0.000191095	0	0	0	0	0	0	0	0	0	0	0	0	0	7.43826e-05	0	0.000152277	0	0.000855066	0	0.00273633	0
AY.39.1.2	0	0	0.0723425	0	0	0	0	0	0	0	0	0	0	0	0	0	0	0	0	0	0	0	0	0	0	0	0	0	0	0	0	0	0	0	0	0	0	0	0	0	0	0	0	0	0
AY.39.1.3	0	0	0.0062336	0	0	0	0	0	0	0	0	0	0	0	0	0	0	0	0	0	0	0	0	0	0	0	0	0	0	0	0	0	0	0	0	0	0	0	0	0	0	0	0	0	0
AY.39.1.4	0	0	0.210138	0	0	0	0	0	0	0	0	0	0	0	0	2.96789e-05	1.04566e-05	0.000917431	0	0	0	0	0.000153382	0	0	0	0	0	0	0	0.000109963	0	0	0	0	0	0	0	0.000825764	0	0	0.00171013	0	0	0
AY.39.2	0.00100857	0	0	0	0	0	9.11771e-05	0.00126326	0.0109228	0.00165153	0	0	0	8.66701e-05	0	0	0	0	0	0	0	0	0	0.00162431	0	0	0	0	0	0.0012766	0.000109963	0	0.205141	0	0	0	0	0	0	0	0	0	0	8.21465e-05	0
AY.4	0.00453858	0.0720339	0.00254265	0.0490671	0.142857	0.00149165	0.00428532	0.0911235	0.00338983	0.00165153	0.13707	0.0762482	0.116056	0.0779164	0.0307811	0.0543123	0.205339	0.0357798	0.0349686	0.00815661	0.208162	0.0474126	0.00480597	0.0873304	0.00292184	0.000563222	0.0774048	0.0693707	0.197133	0.00106383	0.0592698	0.0945773	0	0	0.203309	0.104835	0.00132979	0.0937965	0.0214699	0.0481194	0.120244	0.00812313	0.00763845	0.00513274	0.000201613
AY.41	0	0	0	0	0	0	0	0.000505306	0	0	0	0.00146229	0	0	0	0	3.48552e-06	0	0.0269903	0	0	0	0	0.000191095	0	0	0	0	0	0	0.000219925	0	0	0	0.000231428	0	0	0	0	0.0165981	0.000507357	0	0	0	0
AY.42	0.00857287	0.00706215	0	0.00314999	0.00191755	0.00238663	0.00121569	0.0112009	0.0154426	0.00247729	0.00152866	0.00879275	0.00275188	0.0151673	0.000384763	0.00649967	0.000348552	0.0293578	0.001358	0	0.000195274	0.00270929	0.000255637	0.0076438	0	0	0.00601202	0.00265353	0.000716846	0.00191489	0.00307895	0.00853971	0.000494315	0	0.0190928	0.0346056	0	0.00178518	0.00330306	0.00928887	0.00608828	0	0.00652451	0.000181289	0
AY.4.2	0	0	0.000164042	0.0179307	0.012464	0.000596659	0.000577455	0.00160013	0.00150659	0	0.00815287	0.00693165	0.0368433	0.0266077	0.00346287	0.0101205	0.0690099	0.00458716	0.000848752	0	0.0123023	0.00149011	0.000818038	0.00554175	0.00036523	0	0.0253006	0.00644428	0.0121864	0.000212766	0.0188036	0.0104611	0	0	0.0399213	0.0351145	0	0.00944659	0.0090834	0.00152277	0.00405885	0.000427533	0	0.00020395	0
AY.43	0.0307615	0.177966	0.000656168	0.267628	0.185043	0.0608592	0.00480199	0.124053	0.0305085	0.0445912	0.216561	0.187345	0.119559	0.203241	0.0900346	0.196415	0.0264412	0.3	0.454931	0.00897227	0.0410076	0.0806015	0.00869165	0.158227	0.00182615	0.000563222	0.0473447	0.220622	0.0573477	0.00702128	0.295689	0.0644748	0.0257044	0	0.12069	0.0692112	0.00531915	0.11626	0.00990917	0.236485	0.293252	0.00598546	0.0194144	0.00454921	0
AY.43.3	0.000504286	0.00141243	0	0	0	0.000298329	0	8.42176e-05	0.152166	0.000825764	0	3.79817e-05	0.00040937	8.66701e-05	0	0.00053422	2.09131e-05	0	0.000679002	0	0	0	5.11274e-05	9.55475e-05	0	0	0	0	0	0	0.000109963	0	0.00197726	0	0.000231428	0	0	0	0	0	0	0	0	0.000252105	0
AY.43.9	0	0	0	0.000121153	0	0	0	0	0	0	0.0033121	0.000930551	0	0	0	0.000237431	1.04566e-05	0	0	0	0	0.000135465	0	0.00038219	0	0	0.000250501	0	0.000716846	0	0.000109963	0	0	0	0	0	0	0.000669444	0	0.00197959	0.109082	0	0	0	0
AY.44	0.00353001	0	0	0.00036346	0.00191755	0.000894988	0.0112148	0.000926394	0.00414313	0.00495458	0.000254777	0.00151927	0.000159199	0.000346681	0	0.000385825	0.000345067	0.00366972	0	0	0.000585823	0.000812788	0.00547063	0.000191095	0.00255661	0.000844832	0.000751503	0	0	0.0170213	0	0	0.00395452	0	0.000115714	0.00101781	0.00132979	0.000223148	0.00165153	0.000609106	0.000507357	0.000427533	0.00127307	0.0740593	0
AY.4.4	0	0	0	0.000605767	0.0249281	0	0	0.00151592	0	0	0.00178344	0.00146229	0.000363884	0	0	0.00026711	8.71381e-05	0	0.000509251	0	0	0	5.11274e-05	0	0	0	0	0.00075815	0	0	0.000219925	0	0	0	0.000115714	0	0	7.43826e-05	0	0	0.0035515	0	0.000318269	2.83264e-06	0
AY.45	0	0	0	0	0	0	0	8.42176e-05	0	0.000825764	0.000254777	0.000341835	4.54856e-05	0	0	0.00053422	5.22828e-05	0	0	0	0	0.000541859	0.00143157	0	0	0	0	0	0	0	0.000219925	0	0	0	0.000347142	0	0	0	0	0	0	0.000427533	0.000318269	8.49791e-05	0.0016129
AY.4.5	0	0	0	0.000484614	0	0	3.03924e-05	0.000421088	0	0	0.00254777	0.00298156	0.00550375	0.000606691	0.00615621	0.000890366	0.000860924	0	0.000339501	0.000815661	0.00156219	0.000270929	0.000255637	0.00535066	0.00036523	0	0.462425	0.0113723	0.0537634	0	0.00219925	0.014731	0	0	0.00381856	0.00203562	0	0.011083	0	0.00045683	0	0	0	0.000181289	0
AY.4.6	0	0	8.2021e-05	0.00242307	0	0	0	0	0	0	0.00789809	0.00108248	0.04262	8.66701e-05	0	0.000623256	0.000292784	0.000917431	0.000509251	0	0.000195274	0.000135465	0.000153382	0	0	0	0	0	0	0	0.00241918	0.00106746	0	0	0.000809998	0	0	0.000520678	0	0.00228415	0.000507357	0	0.00779758	5.66527e-06	0
AY.46.6	0	0.0508475	0.000246063	0.0133269	0.0230105	0	9.11771e-05	0.0576049	0.000376648	0	0.00917197	0.0204151	0.0072322	0.00728029	0.0188534	0.00958628	0.000892294	0.000917431	0.0207096	0	0.000781097	0.000677323	0.00398793	0.0388878	0.00146092	0	0.00150301	0.0280516	0.000716846	0	0.0157247	0.00106746	0	0	0.00624855	0.00203562	0	0.0489438	0.000825764	0.0685244	0.0309488	0.0012826	0.000318269	0.000821465	0
AY.5	0	0.00282486	0.000328084	0.00218076	0.0115053	0.000447494	6.07847e-05	0.00277918	0	0.00330306	0.00152866	0.00205101	0.00307028	0.0066736	0.000769527	0.00709325	0.00939	0	0.00390426	0	0.0126928	0.0270929	0.000255637	0.00286642	0.00036523	0	0.00350701	0.0045489	0.00501792	0.000638298	0.00252914	0.00213493	0	0	0.00381856	0.053944	0	0.00565308	0.00495458	0.0045683	0.00507357	0	0.000636537	0.000303092	0
AY.50	0	0	0	0	0	0	0	0	0	0	0	0	0	0	0	0	0	0	0	0	0	0	5.11274e-05	0	0	0	0	0	0	0	0	0	0	0	0	0	0	0	0	0	0	0	0	2.83264e-06	0
AY.63	0	0	0	0	0	0	0	0	0	0	0	0	0	0	0	0	0	0	0	0	0	0	0	0	0	0	0.000501002	0	0	0	0	0.000213493	0	0	0	0	0	0	0	0	0	0	0	0	0
AY.68	0	0	0	0.000121153	0	0	0	0	0	0	0.000509554	0	0	0	0	0	0	0	0	0	0	0	0	0.00286642	0	0	0	0	0	0	0	0	0	0	0.000347142	0	0	0	0	0.000152277	0	0	0.000159134	0	0
AY.69	0	0	0	0	0	0	0	0	0	0	0	0	0	0	0	0	0	0	0	0	0	0	5.11274e-05	0	0.00109569	0.455365	0	0	0	0	0	0	0	0	0	0	0	0	0.000825764	0	0	0	0	2.83264e-06	0
AY.70	0	0	0	0.000242307	0	0	0	0.00176857	0	0	0	3.79817e-05	0	8.66701e-05	0	0.00053422	0	0	0.000339501	0	0	0	0.000153382	0.00171985	0	0	0	0	0.00215054	0	0.000109963	0	0	0	0	0	0	0	0	0.00730927	0	0	0	0	0
AY.7.1	0	0.00282486	0	0.000121153	0	0	3.03924e-05	0.00833754	0	0	0.0361783	0.00535541	0.00279736	0	0	0.000385825	3.48552e-05	0	0.00271601	0	0.000195274	0	5.11274e-05	0.000859927	0.00036523	0	0	0	0	0	0.00109963	0.00128096	0	0	0.00300856	0	0	0.000669444	0.000825764	0.000304553	0.00304414	0	0.000477403	0	0
AY.75	0.00605144	0	0	0	0	0	0.00349512	0	0	0	0	5.69725e-05	0	0	0	2.96789e-05	3.48552e-06	0.000917431	0	0	0	0.000541859	0.00434583	0.000286642	0	0	0	0	0	0	0	0	0	0	0	0	0	0	0	0	0	0	0.000159134	0.00178739	0
AY.79	0	0	8.2021e-05	0	0	0	0	0	0	0	0	0.000417798	0	0	0	5.93577e-05	0	0	0	0.147635	0	0	0.000255637	0	0	0	0	0	0	0	0	0	0	0	0	0	0	0	0.0090834	0	0	0.0119709	0.000318269	0	0
AY.85	0	0	0.000164042	0	0	0	0	0	0	0	0	3.79817e-05	2.27428e-05	0	0	2.96789e-05	6.97105e-06	0	0	0.00163132	0	0.000270929	5.11274e-05	0	0.00438276	0	0	0	0	0	0	0	0	0	0	0	0	7.43826e-05	0.00412882	0	0	0.458316	0.000159134	5.38201e-05	0
AY.9	0	0.00282486	0	0.00290768	0.00287632	0	0	8.42176e-05	0	0	0	0.00112046	0	8.66701e-05	0	0.000326468	0.000142906	0.00275229	0	0	0.00273384	0.000135465	0	0.000955475	0	0	0.000250501	0	0	0	0.00230921	0.000640478	0	0	0.00104143	0	0	7.43826e-05	0	0.00243642	0.00101471	0	0	0	0
AY.9.2	0.0342915	0.00706215	8.2021e-05	0.0159922	0.0901246	0.0050716	0.000729417	0.0130537	0.000753296	0.00495458	0.00636943	0.00998918	0.0032977	0.00771364	0.00346287	0.0121387	0.00197978	0.0238532	0.0273298	0.00163132	0.00663933	0.000135465	0.000102255	0.0113702	0	0	0.00275551	0.00530705	0.0136201	0	0.0328788	0.00683177	0.000988631	0	0.0119185	0.00458015	0	0.0113062	0	0.0077661	0.0319635	0	0.00127307	0.00010764	0
AY.98.1	0	0.00564972	8.2021e-05	0.0129634	0.00479386	0	0.000151962	0.0221492	0.00188324	0	0.00866242	0.0161992	0.00416193	0.00251343	0.0219315	0.0294118	0.000752873	0.000917431	0.0303853	0	0.00136692	0.00243836	0.00117593	0.0381234	0.00073046	0	0.00225451	0.0742987	0.000716846	0	0.00681768	0.00704526	0	0	0.00254571	0.0111959	0	0.00111574	0.00330306	0.0261916	0.00710299	0.000427533	0.000159134	0.00123786	0
AY.99.2	0.0126072	0	0	0.000121153	0	0.271181	9.11771e-05	0.000168435	0.00263653	0	0	3.79817e-05	0	8.66701e-05	0	0.00103876	6.97105e-06	0	0	0	0	0.000270929	0.000153382	0.000191095	0	0	0	0	0	0	0	0	0	0	0	0.000508906	0	0	0	0	0	0	0	0.000147297	0
B.1.1	0	0	0	0	0	0	0	0	0.000753296	0	0	0.000132936	4.54856e-05	0	0	0	6.97105e-06	0	0	0	0	0	0.000664656	0	0	0	0	0	0	0	0	0	0	0	0.000231428	0	0	0	0	0.000152277	0	0	0.000477403	0.000141632	0.000201613
B.1.1.519	0	0	0	0	0	0	0	0	0	0	0	0	0	0	0	0	0	0	0	0	0	0	0	0	0	0	0	0	0	0.000425532	0	0	0	0	0	0	0	0	0	0	0	0	0	0	0
B.1.160	0	0	0	0	0	0	0	0	0	0	0	0	0	0	0	0.000118715	0	0	0	0	0	0	0	0	0	0	0	0	0	0	0	0	0	0	0	0	0	0	0	0.000609106	0	0	0	0	0
B.1.1.7	0.000504286	0	0	0.000121153	0	0	0	0	0	0	0	3.79817e-05	0	8.66701e-05	0	0.000118715	3.48552e-06	0	0	0	0.000195274	0	5.11274e-05	0.000477737	0	0	0	0	0	0	0	0	0	0	0.000347142	0	0	0	0	0.000761383	0	0.000427533	0	1.98285e-05	0
B.1.1.70	0	0	0	0	0	0	0	0	0	0	0	0	0	0	0	0	0	0	0	0	0	0	0	0	0	0	0	0	0	0	0	0	0	0	0	0	0	0	0	0.00045683	0	0	0	0	0
B.1.2	0	0	0	0	0	0	0	0	0	0	0	1.89908e-05	0	0	0	0	0	0	0	0	0	0	0	0	0	0	0	0	0	0	0	0	0	0	0	0	0	0	0	0	0	0	0	3.96569e-05	0
B.1.221	0	0	0	0	0	0	0	0	0	0	0	0	0	0	0	0	0	0	0	0	0	0	0	0	0	0	0	0	0	0	0	0	0	0	0	0	0	0	0	0	0	0	0.000159134	0	0
B.1.258	0	0	0	0	0	0	0	0	0	0	0	0	0	0	0	0	0	0	0	0	0	0	0	0	0	0	0	0	0	0	0	0	0	0	0	0	0	0	0	0.00106594	0	0	0	0	0
B.1.258.17	0	0	0	0	0	0	0	0	0	0	0	0	0	0	0	0	0	0	0	0	0	0	0	0	0	0	0	0	0	0	0	0	0	0	0	0	0	0	0	0.0045683	0	0	0	0	0
B.1.351	0	0	0	0	0	0	0	0	0	0	0	0	0	0	0	5.93577e-05	0	0	0	0	0	0	0	0	0	0	0	0	0	0	0	0	0	0	0	0	0	0	0	0	0	0	0	2.83264e-06	0.000201613
B.1.36	0	0	0	0	0	0	0	0	0	0	0	0	0	0	0	0	0	0	0	0	0	0	0.000306764	0	0	0	0	0	0	0	0	0	0	0	0	0	0	0	0	0	0	0	0	0	0
B.1.429	0	0	0	0	0	0	0	0	0	0	0	0	0	0	0	0	0	0	0	0	0	0	0	0	0	0	0	0	0	0	0	0	0	0	0	0	0	0	0	0	0	0	0	2.83264e-06	0
B.1.438.1	0	0	0	0	0	0	6.07847e-05	0	0	0	0	0	0	0	0	0	0	0	0	0	0	0	0	0	0	0	0	0	0	0	0	0	0	0	0	0	0	0	0	0	0	0	0	0	0
B.1.526	0.000504286	0	0	0	0	0	0	0	0	0	0	0	0	0	0	0	0	0	0	0	0	0	0	0	0	0	0	0	0	0	0	0	0	0	0	0	0	0	0	0	0	0	0	1.41632e-05	0
B.1.617.1	0	0	0	0	0	0	0	8.42176e-05	0	0	0	0	0	0	0	0	0	0	0	0	0	0	0.000204509	0	0	0	0	0	0	0	0	0	0	0	0	0	0	0	0	0	0	0	0	5.66527e-06	0
B.1.617.2	0	0.0183616	0.0104167	0.0282287	0.0891659	0.00193914	0.0035863	0.0188647	0.00263653	0.0322048	0.0219108	0.024859	0.0136002	0.0226209	0.0219315	0.0303912	0.0113279	0.0174312	0.0920048	0.0619902	0.012107	0.0238418	0.138044	0.0255112	0.00766983	0.000563222	0.0142786	0.0432146	0.110394	0.00148936	0.0367275	0.0179334	0.00346021	0.00592593	0.0753298	0.0396947	0.0265957	0.0240256	0.0247729	0.0220801	0.0187722	0.0265071	0.126671	0.01007	0
B.1.621	0.000504286	0	0	0	0	0	0	0	0	0.00165153	0	0	0	0	0	0	0	0	0	0	0	0	0	0	0	0	0	0	0	0	0	0	0	0	0	0	0	0	0	0	0	0	0	2.83264e-06	0
B.1.621.2	0	0	0	0	0	0	0	0	0.000376648	0.00578035	0	0	0	0	0	0	3.48552e-06	0	0	0	0	0	0	0	0	0	0	0	0	0	0	0	0	0	0	0	0	0	0	0	0	0	0	3.39916e-05	0
BA.1	0.0443772	0.180791	0.0555282	0.0936516	0.0565676	0.220615	0.141963	0.0652687	0.157815	0.126342	0.0407643	0.0574093	0.184194	0.0569423	0.0434783	0.0864546	0.196604	0.168807	0.0147683	0.0603589	0.221051	0.211731	0.106192	0.0887636	0.0522279	0.0278795	0.0568637	0.0932525	0.0322581	0.115532	0.0701561	0.0913749	0.0988631	0.112593	0.0267299	0.064631	0.0412234	0.152261	0.151115	0.0810111	0.0208016	0.0709705	0.0977085	0.103952	0.563911
BA.1.1	0.279375	0.0932203	0.0188648	0.0708747	0.0105465	0.071599	0.161292	0.0414351	0.25725	0.260941	0.0252229	0.0601819	0.00502615	0.0293812	0.253174	0.0622663	0.0524955	0.0293578	0.0273298	0.238989	0.0671744	0.110675	0.0690219	0.0250334	0.141709	0.0382991	0.0147796	0.0356331	0.0143369	0.218298	0.0667473	0.028608	0.0568463	0.121481	0.00590141	0.0183206	0.19016	0.0254389	0.0990917	0.152581	0.0111618	0.201796	0.00891152	0.18698	0.0788306
BA.1.15	0.0327786	0.0169492	0.00106627	0.0052096	0.00383509	0.0249105	0.0624259	0.00741115	0.0877589	0.0437655	0.00509554	0.0131037	0.00436661	0.00468019	0.00846479	0.0074494	0.0268002	0.00183486	0.00356476	0.0375204	0.0458895	0.0293958	0.00889616	0.0138544	0.0522279	0.00112644	0.00325651	0.00568613	0.00358423	0.121915	0.00967671	0.00747225	0.0222442	0.0340741	0.00208285	0.00508906	0.00265957	0.019637	0.0247729	0.0162936	0.00304414	0.0115434	0.00334182	0.116605	0.00120968
BA.1.17	0.00706001	0.0480226	0.427001	0.0117519	0.0364334	0.00432578	0.0191168	0.0229072	0.0161959	0.00660611	0.00407643	0.0110717	0.00300205	0.24779	0.0161601	0.0192319	0.00914253	0.0256881	0.00645052	0.000815661	0.0382738	0.0207261	0.00245411	0.0311485	0.0073046	0.000281611	0.00526052	0.0132676	0.00215054	0.00787234	0.0188036	0.014731	0.00889768	0.00888889	0.00196714	0.0727735	0.00398936	0.00691758	0.0264244	0.0363941	0.00253678	0.00555793	0.00159134	0.00584939	0.104839
BA.1.17.2	0.00403429	0.0762712	0.0142717	0.0224134	0.0201342	0.00343079	0.114731	0.0249284	0.0146893	0.014038	0.0247134	0.014471	0.0404367	0.00944704	0.0165448	0.0194693	0.162655	0.0201835	0.00356476	0.00652529	0.0997852	0.0509347	0.0082315	0.0927766	0.00693937	0.00281611	0.0485972	0.0326005	0.0150538	0.00702128	0.0229822	0.0320239	0.00395452	0.0296296	0.00983569	0.0829517	0.0132979	0.0247694	0.0487201	0.0278666	0.00659564	0.0196665	0.00159134	0.00971878	0.0346774
BA.1.21	0	0	0.000492126	0.000605767	0	0.000596659	0.000911771	0.00783224	0.000376648	0	0.000509554	0.00142431	0.00220605	0.000606691	0.000384763	0.000712293	4.53118e-05	0.000917431	0.00305551	0	0	0.000135465	5.11274e-05	0.00410854	0.00073046	0	0.00150301	0	0.000716846	0.00425532	0.00296899	0.272417	0	0.00148148	0.000115714	0	0	0.00498364	0	0	0	0.00171013	0	3.1159e-05	0.0445565
BA.2.3	0	0	0	0	0	0	0.000182354	0	0	0	0	0	0	0	0	0	6.97105e-06	0	0	0	0	0	0	0	0.00438276	0.000281611	0	0	0	0	0	0.000213493	0	0.594074	0	0	0	0	0	0	0	0.000427533	0	2.83264e-05	0
C.37	0.00302572	0	0	0	0	0	0	0	0.000753296	0	0	0	0	0	0	0	0	0	0	0	0	0	0	0	0	0	0	0	0	0	0	0	0.00247158	0	0	0	0	0	0	0	0	0	0	2.83264e-06	0
P.1	0	0	0	0	0	0.00805489	0	0	0	0.000825764	0	0	0	0	0	0	0	0	0	0	0	0	0	0	0	0	0	0	0	0	0	0	0	0	0	0	0	0	0	0	0	0	0	2.83264e-06	0
P.1.12	0	0	0	0	0	0	0	0	0	0	0	0	0	0	0	0	0	0	0	0	0	0	0	0	0	0	0	0	0	0	0	0	0.00148295	0	0	0	0	0	0	0	0	0	0	0	0
P.1.15	0.00302572	0	0	0	0	0	0	0	0	0	0	0	0	0	0	0	0	0	0	0	0	0	0	0	0	0	0	0	0	0	0	0	0	0	0	0	0	0	0	0	0	0	0	0	0
P.1.7.1	0	0	0	0	0	0	0	0	0	0	0	0	0	0	0	0	0	0	0	0	0	0	0	0	0	0	0	0	0	0	0	0	0.00197726	0	0	0	0	0	0	0	0	0	0	0	0
P.2	0	0	0	0	0	0.000149165	0	0	0	0	0	0	0	0	0	0	0	0	0	0	0	0	0	0	0	0	0	0	0	0	0	0	0	0	0	0	0	0	0	0	0	0	0	0	0
