# Supplementary material for: In silico genomic surveillance by CoVerage predicts and characterizes SARS-CoV-2 variants of interest
Source: Nat Commun. 2025 Jul 8;16:6281. doi: 10.1038/s41467-025-60231-4 (PMC12238648; doi:10.1038/s41467-025-60231-4)
Supplement: Supplementary file 4 — Source Data [file 41467_2025_60231_MOESM4_ESM.zip › source_data/fig6.xlsx]

## Sheet: fig6_summary
Sheet	Information
fig6_a	selected pVOIs, their month of selection, frequency, and their FDR corrected p-values for Nigeria in July 2022 to April 2023
fig6_b	selected pVOIs, their month of selection, frequency, and their FDR corrected p-values for India in July 2022 to April 2023
fig6_c	selected pVOIs, their month of selection, frequency, and their FDR corrected p-values for the USA in July 2022 to April 2023
fig6d_1	frequencies of lineages circulating in 01-2023 per country (given as a two-letter code), used for fig6d
fig6e_1	frequencies of lineages circulating in 02-2023 per country (given as a two-letter code)
fig6f_1	frequencies of lineages circulating in 03-2023 per country (given as a two-letter code)
fig6d_2	antigenic scores calculcated from GISAID metadata available in 01-2023, calculated using the method applying weights at all sites across the spike protein (additional information can be found at https://github.com/hzi-bifo/Corona_Variant_Scoring/tree/main/data/case_study_2)
fig6e_2	antigenic scores calculcated from GISAID metadata available in 02-2023, calculated using the method applying weights at all sites across the spike protein (additional information can be found at https://github.com/hzi-bifo/Corona_Variant_Scoring/tree/main/data/case_study_2)
fig6f_2	antigenic scores calculcated from GISAID metadata available in 03-2023, calculated using the method applying weights at all sites across the spike protein (additional information can be found at https://github.com/hzi-bifo/Corona_Variant_Scoring/tree/main/data/case_study_2)

## Sheet: fig6_a
detection_date	lineage	frequency	adjusted_pvalue
2022-08	BQ.1	0.1324	0.000551683
2022-09	BQ.1.1	0.2336	1.61515e-05

## Sheet: fig6_b
detection_date	lineage	frequency	adjusted_pvalue
2022-07	BA.2.75	0.1485	4.92343e-196
2022-07	BA.5.2	0.1178	2.09066e-63
2022-08	BA.2.75.1	0.1367	4.84101e-118
2022-09	BA.2.75.2	0.1264	3.06145e-28
2022-10	XBB	0.1672	4.76766e-59
2022-10	XBB.1	0.123	2.97916e-79
2022-10	XBB.3	0.1013	7.79903e-40
2023-02	XBB.1.16	0.195	9.96023e-19
2023-03	XBB.1.16.1	0.1044	0.00298897

## Sheet: fig6_c
detection_date	lineage	frequency	adjusted_pvalue
2022-07	BA.5.2.1	0.1856	0
2022-07	BA.5.5	0.1002	9.23136e-144
2022-09	BA.5.2	0.1134	2.21838e-75
2022-11	BQ.1.1	0.1206	0
2022-12	BQ.1	0.104	4.20487e-12
2023-01	XBB.1.5	0.2529	0

## Sheet: fig6d_1
	AE	AR	AT	AU	AW	BD	BE	BG	BH	BN	BR	BW	CA	CD	CH	CL	CM	CN	CO	CR	CW	CY	CZ	DE	DK	DO	EC	EE	EG	ES	FI	FR	GB	GE	GF	GH	GI	GP	GR	GT	HK	HR	ID	IE	IL	IN	IR	IS	IT
BN.1.1	0	0	0	0	0	0	0	0.0117647	0	0	0	0	0.000127324	0	0	0	0	0.000147514	0	0	0	0	0	0.000134138	0.000492368	0	0	0	0	0	0	0.000194932	0.00122936	0	0	0	0	0	0	0	0	0	0	0	0	0.00177305	0	0	0
CH.1.1.3	0	0.00909091	0.000365898	0.00351817	0	0	0	0	0	0	0	0	0.000318309	0	0	0.0029615	0	0	0	0	0	0	0	0.000469484	0	0	0	0	0	0	0	0.000194932	0.000234165	0	0	0	0	0	0.00067981	0	0.0280778	0	0	0.000439174	0	0.0106383	0	0.00275482	0
CH.1.1.10	0	0	9.14746e-05	0	0	0	0	0	0	0	0	0	0	0	0	0	0	0	0	0	0	0	0	6.70691e-05	0.000492368	0	0	0	0	0.000257798	0	0.000194932	0.00409788	0	0	0	0	0	0.00135962	0	0	0	0	0.085639	0	0	0	0	0
DV.6	0	0	0.000548847	0.00090269	0	0	0.00158103	0	0.00564972	0	0	0	0.000318309	0	0.00399202	0	0	0	0	0	0	0	0.00809717	0.00241449	0.00705728	0	0	0	0	0.00515597	0.00382166	0.00136452	0.0302072	0	0	0	0	0	0.00543848	0	0	0	0	0.00834431	0.00477164	0	0	0.0110193	0
CH.1.1.1	0	0	0.00375046	0.0171511	0	0	0.00158103	0.0117647	0.0310734	0	0.00489978	0	0.000891266	0	0.00199601	0.00197433	0	0	0	0.00701262	0	0	0	0.00570087	0.00623666	0	0	0.0106383	0	0.00799175	0.0407643	0.00350877	0.0397494	0	0	0	0	0	0.0067981	0.00380228	0	0.0120898	0.00413223	0.0136144	0.00204499	0.00531915	0	0.0137741	0.000966417
CH.1.1.2	0	0	0.00100622	0.00704098	0	0	0.00158103	0	0	0	0	0	0.00165521	0	0.00199601	0.000987167	0	0	0	0	0	0	0	0.00335345	0.00787789	0	0	0	0	0.000257798	0.00127388	0.00292398	0.0189088	0	0	0	0	0	0.00475867	0	0	0	0	0.0017567	0.00272665	0	0	0.00550964	0.000966417
BN.1.2.2	0	0	9.14746e-05	0.000361076	0	0	0	0	0	0	0	0	6.36618e-05	0	0.00199601	0	0	0	0	0	0	0	0	0.000268276	0.000164123	0	0	0	0	0.000257798	0	0.000389864	0.000234165	0	0	0	0	0	0	0	0.0194384	0	0	0	0	0	0	0	0.000483209
XBB.2.6	0	0.0121212	9.14746e-05	0.000180538	0	0	0	0	0	0	0.0013363	0	0.00108225	0	0	0.0868707	0	0	0.00398406	0.029453	0	0	0	0.000268276	0.000492368	0	0.0449438	0	0	0.00489817	0	0.000584795	0.000292706	0	0	0	0	0	0	0.00380228	0	0	0	0	0.000681663	0	0	0	0.000966417
CH.1.1.7	0	0	0.000182949	0.0218451	0	0	0	0	0	0	0	0	0	0	0	0	0	0	0	0	0	0	0	0.000134138	0	0	0	0	0	0	0	0.000779727	0.000468329	0	0	0	0	0	0	0	0	0	0	0	0	0.00177305	0	0	0.000241604
BN.1.2.5	0	0	0.000182949	0	0	0	0	0	0	0	0	0	0	0	0	0	0	0.000147514	0	0	0	0	0	0	0	0	0	0	0	0	0	0.000194932	5.85412e-05	0	0	0	0	0	0	0	0	0	0	0	0	0	0	0	0
BN.1.3.5	0	0	0.0010977	0.00704098	0	0	0.000790514	0	0	0	0	0	0.000827604	0	0	0	0	0	0	0.00140252	0	0	0.00404858	0.00073776	0	0	0	0	0	0	0	0.000779727	5.85412e-05	0	0	0	0	0	0.00067981	0	0.00863931	0	0	0.000439174	0	0.00177305	0	0	0
BN.3.1	0	0.00151515	0.00100622	0.00198592	0	0	0.00158103	0.0235294	0.00282486	0	0.00178174	0	0.000954927	0	0.00199601	0	0	0	0	0	0	0	0	0.00415828	0.000492368	0	0	0.0212766	0	0.00180459	0	0.000194932	0.00140499	0.0686275	0	0	0	0	0.00747791	0	0.00431965	0.00690846	0.00413223	0.000439174	0.00204499	0	0	0	0.000483209
XBB.1.4.1	0	0	0.000274424	0.000180538	0	0	0	0	0	0	0	0	0	0	0	0	0	0	0	0	0	0	0	0.000603622	0.00771377	0	0	0.0106383	0	0	0	0.000584795	0.000702494	0	0	0	0	0	0.00067981	0	0	0	0	0.000878349	0	0	0	0.00275482	0.000241604
BN.1.3.7	0	0	0	0.000541614	0	0	0	0	0	0	0	0	0.000127324	0	0	0	0	0	0	0	0	0	0	0.00127431	0.000328246	0	0	0	0	0.000515597	0	0.000584795	0.000234165	0	0	0	0	0	0	0	0	0	0	0.000439174	0	0.00177305	0	0	0.000241604
BN.1.3.6	0	0	9.14746e-05	0.00090269	0	0	0	0	0	0.0309278	0	0	0.000127324	0	0	0	0	0	0.00398406	0	0	0	0	0.000268276	0	0	0	0	0	0.000257798	0	0.000194932	0.000292706	0	0	0	0	0	0.00271924	0	0	0.00518135	0	0	0.00136333	0	0	0	0.000483209
BN.1.2	0	0	0.0046652	0.00830475	0	0	0.0055336	0	0.0112994	0.0283505	0	0	0.000318309	0	0	0	0	0	0	0	0	0	0.0121457	0.00462777	0.0150993	0	0	0	0	0.00489817	0.00127388	0.00545809	0.00263435	0	0	0	0	0	0.00815772	0	0.0107991	0	0.00413223	0.00483092	0.00477164	0	0.0307692	0	0.00434888
BN.1.3	0	0.00151515	0.00649469	0.0321358	0	0	0.00711463	0.0235294	0	0.00515464	0	0	0.00254647	0.222222	0.011976	0.000987167	0	0.00118012	0	0	0	0	0.0323887	0.028169	0.00787789	0	0	0.0106383	0	0.00103119	0.00636943	0.00448343	0.00392226	0.107843	0	0	0	0	0.039429	0	0.0345572	0.00863558	0.0103306	0.00746596	0.0109066	0.00177305	0.00769231	0.0330579	0.00531529
BN.1.2.1	0	0	0.000365898	0.000180538	0	0	0.00158103	0	0	0	0	0	0.000445633	0	0	0	0	0	0	0	0	0	0	0.00201207	0.00705728	0	0	0	0	0.000257798	0.00254777	0.00194932	0.00503454	0.00980392	0	0	0	0	0.00203943	0	0	0.00345423	0	0.00395257	0	0	0	0	0.00120802
XBB.1.5.1	0	0	0.000274424	0	0	0	0	0	0	0	0	0	0.000318309	0	0	0	0	0	0	0.0280505	0	0	0	0.000603622	0	0	0	0	0	0	0	0.000194932	0.000117082	0	0	0	0	0	0.00067981	0	0	0	0	0.00131752	0	0	0	0	0
CH.1.1	0	0	0.0211306	0.0200397	0.0428571	0	0.0664032	0.0117647	0.00564972	0.00773196	0.000890869	0	0.0119048	0	0.0439122	0.00493583	0	0	0	0	0	0	0.0202429	0.039772	0.0420154	0.0344828	0	0.0957447	0	0.0118587	0.0356688	0.020078	0.0973539	0.00980392	0	0	0	0	0.067981	0	0.062635	0.0103627	0.0165289	0.0663153	0.0259032	0.00886525	0	0.0661157	0.0186035
BN.1.2.3	0	0.00151515	0.000182949	0.0129987	0	0	0	0	0	0	0.000445434	0	0.000318309	0	0	0	0	0	0	0	0	0	0	0.00362173	0.000164123	0	0	0	0	0	0.00127388	0	0.000234165	0.0196078	0	0	0	0	0.00203943	0	0.00215983	0.00172712	0	0	0.000681663	0	0	0.00550964	0
BN.1.5	0	0.0272727	0.00137212	0.00162484	0	0	0.00474308	0.0117647	0	0	0.00311804	0	0.000763942	0	0.00399202	0	0	0.000442543	0	0	0	0	0.0161943	0.00509725	0.00426719	0	0	0.0106383	0	0.00232019	0.0101911	0.00214425	0.00837139	0.0882353	0	0	0	0	0.0135962	0	0	0.00345423	0	0.00263505	0	0	0	0.0440771	0.00434888
BN.1.4	0	0	0.000274424	0.00541614	0.00714286	0	0	0	0	0	0	0	0.000572956	0	0	0	0	0	0	0	0	0	0	0.00140845	0.000820614	0	0	0	0	0.000515597	0	0.000584795	0.000819576	0	0	0	0	0	0	0	0.00647948	0	0.00206612	0.0017567	0.00136333	0	0.00769231	0	0.000724813
XBB.1.5.16	0	0	0	0	0	0	0.000790514	0	0	0	0	0	0.000127324	0	0.00199601	0	0	0	0	0	0	0	0	0.000402414	0.000820614	0.0517241	0	0	0	0.000257798	0	0.000194932	0.000878117	0	0	0	0	0	0	0	0	0	0	0.0386473	0	0	0	0.00550964	0.000241604
CH.1.1.24	0	0	0.00448225	0.000180538	0	0	0.0118577	0	0	0	0.000445434	0	6.36618e-05	0	0	0	0	0	0	0	0	0	0	0.00429242	0.00114886	0	0	0	0	0.000773395	0	0.00116959	0.000175623	0	0	0	0	0	0.00407886	0	0	0.00172712	0	0	0.00340832	0	0	0.00550964	0.00410727
XBB.1.5.19	0	0	0	0.000180538	0	0	0	0	0	0	0	0	0.00114591	0	0	0	0	0	0	0	0	0	0	0.000268276	0.000820614	0	0	0	0	0	0	0.000194932	0.000409788	0	0	0	0	0	0	0	0	0	0	0.0017567	0	0	0	0	0
XBB.1.5.20	0	0	0.000274424	0	0	0	0	0.0117647	0.00564972	0	0	0	0.0013369	0	0	0	0	0	0	0	0.0526316	0	0	0.000134138	0	0	0	0	0	0	0	0.00155945	0.00608828	0	0	0	0	0	0.00067981	0	0	0	0	0.00131752	0.000681663	0	0	0.00275482	0
XBB.1.5.15	0	0	0.000182949	0.000180538	0	0	0.00237154	0	0	0	0	0	0.00070028	0	0	0	0	0	0.0119522	0.0126227	0	0	0	0.00100604	0	0	0	0	0	0.000257798	0.00382166	0.00175439	0.000761035	0	0	0	0	0	0.00135962	0	0	0	0.00206612	0.00219587	0.00136333	0	0	0	0.000241604
XBB.1.5.13	0	0	0.000823271	0.000180538	0.00714286	0	0.00237154	0	0.019774	0	0.000890869	0	0.00146422	0	0.00199601	0.00789734	0	0	0	0	0	0	0	0.00274983	0.000492368	0.0172414	0	0	0	0.000515597	0	0.0042885	0.00743473	0	0	0	0	0	0	0	0	0.00172712	0	0.000439174	0.000681663	0.00177305	0	0	0.00241604
CH.1.1.11	0	0	0.000457373	0.0014443	0	0	0.00395257	0	0.0112994	0	0.000445434	0	0.00127324	0	0.00998004	0	0	0.000147514	0	0	0	0	0.00404858	0.00362173	0.000492368	0	0	0.0106383	0	0.00180459	0	0.00233918	0.00444913	0	0	0	0	0	0.00135962	0	0.0669546	0.00172712	0.018595	0.000439174	0.00340832	0.00177305	0	0.0165289	0.00338246
XBB.1.5	0	0.0181818	0.0310099	0.012096	0.15	0	0.0173913	0.0235294	0.0338983	0.00773196	0.0293987	0.08	0.0804049	0	0.0658683	0.0365252	0	0	0.0119522	0.252454	0	0	0.0283401	0.0266264	0.038733	0.206897	0.0149813	0	0	0.0469193	0.0203822	0.0368421	0.0580728	0.0392157	0.4	0.5	0	0	0.0312712	0.0228137	0.00647948	0.044905	0.0309917	0.0632411	0.202454	0.0620567	0	0.129477	0.0186035
BN.1.3.1	0	0	0.00475668	0.000541614	0	0	0	0.0352941	0.00282486	0	0.00489978	0	0.00120958	0	0.0139721	0.00394867	0	0	0	0	0	0	0	0.0138162	0.0329887	0	0	0	0	0.00257798	0.00636943	0.00253411	0.00854701	0.0392157	0	0	0	0	0.00611829	0	0.00863931	0.0103627	0.00413223	0.0158103	0.00204499	0.00177305	0	0.00275482	0.0057985
XBB.1.5.48	0	0	0	0.000361076	0	0	0	0	0	0	0	0	0.000190985	0	0	0.000987167	0	0	0	0	0	0	0	0.000201207	0.000164123	0	0	0	0	0.000257798	0	0.000779727	0.000409788	0	0	0	0	0	0.00815772	0	0	0.00172712	0	0.000439174	0.00136333	0	0	0	0
BN.1	0	0	0.00375046	0.0135403	0	0	0.000790514	0.0470588	0.0310734	0.00257732	0.000445434	0	0.00203718	0	0.00598802	0.00197433	0	0	0	0	0	0	0.00404858	0.00912139	0.009355	0	0.00374532	0	0	0.00154679	0.00127388	0.00487329	0.00386372	0.0588235	0	0	0	0	0.0353501	0	0	0.0120898	0.00619835	0.00570927	0.00545331	0.00177305	0.138462	0	0.00120802
CH.1.1.25	0	0	0	0	0	0	0	0	0	0	0	0	0.000127324	0	0	0	0	0	0	0	0	0	0	0.000335345	0.00672903	0	0.011236	0	0	0	0	0.000194932	5.85412e-05	0	0	0	0	0	0.00135962	0	0	0	0	0	0.000681663	0.00177305	0	0	0.000724813
XBB.1.5.31	0	0	0	0	0	0	0	0	0	0	0.000445434	0	0.00159155	0	0	0.00197433	0	0	0	0	0	0	0.00404858	0.000201207	0.000164123	0	0	0	0	0	0	0.000389864	0.000292706	0	0	0	0	0	0	0	0	0	0	0	0	0	0	0.00550964	0.000241604
XBB.1.5.67	0	0	0	0.000180538	0.0214286	0	0.000790514	0	0	0	0	0	0.000445633	0	0	0	0	0	0	0	0	0	0	6.70691e-05	0.000164123	0	0	0	0	0.00489817	0	0	0.000117082	0	0	0	0	0	0	0	0	0	0	0	0	0	0	0	0
XBB.1.5.33	0	0	9.14746e-05	0.000722152	0	0	0	0	0	0	0	0	0.00120958	0	0	0	0	0	0	0	0	0	0	6.70691e-05	0	0	0	0.0106383	0	0	0	0.000779727	0.000234165	0	0	0	0	0	0.00271924	0.00380228	0	0	0	0	0.000681663	0.00531915	0	0.00275482	0
XBB.2	0	0.0030303	0	0.00090269	0	0	0	0	0.00847458	0.0438144	0	0	0.000127324	0	0	0.000987167	0	0	0	0	0	0	0	0.000469484	0.000984737	0	0	0	0	0.000257798	0.00127388	0.000779727	0.00111228	0.0196078	0	0	0	0	0	0	0	0	0.018595	0.00131752	0.000681663	0.0585106	0	0.00275482	0.000724813
XBB.1.15	0	0.0030303	0.000548847	0.00090269	0.00714286	0	0.00158103	0	0	0	0.000445434	0	0.0048383	0	0	0.017769	0	0.000147514	0.14741	0.1669	0	0	0	0.000402414	0.000164123	0	0.116105	0	0	0.00128899	0	0.000779727	0.000292706	0	0	0	0	0	0	0.39924	0	0.00172712	0	0.000439174	0	0	0	0.00550964	0
XBB.1.5.21	0	0	0	0	0	0	0.000790514	0	0	0	0.000445434	0	0.000190985	0	0.00598802	0	0	0	0	0.00140252	0	0	0	0.0010731	0	0	0	0	0	0	0	0.000194932	0	0	0	0	0	0	0	0	0	0.00172712	0	0.00351339	0.00204499	0	0	0	0.000241604
XBF	0	0	0.00402488	0.24842	0	0	0.00711463	0	0	0.0309278	0.000890869	0	0.00477464	0	0	0	0	0	0	0	0	0	0.00404858	0.00610329	0.0175611	0	0	0	0	0.00206239	0.00127388	0.00623782	0.0112984	0	0	0	0	0	0.010877	0	0.00215983	0	0.00413223	0.00614844	0.000681663	0.00886525	0	0	0.0330998
XBB.1.5.17	0	0	9.14746e-05	0.000361076	0.0642857	0	0	0	0	0	0.000445434	0	0.000509295	0	0	0.00197433	0	0	0	0.00140252	0	0	0	0	0	0.0172414	0	0	0	0	0.00127388	0.000194932	0.000409788	0	0	0	0	0	0	0	0	0	0	0	0	0	0	0.0110193	0
XBB.1.5.51	0	0	9.14746e-05	0.000180538	0	0	0	0	0	0	0	0	0.000190985	0	0	0	0	0	0	0	0	0	0	0.000134138	0.000164123	0	0	0	0	0	0	0	0	0	0	0	0	0	0	0	0	0	0.00206612	0	0	0	0	0	0
XBB.1.9	0	0	0	0.000722152	0	0	0.00237154	0	0.0480226	0.0360825	0.00668151	0	0	0	0	0	0	0	0	0	0	0	0	0.0010731	0.000328246	0	0	0	0.333333	0	0	0.000389864	0.000117082	0	0	0	0	0	0	0	0.00215983	0	0.0619835	0.000439174	0.00272665	0.00531915	0	0	0.000724813
XBB.1.9.6	0	0	0	0	0	0	0	0	0	0	0	0	0	0	0	0	0	0	0	0	0	0	0	0	0	0	0	0	0	0	0	0	0	0	0	0	0	0	0	0	0	0	0.00206612	0	0	0	0	0	0
DV.1.1	0	0	0	0	0	0	0	0	0	0	0	0	0.000891266	0	0	0	0	0	0	0	0	0	0	0.000536553	0	0	0	0	0	0.000515597	0	0	0.0059712	0	0	0	0	0	0.00067981	0	0	0	0	0.000439174	0	0	0	0.0110193	0
DV.5	0	0	0	0.00090269	0	0	0	0	0	0	0	0	0	0	0	0	0	0	0	0	0	0	0	0	0	0	0	0	0	0	0	0	0.00052687	0	0	0	0	0	0	0	0	0	0	0	0	0	0	0	0
FK.1	0	0	0	0.000361076	0	0	0	0	0	0	0	0	0	0	0	0	0	0	0	0	0	0	0	0	0	0	0	0	0	0	0	0	0	0	0	0	0	0	0	0	0	0	0	0	0	0	0	0	0
BN.1.3.4	0	0	0	0	0	0	0	0	0	0	0	0	0	0	0	0	0	0	0	0	0	0	0	0	0	0	0	0	0	0	0	0.000194932	5.85412e-05	0	0	0	0	0	0	0	0	0	0	0	0	0	0	0	0.000241604
FG.1	0	0	0	0	0	0	0	0	0	0	0	0	0	0	0	0	0	0	0	0	0	0	0	0	0	0	0	0	0	0	0	0	0	0	0	0	0	0	0	0	0	0	0	0	0	0	0	0	0
FK.1.2	0	0	9.14746e-05	0	0	0	0	0	0	0	0	0	0	0	0	0	0	0	0	0	0	0	0	0	0	0	0	0	0	0	0	0	0.000175623	0	0	0	0	0	0	0	0	0	0	0	0	0	0	0	0
GU.1	0	0	0	0	0	0	0	0	0	0	0	0	6.36618e-05	0	0	0	0	0	0	0	0	0	0	0	0	0	0	0	0	0	0	0	0	0	0	0	0	0	0	0	0	0	0	0	0	0	0	0	0
XBB.1.13.1	0	0	0	0	0	0	0	0	0	0	0	0	0	0	0	0	0	0	0	0	0	0	0.00404858	0	0	0	0	0	0	0	0	0	0	0	0	0	0	0	0	0	0	0	0	0	0	0	0	0	0
XBB.1.40	0	0	0	0	0	0	0	0	0	0	0	0	0	0	0	0	0	0	0	0	0	0	0	0	0	0	0	0	0	0	0	0	0	0	0	0	0	0	0	0	0	0	0	0	0	0	0	0	0
XBB.4	0	0	0	0	0	0	0	0	0	0	0	0	0	0	0	0	0	0	0	0	0	0	0	0.000134138	0	0	0	0	0	0	0	0	5.85412e-05	0	0	0	0	0	0	0	0	0	0	0	0	0	0	0	0
GW.2	0	0	0	0	0	0	0	0	0	0	0	0	0	0	0	0	0	0	0	0	0	0	0	0	0	0	0	0	0	0	0	0	0	0	0	0	0	0	0	0	0	0	0	0	0	0	0	0	0
HJ.1	0	0	0	0	0	0	0	0	0	0	0	0	0	0	0	0	0	0	0	0	0	0	0	0	0	0	0	0	0	0	0	0	0	0	0	0	0	0	0	0	0	0	0	0	0	0	0	0	0
BN.1.3.2	0	0	0	0.000180538	0	0	0	0	0	0	0	0	0	0	0	0	0	0	0	0	0	0	0	0	0	0	0	0	0	0	0	0	0	0	0	0	0	0	0	0	0	0	0.00206612	0	0	0	0	0	0
XBB.1.19.1	0	0	0	0	0	0	0	0	0	0	0	0	0	0	0	0	0	0	0	0	0	0	0	0	0	0	0	0	0	0	0	0	0	0	0	0	0	0	0	0	0	0	0	0	0	0	0	0	0
XBB.7	0	0	0	0.000541614	0	0	0	0	0	0	0	0	0	0	0	0	0	0	0	0	0	0	0	0	0	0	0	0	0	0	0	0	0	0	0	0	0	0	0	0	0	0	0.00206612	0	0	0	0	0	0
FT.3	0	0	0	0	0	0	0	0	0	0	0	0	0	0	0	0	0	0	0	0	0	0	0	0	0	0	0	0	0	0	0	0	0	0	0	0	0	0	0	0	0	0	0	0	0	0	0	0	0
CH.1.1.21	0	0	0	0	0	0	0	0	0	0	0	0	0	0	0	0	0	0	0	0	0	0	0	0	0	0	0	0	0	0	0	0	0.000585412	0	0	0	0	0	0	0	0	0	0	0	0	0	0	0	0
XBB.1.5.94	0	0	0	0	0	0	0	0	0	0	0	0	0	0	0.00199601	0	0	0	0	0	0	0	0	0	0	0	0	0	0	0	0	0.00155945	0	0	0	0	0	0	0	0	0	0	0	0	0	0	0	0	0
XBB.1.14.1	0	0	0	0	0	0	0	0	0	0	0	0	0	0	0	0	0	0	0	0	0	0	0	6.70691e-05	0	0	0	0	0	0	0.00127388	0	0	0	0	0	0	0	0	0	0	0	0	0	0	0	0	0	0
BN.1.3.11	0	0	0	0	0	0	0	0	0	0	0	0	0	0	0	0	0	0	0	0	0	0	0	0	0	0	0	0	0	0	0	0	0	0	0	0	0	0	0	0	0	0	0	0	0	0	0	0	0
XBB.2.6.3	0	0	0	0	0	0	0	0	0	0	0	0	0	0	0	0	0	0	0	0	0	0	0	0	0	0	0	0	0	0	0	0	0	0	0	0	0	0	0	0	0	0	0	0	0	0	0	0	0
DV.2	0	0	0.000274424	0.000180538	0	0	0	0	0	0	0	0	6.36618e-05	0	0	0	0	0	0	0	0	0	0	0.000402414	0.000328246	0	0	0	0	0	0	0	0.00140499	0	0	0	0	0	0	0	0	0	0	0	0	0.00177305	0	0	0
DV.8	0	0	0	0	0	0	0	0	0	0	0	0	0	0	0	0	0	0	0	0	0	0	0	0	0.000656491	0	0	0	0	0	0	0	0	0	0	0	0	0	0	0	0	0	0	0	0	0	0	0	0
EU.1.1	0	0	0	0	0	0	0	0	0	0	0	0	0	0	0	0	0	0	0	0	0	0	0	0.000335345	0	0	0	0	0	0	0	0	0	0	0	0	0	0	0	0	0	0	0	0	0	0	0	0	0
XBB.1.28	0	0	0	0	0	0	0.000790514	0	0	0	0	0	0	0	0	0	0	0	0	0	0	0	0	0	0	0	0	0.0106383	0	0	0	0	0	0	0	0	0	0	0	0	0	0	0.00206612	0	0	0	0	0	0
EG.1.3	0	0	0	0	0.00714286	0	0	0	0	0	0	0	0	0	0	0	0	0	0	0	0	0	0	0	0	0	0	0	0	0	0	0	0	0	0	0	0	0	0	0	0	0	0	0	0	0	0	0	0
XBB.2.5	0	0	0.000640322	0	0	0	0	0	0	0	0	0	0	0	0	0	0	0	0	0	0	0	0	0	0.000164123	0	0	0	0	0	0	0.000389864	0.000761035	0	0	0	0	0	0	0	0	0	0	0	0.000681663	0.0336879	0	0	0
DS.1	0	0	0	0	0	0	0	0	0	0	0	0	0	0	0	0	0	0	0	0	0	0	0	0.000134138	0.000820614	0	0	0	0	0	0.00254777	0.000389864	5.85412e-05	0	0	0	0	0	0	0	0	0	0	0.0219587	0	0	0	0	0
DV.4	0	0	0	0	0	0	0	0	0	0	0	0	0	0	0	0	0	0	0	0	0	0	0	0	0	0	0	0	0	0	0	0	0	0	0	0	0	0	0	0	0	0	0	0	0.000681663	0	0	0	0
GP.1	0	0	0	0.000361076	0	0	0	0	0	0	0	0	0	0	0	0	0	0	0	0	0	0	0	0	0	0	0	0	0	0	0	0	0	0	0	0	0	0	0	0	0	0	0	0.000878349	0	0	0	0	0
FR.1	0	0	0	0.00090269	0	0	0	0	0	0	0	0	0	0	0	0	0	0	0	0	0	0	0	0	0	0	0	0	0	0	0	0.000194932	0	0	0	0	0	0	0	0	0	0	0	0	0	0	0	0	0
BN.2.1	0	0	9.14746e-05	0.000180538	0	0	0	0	0	0	0	0	0	0	0	0	0	0	0	0	0	0	0	0	0	0	0	0	0	0	0	0	0	0	0	0	0	0	0	0	0	0	0	0	0	0.0035461	0	0	0
BN.1.3.13	0	0	0	0	0	0	0	0	0	0	0	0	0	0	0	0	0	0	0	0	0	0	0	0	0	0	0	0	0	0	0	0	0	0	0	0	0	0	0	0	0	0	0	0	0	0	0	0	0
XBB.1.10	0	0	0	0	0	0	0	0	0	0	0	0	6.36618e-05	0	0	0	0	0	0	0	0	0	0	0	0	0	0	0	0	0	0	0	0	0	0	0	0	0	0	0	0	0	0	0	0	0	0	0	0
XBB.3.3	0	0	0	0	0	0	0	0	0	0	0	0	0	0	0	0	0	0	0	0	0	0	0	0	0	0	0	0	0	0	0	0	0	0	0	0	0	0	0	0	0	0	0	0	0	0	0	0	0
BN.1.10	0	0	9.14746e-05	0.00162484	0	0	0.00316205	0	0	0	0	0	0.000318309	0	0	0	0	0.000147514	0	0	0	0	0	0	0.000492368	0	0	0	0	0	0	0.000584795	0.000117082	0.0686275	0	0	0	0	0	0	0	0	0	0	0	0	0	0	0.000241604
CH.1.1.23	0	0	0	0	0	0	0	0	0	0	0	0	0	0	0	0	0	0	0	0	0	0	0	0	0	0	0	0	0	0	0	0	0.000117082	0	0	0	0	0	0	0	0	0	0	0	0	0	0	0	0
BL.6	0	0	0	0	0	0	0	0	0	0	0	0	0	0	0	0	0	0	0	0	0	0	0	0	0	0	0	0	0	0	0	0	0	0	0	0	0	0	0	0	0	0	0	0	0	0	0	0	0
XBB.2.3.14	0	0	0	0	0	0	0	0	0	0	0	0	0	0	0	0	0	0	0	0	0	0	0	0	0	0	0	0	0	0	0	0	0	0	0	0	0	0	0	0	0	0	0	0	0	0	0	0	0
XBB.2.7.1	0	0	0	0	0	0	0	0	0	0	0	0	0	0	0	0	0	0	0	0	0	0	0	0	0	0	0	0	0	0	0	0	0	0	0	0	0	0	0	0	0	0	0	0	0	0.0070922	0	0	0
CM.7.1	0	0	0	0	0	0	0	0	0	0	0	0	0	0	0	0	0	0	0	0	0	0	0	0	0	0	0	0	0	0.000515597	0	0	5.85412e-05	0	0	0	0	0	0	0	0	0	0	0	0	0	0	0	0.000483209
DV.1	0	0	0	0	0	0	0	0	0	0	0	0	0.000190985	0	0	0	0	0	0	0	0	0	0	0.000134138	0	0	0	0	0	0	0	0	0.00169769	0	0	0	0	0	0	0	0	0	0	0	0	0	0	0.046832	0
XBB.1.17.2	0	0	0	0	0	0	0	0	0	0	0	0	0	0	0	0	0	0	0	0	0	0	0	0	0	0	0	0	0	0	0	0	0	0	0	0	0	0	0	0	0	0	0	0	0	0	0	0	0
CM.8.1.1	0	0	0	0	0	0	0	0	0	0	0	0	0	0	0	0	0	0	0	0	0	0	0	0	0	0	0	0	0	0	0	0	0	0	0	0	0	0	0	0	0	0	0	0	0	0	0	0	0
JK.1	0	0	0	0	0	0	0	0	0	0	0	0	0	0	0	0	0	0	0	0	0	0	0	0	0	0	0	0	0	0	0	0	0	0	0	0	0	0	0	0	0	0	0	0	0	0	0	0	0
DV.3	0	0	0.000274424	0	0	0	0	0	0	0	0	0	0	0	0	0	0	0	0	0	0	0	0.00404858	0.000268276	0.000328246	0	0	0	0	0.000515597	0	0.000974659	0.00515162	0	0	0	0	0	0.00135962	0	0	0	0	0.00483092	0	0	0	0	0
EJ.1	0	0	0	0	0	0	0	0	0	0	0	0	0	0	0	0	0	0	0	0	0	0	0	0.000469484	0.000328246	0	0	0	0	0	0	0	0	0	0	0	0	0	0.0190347	0	0	0	0	0	0	0	0	0	0
BN.1.1.1	0	0	0.00192097	0.00343022	0	0	0	0	0	0	0	0	6.36618e-05	0	0	0	0	0	0	0	0	0	0.11336	0.00140845	0.000328246	0	0	0	0	0	0	0.000194932	5.85412e-05	0	0	0	0	0	0	0	0	0	0.00206612	0	0	0.00177305	0	0	0.000241604
XBB.1.5.6	0	0	0	0.000180538	0	0	0	0	0	0	0	0	6.36618e-05	0	0.00199601	0	0	0	0	0	0	0	0	0	0	0	0	0	0	0	0	0.000389864	0	0	0	0	0	0	0	0	0	0	0	0	0	0	0	0	0.000241604
CM.8.1.3	0	0	0	0	0	0	0	0	0	0	0	0	0	0	0	0	0	0	0	0	0	0	0	0	0	0	0	0	0	0	0	0	5.85412e-05	0	0	0	0	0	0	0	0	0	0	0	0	0	0	0	0
XBS	0	0	0	0	0	0	0.00158103	0	0	0	0	0	0	0	0	0	0	0	0	0	0	0	0	6.70691e-05	0	0	0	0	0	0	0	0	0.00111228	0	0	0	0	0	0	0	0	0	0	0	0	0	0	0	0
EM.1	0	0	0	0	0	0	0	0	0	0	0	0	0	0	0	0	0	0	0	0	0	0	0	0.000134138	0	0	0	0	0	0	0	0	0.00403934	0	0	0	0	0	0	0	0	0	0	0.000878349	0	0	0	0	0
FS.1	0	0	0	0	0	0	0	0	0	0	0	0	0	0	0	0	0	0	0	0	0	0	0	0	0.00377482	0	0	0	0	0	0	0	0	0	0	0	0	0	0	0	0	0	0	0	0	0	0	0	0
XBB.1.38	0	0	0	0	0	0	0	0	0.00282486	0	0	0	0	0	0	0	0	0	0	0.00280505	0	0	0	6.70691e-05	0	0	0	0	0	0	0.00127388	0	0	0	0	0	0	0	0	0	0	0	0.00206612	0	0	0	0	0	0
XBB.1.27	0	0	0	0	0	0	0	0	0	0	0	0	0.000318309	0	0	0	0	0	0	0	0	0	0	0	0	0	0	0	0	0	0	0	5.85412e-05	0	0	0	0	0	0	0	0	0	0	0	0	0.00531915	0	0	0
CH.1.1.17	0	0	0	0.00306915	0	0	0	0	0	0	0	0	0	0	0	0	0	0	0	0	0	0	0	6.70691e-05	0	0	0	0	0	0	0	0	0.000175623	0	0	0	0	0	0	0	0	0	0	0	0	0	0	0	0
XBB.1.5.42	0	0	0	0	0	0	0	0	0	0	0	0	0	0	0	0	0	0	0	0	0	0	0	0	0	0	0	0	0	0	0	0	0	0	0	0	0	0	0	0	0	0	0	0	0	0	0	0	0
FG.3	0	0	0	0	0	0	0	0	0	0	0	0	0	0	0	0	0	0	0	0	0	0	0	0	0	0	0	0	0	0	0	0	0.000234165	0	0	0	0	0	0	0	0	0	0	0.000439174	0	0	0	0	0
XCA	0	0	0	0	0	0	0	0	0	0	0	0	0	0	0	0	0	0	0	0	0	0	0	0	0	0	0	0	0	0	0	0	5.85412e-05	0	0	0	0	0	0	0	0	0	0	0	0	0	0	0	0
CH.1.1.9	0	0	0	0	0	0	0	0	0	0	0	0	0	0	0	0	0	0	0	0	0	0	0	0.000201207	0.000164123	0	0	0	0	0	0	0	0.00538579	0	0	0	0	0	0	0	0	0	0	0	0	0	0	0	0
CH.1.1.6	0	0	0	0	0	0	0	0	0	0	0	0	0	0	0	0	0	0	0	0	0	0	0	0	0.000492368	0	0	0	0	0.000257798	0	0.000194932	0.0100691	0	0	0	0	0	0	0	0	0	0	0.00263505	0	0	0	0	0
FL.1.1	0	0	0	0	0	0	0	0	0	0	0	0	0	0	0	0	0	0	0	0	0	0	0	0	0	0	0	0	0	0	0	0	0	0	0	0	0	0	0	0	0	0	0	0	0	0	0	0	0
XBB.1.48	0	0	0	0	0	0	0	0	0	0	0	0	0	0	0	0	0	0	0	0	0	0	0	0	0	0	0	0	0	0	0	0	0	0	0	0	0	0	0	0	0	0	0	0	0	0	0	0	0
EG.1.4	0	0	0.000274424	0	0	0	0	0	0	0	0	0	0	0	0.00399202	0	0	0	0	0	0	0	0	0.000201207	0	0	0	0	0	0	0	0.000194932	0	0	0	0	0	0	0	0	0	0	0	0	0	0	0	0	0
CA.5	0	0	0	0	0	0	0	0	0	0	0	0	0.000254647	0	0	0	0	0	0	0	0	0	0	0	0	0	0	0	0	0	0	0	0	0	0	0	0	0	0	0	0	0	0	0	0	0	0	0	0
XBB.3.1	0	0	0	0	0	0	0	0	0	0	0	0	0	0	0	0	0	0	0	0	0	0	0	0	0.000820614	0	0	0	0	0	0	0	0.000234165	0	0	0	0	0	0	0	0	0	0	0	0	0	0	0	0
XBB.1.38.1	0	0	0	0	0	0	0	0	0	0	0	0	0	0	0	0	0	0	0	0	0	0	0	0	0	0	0	0	0	0	0	0	0	0.00980392	0	0	0	0	0	0	0	0	0	0	0	0	0	0	0
BN.1.3.10	0	0	0	0.000180538	0	0	0	0	0	0	0	0	0	0	0	0	0	0.000590058	0	0	0	0	0	0	0	0	0	0	0	0	0	0	0	0	0	0	0	0	0	0	0.0518359	0	0	0	0	0	0	0	0.000483209
FT.1	0	0	0	0	0	0	0	0	0	0	0	0	0.00165521	0	0	0	0	0	0	0	0	0	0	0	0	0	0	0	0	0	0	0	0	0	0	0	0	0	0	0	0	0	0	0	0	0	0	0	0
DV.3.1	0	0	0	0	0	0	0.000790514	0	0	0	0.0013363	0	0	0	0	0	0	0	0	0	0	0	0	0.000134138	0	0	0	0	0	0	0	0.000584795	0.000351247	0	0	0	0	0	0	0	0	0	0	0.00527009	0	0	0	0	0
FQ.1	0	0	0	0	0	0	0	0	0	0	0	0	0	0	0	0	0	0	0	0	0	0	0	0	0	0	0	0	0	0	0	0.000584795	0	0	0	0	0	0	0	0	0	0	0	0	0	0	0	0	0
BN.1.11	0	0	0	0	0	0	0	0	0.00282486	0	0	0	0	0	0	0	0	0	0	0	0	0	0	0	0	0	0	0	0	0	0	0	0	0	0	0	0	0	0	0	0	0	0	0	0	0.00177305	0	0	0
XBB.2.2	0	0	9.14746e-05	0	0	0	0	0	0	0	0	0	0	0	0	0	0	0	0	0	0	0	0	0.000134138	0	0	0	0	0	0.00206239	0	0.000389864	0.000175623	0	0	0	0	0	0	0	0	0	0.018595	0.000439174	0	0	0	0	0.000483209
CH.1.1.8	0	0	0	0.000361076	0	0	0	0	0	0	0	0	0	0	0	0	0	0	0	0	0	0	0	0.000268276	0.000164123	0	0	0	0	0	0	0	0.00193186	0	0	0	0	0	0	0	0	0	0	0.0307422	0	0	0	0	0
CJ.1.1	0	0	0.000182949	0	0	0	0	0	0	0	0	0	6.36618e-05	0	0	0	0	0	0	0	0	0	0	6.70691e-05	0	0	0	0	0	0	0	0	0.000468329	0	0	0	0	0	0	0	0	0	0	0	0	0	0	0	0.000241604
GC.2	0	0	0	0	0	0	0	0	0	0	0	0	0	0	0	0	0	0	0	0	0	0	0	0	0	0	0	0	0	0	0	0	0	0	0	0	0	0	0	0	0	0	0	0	0	0	0	0	0
XBB.1.5.30	0	0	0	0	0.0142857	0	0	0	0	0	0	0	0.000127324	0	0	0	0	0	0	0	0	0	0	0	0	0	0	0	0	0	0	0	0	0	0	0	0	0	0	0	0	0	0	0	0	0	0	0	0
EK.3	0	0	0	0	0	0	0	0	0	0	0	0	0	0	0	0	0	0	0	0	0	0	0	0	0	0	0	0	0	0	0	0	0.00052687	0	0	0	0	0	0	0	0	0	0	0.00263505	0	0	0	0	0
FD.1.1	0	0	0	0	0	0	0	0	0	0	0	0	0.000127324	0	0	0	0	0	0	0	0	0	0	0	0	0	0	0	0	0	0	0	0	0	0	0	0	0	0	0	0	0	0	0	0	0	0	0	0
XBF.1.1	0	0	0	0	0	0	0	0	0	0	0	0	0	0	0	0	0	0	0	0	0	0	0	0	0	0	0	0	0	0	0	0	0.000175623	0	0	0	0	0	0	0	0	0	0	0	0	0	0	0	0
BN.1.6	0	0	0	0	0	0	0.00158103	0	0	0	0	0	0	0	0	0	0	0	0	0	0	0	0	0	0	0	0	0	0	0	0	0	0	0	0	0	0	0	0	0	0	0	0	0	0	0	0	0	0
XBB.1.5.68	0	0	0	0	0	0	0	0	0	0	0	0	0	0	0	0	0	0	0	0	0	0	0	0	0	0	0	0	0	0	0	0	0	0	0	0	0	0	0	0	0	0	0	0	0	0	0	0	0
HZ.3	0	0	0	0	0	0	0	0	0	0	0	0	0	0	0	0	0	0	0	0	0	0	0	0	0	0	0	0	0	0	0	0	0	0	0	0	0	0	0	0	0	0	0	0	0	0	0	0	0
GD.2	0	0	0	0	0	0	0	0	0.00282486	0	0	0	0	0	0	0	0	0	0	0	0	0	0	0.000134138	0	0	0	0	0	0.00309358	0	0	0.000234165	0	0	0	0	0	0	0	0	0	0	0.000439174	0	0	0	0	0
XBB.2.3.4	0	0	0	0.000180538	0	0	0	0	0	0	0	0	0	0	0	0	0	0	0	0	0	0	0	0	0	0	0	0	0	0	0	0	0	0	0	0	0	0	0	0	0	0	0	0	0	0	0	0	0
CH.1.1.13	0	0	0	0	0	0	0	0	0	0	0	0	0	0	0	0	0	0	0	0	0	0	0	0	0.00114886	0	0	0	0	0	0	0	0.00602974	0	0	0	0	0	0	0	0	0	0	0	0	0	0	0	0.000241604
CH.1.1.18	0	0	0.000548847	0	0	0	0	0	0.00282486	0	0	0	6.36618e-05	0	0.00399202	0	0	0	0	0	0	0	0	0.000670691	0	0	0	0	0	0	0	0	0.000936658	0	0	0	0	0	0	0	0	0.00172712	0	0	0	0.00531915	0	0	0
XBB.1.9.5	0	0	0	0	0	0	0	0	0	0	0	0	0	0	0	0	0	0	0	0	0	0	0	0	0	0	0	0	0	0	0	0	0.000117082	0	0	0	0	0	0	0	0	0	0	0	0.000681663	0	0	0	0
BN.1.7	0	0	0	0	0	0	0.00158103	0	0	0	0	0	0.000254647	0	0.00598802	0	0	0	0	0	0	0	0	0.000603622	0.000492368	0	0	0.0106383	0	0	0	0.000194932	0.00591266	0	0	0	0	0	0.00067981	0	0	0.0103627	0	0.000439174	0	0	0	0.00275482	0.000241604
BN.1.5.2	0	0	0	0.000180538	0	0	0.00158103	0	0	0	0	0	0.000381971	0	0	0	0	0	0	0	0	0	0	6.70691e-05	0	0	0	0	0	0	0	0.000584795	5.85412e-05	0	0	0	0	0	0	0	0	0	0	0	0	0	0	0	0
XBB.1.24	0	0	0	0	0	0	0	0	0	0	0	0	0	0	0	0	0	0	0	0	0	0	0	0	0	0	0	0	0	0	0	0	0	0	0	0	0	0	0	0	0	0	0	0	0	0	0	0	0
XBB.1.5.41	0	0	0	0	0	0	0	0	0	0	0	0	0	0	0	0	0	0	0	0	0	0	0	0	0	0	0	0	0	0	0	0	0	0	0	0	0	0	0	0	0	0	0	0	0	0.00177305	0	0	0
XBB.1.25	0	0	9.14746e-05	0	0	0	0	0	0	0	0	0	0	0	0	0	0	0	0	0	0	0	0	6.70691e-05	0	0	0	0	0	0	0	0	0	0	0	0	0	0	0	0	0	0	0	0	0.000681663	0	0	0	0
CH.1.1.26	0	0	0	0	0	0	0	0	0	0	0	0	0	0	0	0	0	0	0	0	0	0	0	0	0	0	0	0	0	0.000257798	0	0.000194932	0.000292706	0	0	0	0	0	0	0	0	0	0	0	0	0	0	0	0
FR.2	0	0	0	0	0	0	0	0	0	0	0	0	0	0	0	0	0	0	0	0	0	0	0	0	0	0	0	0	0	0	0	0	0	0	0	0	0	0	0	0	0	0	0	0	0	0	0	0	0
XBB.1.5.10	0	0	0	0	0	0	0	0	0	0	0	0	0	0	0	0	0	0	0	0	0	0	0	0	0	0	0	0	0	0	0	0	0	0	0	0	0	0	0	0	0	0	0	0	0	0	0	0	0
XBF.8.1	0	0	0	0.00108323	0	0	0	0	0	0	0	0	0	0	0	0	0	0	0	0	0	0	0	0	0	0	0	0	0	0	0	0	0	0	0	0	0	0	0	0	0	0	0	0	0	0	0	0	0
XBB.2.7	0	0	0	0.00108323	0	0	0	0	0	0	0.000445434	0	0	0	0	0	0	0	0	0	0	0	0	0	0	0	0	0	0	0	0	0	0.000175623	0	0	0	0	0	0	0	0	0	0	0	0	0.0035461	0	0	0
XBB.1.45	0	0	0	0	0	0	0	0	0	0	0	0	0	0	0	0	0	0	0	0	0	0	0	0	0	0	0	0	0	0	0	0	0	0	0	0	0	0	0	0	0	0	0	0	0	0	0	0	0
GD.3	0	0	0	0	0	0	0	0	0	0	0	0	0	0	0	0	0	0	0	0	0	0	0	0	0	0	0	0	0	0	0	0	0	0	0	0	0	0	0	0	0	0	0	0	0	0.00177305	0	0	0
BN.1.5.1	0	0	0	0.000180538	0	0	0	0	0	0	0	0	0	0	0	0	0	0	0	0	0	0	0	0	0	0	0	0	0	0	0	0	0	0	0	0	0	0	0	0	0	0	0	0	0	0	0	0	0
BN.1.4.1	0	0	0.000182949	0	0	0	0	0	0	0	0	0	0	0	0	0	0	0	0	0	0	0	0	0.0010731	0.000164123	0	0	0	0	0	0	0	0.000351247	0	0	0	0	0	0	0	0	0	0	0.0017567	0	0	0	0	0
BM.1.1.1	0	0	0	0	0	0	0	0	0	0	0	0	0	0	0	0	0	0	0	0	0	0	0	0	0	0	0	0	0	0	0	0	0	0	0	0	0	0	0	0	0	0	0	0.000439174	0	0	0	0	0
CH.1.1.19	0	0	0	0.000180538	0	0	0	0	0	0	0	0	0	0	0.00199601	0	0	0	0.00398406	0	0	0	0	6.70691e-05	0.00131298	0	0	0	0	0	0	0	0.0101862	0	0	0	0	0	0.00135962	0	0	0	0	0.000439174	0	0	0	0	0
XBB.1.5.90	0	0	0	0	0	0	0.000790514	0	0	0	0	0	0	0	0	0	0	0	0	0	0	0	0	6.70691e-05	0	0	0	0	0	0	0	0.000389864	0	0	0	0	0	0	0	0	0	0	0	0	0	0	0	0	0
EG.1.2	0	0	0.00292719	0	0	0	0	0	0	0	0	0	0	0	0	0	0	0	0	0	0	0	0	6.70691e-05	0	0	0	0	0	0	0	0	0	0	0	0	0	0	0	0	0	0	0	0	0	0	0	0	0
BN.1.4.2	0	0	0.000640322	0	0	0	0	0	0	0	0	0	6.36618e-05	0	0.00199601	0	0	0	0	0	0	0	0	0.00335345	0	0	0	0	0	0.000257798	0	0.000584795	0	0	0	0	0	0	0	0	0	0.00518135	0	0.000439174	0	0	0	0	0.00265765
XBB.2.6.1	0	0	0	0	0	0	0	0	0	0	0	0	0	0	0	0.000987167	0	0	0	0	0	0	0	0	0	0	0	0	0	0	0	0	0	0	0	0	0	0	0	0	0	0	0	0	0	0	0	0	0
XBB.1.39	0	0	0	0	0	0	0	0	0	0	0	0	0	0	0	0	0	0	0	0	0	0	0	0	0	0	0	0	0	0	0	0	0	0	0	0	0	0	0	0	0	0	0.00206612	0	0	0	0	0	0
XBB.1.5.35	0	0	0	0	0	0	0	0	0	0	0	0	0	0	0	0.000987167	0	0	0	0	0	0	0	0	0	0	0	0	0	0	0	0	0	0	0	0	0	0	0	0	0	0	0	0	0	0	0	0	0
CM.5.1	0	0	0	0	0	0	0	0	0	0	0	0	0	0	0	0	0	0	0	0	0	0	0	6.70691e-05	0	0	0	0	0	0	0	0	0	0	0	0	0	0	0	0	0	0	0	0	0	0	0	0	0
XBB.1.43	0	0	0	0	0	0	0	0	0	0	0	0	0	0	0	0	0	0	0	0	0	0	0	0	0	0	0	0	0	0	0	0	0	0	0	0	0	0	0	0	0	0	0.0268595	0	0	0	0	0	0
EJ.2	0	0	9.14746e-05	0.00126377	0	0	0	0.0117647	0	0	0	0	0	0	0	0	0	0	0	0	0	0	0	0.000134138	0.000164123	0	0	0	0	0	0.00127388	0	0.000468329	0	0	0	0	0	0	0	0.0107991	0	0	0.000878349	0	0	0	0	0
XBB.1.9.3	0	0	0	0.000361076	0	0	0	0	0	0	0	0	6.36618e-05	0	0	0	0	0	0	0	0	0	0	0	0	0	0	0	0	0	0	0.000194932	0	0	0	0	0	0	0	0	0	0	0	0	0	0.00177305	0	0	0
CH.1.1.27	0	0	0	0.00397184	0	0	0	0	0	0	0	0	6.36618e-05	0	0	0	0	0	0	0	0	0	0	0.000603622	0	0	0	0	0	0	0	0	0.00111228	0	0	0	0	0	0	0	0	0	0	0.000878349	0	0	0	0	0.000241604
XBB.1.30	0	0.00151515	0	0	0	0	0	0	0	0	0	0	0.000509295	0	0	0	0	0	0	0	0	0	0	0	0	0	0	0	0	0	0	0	0	0	0	0	0	0	0	0	0	0	0	0	0	0	0	0	0
GP.3	0	0	0.000640322	0	0	0	0	0	0	0	0	0	0	0	0	0.000987167	0	0	0	0	0	0	0	0.000201207	0.000164123	0	0	0	0	0	0	0.000974659	0.00134645	0	0	0	0	0	0	0	0	0	0	0.0434783	0	0	0	0	0
XBB.1.5.93	0	0	0	0	0	0	0	0	0	0	0	0	0	0	0	0	0	0	0	0	0	0	0	0	0	0	0	0	0	0	0	0	0	0	0	0	0	0	0	0	0	0	0	0	0	0	0	0	0
XBL.2	0	0	0	0	0	0	0	0	0	0	0	0	0	0	0	0	0	0	0	0	0	0	0	0	0	0	0	0	0	0	0	0	0	0	0	0	0	0	0	0	0	0	0	0	0	0	0	0	0
HP.1	0	0	0	0	0	0	0	0	0	0	0	0	0	0	0	0	0	0	0	0	0	0	0	0	0	0	0	0	0	0	0	0	0	0	0	0	0	0	0	0	0	0	0	0	0	0	0	0	0
FP.1	0	0	0	0	0	0	0	0	0	0	0	0	0	0	0	0	0	0	0	0	0	0	0	0	0	0	0	0	0	0	0	0	0	0	0	0	0	0	0	0	0	0	0.00206612	0	0	0	0	0	0
FL.13.3	0	0	0	0	0	0	0	0	0.00282486	0	0	0	0	0	0	0	0	0	0	0	0	0	0	6.70691e-05	0.000820614	0	0	0	0	0	0	0	5.85412e-05	0	0	0	0	0	0	0	0	0	0	0	0	0	0	0	0
FL.3.3	0	0	0	0	0	0	0	0	0	0	0	0	0	0	0	0	0	0	0	0	0	0	0	0	0	0	0	0	0	0	0	0	0.000175623	0	0	0	0	0	0	0	0	0	0	0	0	0	0	0	0
GA.1	0	0	0	0	0	0	0	0	0	0	0	0	0	0	0	0	0	0	0	0	0	0	0	0	0	0	0	0	0	0	0	0	0	0	0	0	0	0	0	0	0	0	0	0	0	0	0	0	0
XBL.3	0	0	0	0	0	0	0	0	0	0	0	0	0	0	0	0	0	0	0	0	0	0	0	0	0	0	0	0	0	0	0	0	0	0	0	0	0	0	0	0	0.00215983	0	0	0.000878349	0	0	0	0	0
FP.2	0	0	0	0	0	0	0	0	0	0	0	0	0	0	0	0	0	0	0	0	0	0	0	0	0	0	0	0	0	0	0	0	0	0	0	0	0	0	0	0	0	0	0	0	0	0	0	0	0
FH.1	0	0	0	0	0	0	0	0	0	0	0	0	6.36618e-05	0	0	0	0	0	0	0	0	0	0	0.000134138	0	0	0	0	0	0	0	0	0	0	0	0	0	0	0	0	0	0	0	0	0	0	0	0	0
CH.1.1.14	0	0	0.000365898	0	0	0	0.00237154	0	0	0	0	0	0	0	0	0.000987167	0	0	0	0	0	0	0	0.000268276	0	0	0	0	0	0.00103119	0	0	0.00321976	0	0	0	0	0	0	0	0	0	0	0.000439174	0	0	0	0	0
FJ.1	0	0	0	0	0	0	0	0	0	0	0	0	0.000127324	0	0	0	0	0	0	0	0	0	0	0.000134138	0	0	0	0	0	0	0	0.000194932	0.00245873	0	0	0	0	0	0	0	0	0	0	0	0	0	0	0	0
XBB.1.26	0	0	0	0	0	0	0	0	0	0	0	0	0.000827604	0	0	0	0	0	0	0	0	0	0	0	0	0	0	0	0	0	0	0	0	0	0	0	0	0	0	0	0	0	0	0	0	0	0	0	0
XBB.1.44	0	0	0	0	0	0	0	0	0	0	0	0	0.000127324	0	0	0	0	0	0	0	0	0	0	0.000201207	0.000328246	0	0	0	0	0	0	0	5.85412e-05	0	0	0	0	0	0.00067981	0	0	0	0	0	0	0	0	0	0
CM.1	0	0	9.14746e-05	0	0	0	0	0	0	0	0	0	0.000318309	0	0	0	0	0	0	0	0	0	0	0	0	0	0	0	0	0	0	0	0.000117082	0	0	0	0	0	0	0	0.00215983	0	0	0	0	0	0	0	0
FE.1.1.2	0	0	0	0	0	0	0	0	0	0	0.000445434	0	0	0	0	0	0	0	0	0	0	0	0	0	0	0	0	0	0	0	0	0	0	0	0	0	0	0	0	0	0	0	0	0	0	0	0	0	0
FD.4.1	0	0	0	0	0	0	0	0	0	0	0	0	0	0	0	0	0	0	0	0	0	0	0	0	0	0	0	0	0	0	0	0	0.000117082	0	0	0	0	0	0	0	0	0	0	0.00570927	0	0	0	0	0
BY.1.1.1	0	0	0	0	0	0	0	0	0	0	0	0	0	0	0	0	0	0	0	0	0	0	0	6.70691e-05	0	0	0	0	0	0	0	0.000194932	0	0	0	0	0	0	0	0	0	0	0	0	0	0	0	0	0.000241604
BN.1.2.6	0	0	0.000182949	0	0	0	0	0	0	0	0	0	0.000190985	0	0	0	0	0.000147514	0	0	0	0	0	0.00100604	0	0	0	0	0	0	0	0	0	0	0	0	0	0	0	0	0.00431965	0	0	0	0	0	0	0	0
CH.1.1.4	0	0	0	0	0	0	0	0	0	0	0	0	0	0	0	0	0	0	0	0	0	0	0	0.000335345	0.000164123	0	0	0	0	0	0	0	0	0	0	0	0	0	0	0	0	0.00172712	0	0	0	0	0	0	0
CB.1	0	0	0.0010977	0	0	0	0	0	0	0	0	0	0	0	0	0	0	0	0	0	0	0	0	0.000201207	0	0	0	0	0	0	0	0	0.000117082	0	0	0	0	0	0	0	0	0	0	0	0	0	0	0	0
EL.1	0	0	0.00192097	0	0	0	0	0	0	0	0	0	0	0	0	0	0	0	0	0	0	0	0	0.000201207	0	0	0	0	0	0.000773395	0	0.000194932	0	0	0	0	0	0	0	0	0	0.00518135	0	0.000439174	0	0	0	0	0
EJ.3	0	0	0	0	0	0	0	0	0	0	0	0	0	0	0	0	0	0	0	0	0	0	0	0	0	0	0	0	0	0	0	0	0	0	0	0	0	0	0	0	0	0	0	0	0	0.00177305	0	0	0
XBB.1.5.37	0	0	0	0.000180538	0.00714286	0	0.00395257	0	0	0	0	0	0	0	0	0	0	0	0	0	0	0	0	6.70691e-05	0	0	0	0	0	0.00128899	0	0.000194932	0	0	0	0	0	0	0.00067981	0	0	0	0	0	0	0.00177305	0	0	0
FE.1	0	0	0	0	0	0	0	0	0	0	0.000890869	0	0	0	0	0	0	0	0	0	0	0	0	0	0	0	0	0	0	0	0	0	0	0	0	0	0	0	0	0	0	0	0	0	0	0	0	0	0
CM.8.1.4	0	0	0	0	0	0	0	0	0	0	0	0	6.36618e-05	0	0	0	0	0	0	0	0	0	0	6.70691e-05	0.000656491	0	0	0	0	0	0	0	0	0	0	0	0	0	0	0	0	0	0	0	0	0	0	0	0
BR.5.1	0	0	0	0	0	0	0	0	0	0	0	0	6.36618e-05	0	0	0	0	0	0	0	0	0	0	0	0	0	0	0	0	0	0	0	0	0	0	0	0	0	0	0	0	0	0	0	0	0	0	0	0
XBB.1.5.50	0	0	0	0	0	0	0	0	0	0	0	0	0.000190985	0	0	0	0	0	0	0	0	0	0	0	0	0	0	0	0	0	0	0	0	0	0	0	0	0	0	0	0	0	0	0	0	0	0	0	0
XBB.2.11	0	0	0.000640322	0	0	0	0	0	0	0	0	0	0.000254647	0	0	0	0	0	0	0	0	0	0	0	0	0	0	0	0	0	0	0	0	0	0	0	0	0	0	0	0	0	0	0	0	0.00531915	0	0	0
CH.1.1.12	0	0	9.14746e-05	0	0	0	0	0	0	0	0	0	0	0	0	0	0	0	0	0	0	0	0	0.000268276	0.0195306	0	0	0	0	0	0	0	0	0	0	0	0	0	0	0	0	0	0	0	0	0	0	0	0
XBB.1.7	0	0	0	0	0	0	0	0	0	0	0	0	0	0	0	0	0	0	0	0	0	0	0	0	0	0	0	0	0	0	0	0	0	0	0	0	0	0	0	0	0	0	0	0	0	0	0	0	0
BN.1.8	0	0	0	0	0	0	0	0	0	0	0	0	0	0	0	0	0	0	0	0	0	0	0	0	0	0	0	0	0	0	0	0	5.85412e-05	0	0	0	0	0	0	0	0	0	0	0	0	0	0	0.0495868	0
BN.1.2.4	0	0	0.000365898	0	0	0	0	0	0.00282486	0	0	0	0	0	0	0	0	0	0	0	0	0	0	0.000402414	0.00131298	0	0	0	0	0	0	0	0.000292706	0	0	0	0	0	0	0	0	0	0	0	0	0	0	0	0
CH.1.1.30	0	0	0.000274424	0	0	0	0.000790514	0	0	0	0	0	0	0	0	0	0	0	0	0	0	0	0	0.000335345	0.000328246	0	0	0	0	0	0	0	0	0	0	0	0	0	0	0	0	0	0	0	0	0	0	0	0
XBF.10	0	0	0	0.0014443	0	0	0	0	0	0	0	0	0	0	0	0	0	0	0	0	0	0	0	0	0	0	0	0	0	0	0	0	5.85412e-05	0	0	0	0	0	0	0	0	0	0	0	0	0	0	0	0
EK.2	0	0	0	0	0	0	0	0	0	0	0	0	0.000254647	0	0	0	0	0	0	0	0	0	0	0	0	0	0	0	0	0	0	0.000194932	5.85412e-05	0	0	0	0	0	0	0	0	0	0	0	0	0	0	0	0
XBB.1.5.97	0	0	0	0	0	0	0	0	0	0	0	0	0	0	0	0	0	0	0	0	0	0	0	0	0	0	0	0	0	0	0	0	0.000351247	0	0	0	0	0	0	0	0	0	0	0	0	0	0	0	0
BN.2	0	0	0	0	0	0	0	0	0	0	0	0	0	0	0	0	0	0	0	0	0	0	0	0	0	0	0	0	0	0	0	0	0	0	0	0	0	0	0	0	0	0	0	0	0	0	0	0	0
XBJ.1.1	0	0	0	0	0	0	0	0	0	0	0	0.02	0	0	0	0	0	0	0	0	0	0	0	0	0	0	0	0	0	0	0	0	0	0	0	0	0	0	0	0	0	0	0	0	0	0	0	0	0
XBB.1.43.1	0	0	0	0	0	0	0	0	0	0	0	0	0	0	0	0	0	0	0	0	0	0	0	0	0	0	0	0	0	0	0	0.000194932	0.000175623	0	0	0	0	0	0	0	0	0	0	0	0	0.0035461	0	0	0
FL.19	0	0	0	0	0	0	0	0	0	0	0	0	0	0	0	0	0	0	0	0	0	0	0	0	0	0	0	0	0	0	0	0	0	0	0	0	0	0	0	0	0	0.00172712	0	0	0	0	0	0	0
BN.1.3.3	0	0	0.00164654	0	0	0	0.000790514	0	0	0	0	0	0	0	0	0	0	0	0	0	0	0	0	0.000670691	0.000164123	0	0	0	0	0	0	0.000584795	0	0	0	0	0	0	0	0	0	0.00172712	0	0	0	0	0	0	0
BA.2.75.2	0	0	0	0.000361076	0	0	0.000790514	0	0	0	0	0	0	0	0.00199601	0	0	0	0	0	0	0	0	6.70691e-05	0	0	0	0	0	0.000515597	0	0.000194932	0.000234165	0	0	0	0	0	0	0	0	0	0.00206612	0	0	0.00177305	0	0	0
XBB.1.5.3	0	0	0	0	0	0	0	0	0	0	0	0	6.36618e-05	0	0	0	0	0	0	0	0	0	0	0	0	0	0	0	0	0	0	0	0	0	0	0	0	0	0	0	0	0	0	0	0.000681663	0	0	0	0
BM.1.1.5	0	0	0	0	0	0	0.00237154	0	0	0	0	0	0	0	0	0	0	0	0	0	0	0	0	0	0.000164123	0	0	0	0	0	0	0.000584795	0.000292706	0	0	0	0	0	0	0	0	0	0	0	0	0	0	0	0
XBB.1.5.57	0	0	9.14746e-05	0.000180538	0	0	0	0	0	0	0	0	0.000954927	0	0	0	0	0	0	0	0	0	0	0	0	0	0	0	0	0	0.00254777	0.000584795	5.85412e-05	0	0	0	0	0	0	0	0	0	0	0	0	0	0	0	0
XBB.1.5.91	0	0	0	0	0	0	0	0	0	0	0	0	0	0	0	0	0	0	0	0.00280505	0	0	0	0	0	0	0	0	0	0	0	0	0	0	0	0	0	0	0	0	0	0	0	0	0	0	0	0	0
XBJ.4	0	0	0	0	0	0	0	0	0	0	0	0	0	0	0	0	0	0	0	0	0	0	0	0	0	0	0	0	0	0	0	0	0	0	0	0	0	0	0	0	0	0	0	0	0	0	0	0	0
BA.2.75.4	0	0	0.000274424	0.000180538	0	0	0	0	0	0	0	0	0	0	0	0	0	0	0	0	0	0	0	6.70691e-05	0	0	0	0	0	0	0	0	0	0	0	0	0	0	0	0	0	0.00518135	0	0	0	0.00177305	0	0	0.00144963
FF.1	0	0	0	0	0	0	0	0	0	0	0	0	0	0	0	0	0	0	0	0	0	0	0	6.70691e-05	0	0	0	0	0	0	0	0	0.00105374	0	0	0	0	0	0	0	0	0	0	0.000878349	0	0	0	0	0
XBB.1.47	0	0	0	0	0	0	0	0	0	0	0	0	0	0	0	0	0	0	0	0	0	0	0	0.000134138	0	0	0	0	0	0	0	0	0	0	0	0	0	0	0	0	0	0	0	0	0	0	0	0	0
CJ.1.3.2	0	0	0	0	0	0	0	0	0	0	0	0	0	0	0	0	0	0	0	0	0	0	0	0	0	0	0	0	0	0	0	0	0	0	0	0	0	0	0	0	0	0	0	0	0	0	0	0	0
XBB.1.5.5	0	0	0.000548847	0	0.00714286	0	0	0	0.00282486	0	0	0	0.000636618	0	0.00199601	0	0	0	0	0	0	0	0	6.70691e-05	0	0	0	0	0	0.000257798	0	0	0.000409788	0	0	0	0	0	0	0	0	0	0	0	0	0.00177305	0	0	0
XBB.2.6.2	0	0	0	0	0	0	0	0	0	0	0	0	0	0	0	0.0029615	0	0	0	0	0	0	0	0	0	0	0.00374532	0	0	0	0	0	0	0	0	0	0	0	0	0	0	0	0	0	0	0	0	0	0
XBB.1.14	0	0	9.14746e-05	0.000361076	0	0	0	0	0	0	0	0	0	0	0	0	0	0	0	0	0	0	0	0	0.000656491	0	0	0	0	0	0	0	5.85412e-05	0	0	0	0	0	0	0	0	0	0	0.000439174	0	0	0	0	0
XBB.2.10	0	0	9.14746e-05	0	0	0	0	0	0	0	0	0	0	0	0	0	0	0	0	0	0	0	0	0.000134138	0.000492368	0	0	0.0106383	0	0	0	0	0.000351247	0	0	0	0	0	0	0	0	0	0	0	0	0.00531915	0	0	0
XBB.1.4	0	0	0.000274424	0.000180538	0	0	0.0173913	0	0.0169492	0	0.000890869	0	0.000127324	0	0	0.000987167	0	0	0	0	0	0	0	0.000335345	0.000328246	0.0344828	0	0	0	0.00128899	0	0.000194932	5.85412e-05	0	0	0	0	0	0	0.00380228	0	0.00345423	0.00206612	0	0	0.0035461	0	0.00826446	0.00821455
FL.1	0	0	0	0	0	0	0	0	0.00847458	0	0	0	0	0	0	0	0	0	0	0	0	0	0	0	0	0	0	0	0	0	0	0	0.000409788	0	0	0	0	0	0	0	0	0	0	0	0	0	0	0	0
CH.1.1.28	0	0	0.000365898	0	0	0	0	0	0	0	0	0	0	0	0	0	0	0	0	0	0	0	0	0.000335345	0.00229772	0	0	0	0	0.00360918	0	0	0.00257581	0	0	0	0	0	0	0	0	0.00172712	0	0	0	0	0	0.00275482	0.000241604
BR.5	0	0	0	0	0	0	0	0	0	0	0	0	0	0	0	0	0	0	0	0	0	0	0	0	0	0	0	0	0	0	0	0	0	0	0	0	0	0	0	0	0	0	0	0	0	0	0	0	0
XBB.1.32	0	0	0	0.000180538	0	0	0	0	0	0	0	0	0.00114591	0	0	0	0	0	0	0	0	0	0	0.000201207	0.000164123	0	0	0	0	0	0	0.000194932	0	0	0	0	0	0	0	0	0	0	0	0	0	0	0	0	0
XBB.1.5.75	0	0	0	0	0	0	0	0	0	0	0	0	0	0	0	0	0	0	0	0	0	0	0	0	0	0	0	0	0	0	0	0.00194932	0	0	0	0	0	0	0	0	0	0	0	0	0	0	0	0	0
CH.1.1.32	0	0	0	0	0	0	0.000790514	0	0.00564972	0	0	0	0	0	0	0	0	0	0	0	0	0	0	0	0	0	0	0	0	0	0	0	0	0	0	0	0	0	0	0	0	0	0	0	0	0	0	0	0
FD.3	0	0	0	0.000180538	0	0	0	0	0	0	0	0	6.36618e-05	0	0	0	0	0	0	0	0	0	0	0	0	0	0	0	0	0	0.00254777	0	0	0	0	0	0	0	0	0	0	0	0	0	0	0	0	0	0
BY.1.2	0	0	0	0	0	0	0	0	0	0	0	0	0	0	0	0	0	0	0	0	0	0	0	0	0	0	0	0	0	0	0	0	0.000234165	0	0	0	0	0	0	0	0	0	0	0	0	0	0	0	0
XBY	0	0	0	0.00108323	0	0	0	0	0	0	0	0	0	0	0	0	0	0	0	0	0	0	0	0	0	0	0	0	0	0	0	0	0	0	0	0	0	0	0	0	0	0	0	0	0	0	0	0	0
CJ.1.3	0	0	0.00301866	0	0	0	0	0	0	0	0	0	0.000891266	0	0	0	0	0	0	0	0	0	0.00809717	0.000201207	0	0	0	0	0	0	0	0	0.000643953	0	0	0	0	0	0	0	0	0	0	0	0	0	0	0	0
EG.1.6	0	0	9.14746e-05	0.000180538	0	0	0	0	0.00282486	0	0	0	6.36618e-05	0	0	0	0	0	0	0	0	0	0	0.000335345	0	0	0	0	0	0	0	0	5.85412e-05	0	0	0	0	0	0	0	0	0	0	0	0.00136333	0	0	0	0
FL.3	0	0	0	0	0	0	0	0	0	0	0	0	6.36618e-05	0	0	0	0	0	0	0	0	0	0	0.000335345	0	0	0	0	0	0.000257798	0	0	0.00532725	0	0	0	0	0	0	0	0	0	0	0.000878349	0	0	0	0	0
BN.1.3.9	0	0	0	0.000180538	0	0	0	0	0	0	0	0	0	0	0	0	0	0.000442543	0	0	0	0	0	0.000268276	0.000164123	0	0	0	0	0	0	0	0	0.0294118	0	0	0	0	0	0	0	0	0	0	0	0	0	0	0
CM.2.1	0	0	0	0.000180538	0	0	0	0	0	0	0	0	0	0	0	0	0	0	0	0	0	0	0	0	0	0	0	0	0	0	0	0	0	0	0	0	0	0	0	0	0	0	0	0	0	0	0	0	0
XBB.1.5.4	0	0	0	0	0.0285714	0	0	0	0	0	0	0	0.000254647	0	0	0	0	0	0	0	0	0	0	6.70691e-05	0	0	0	0	0	0	0.00127388	0.000194932	0.000292706	0	0	0	0	0	0	0	0	0	0	0	0	0	0	0	0
BN.4	0	0	9.14746e-05	0	0	0	0	0	0	0	0	0	0	0	0	0	0	0	0	0	0	0	0	0	0	0	0	0	0	0	0	0	0	0	0	0	0	0	0	0	0	0	0	0	0	0	0	0	0
XBB.1.19	0	0	0	0	0	0	0	0	0	0	0	0	0	0	0	0	0	0	0	0	0	0	0	6.70691e-05	0	0	0	0	0	0	0	0.000194932	0.000234165	0	0	0	0	0	0	0	0	0	0	0	0	0	0	0	0.000241604
XBB.1.37	0	0	0	0.000361076	0	0	0	0	0	0	0.000445434	0	0	0	0	0	0	0	0	0	0	0	0	0	0	0	0	0	0	0	0	0.000194932	5.85412e-05	0	0	0	0	0	0	0	0	0	0.0103306	0	0	0	0	0	0
BN.1.9	0	0	0.000182949	0.00090269	0	0	0	0	0	0.0180412	0	0	0.000127324	0	0	0	0	0	0	0	0	0	0	0.00140845	0	0	0	0	0	0	0	0	5.85412e-05	0	0	0	0	0	0	0	0	0	0.00826446	0	0.000681663	0	0	0	0.000241604
DS.2	0	0	0.00301866	0.000180538	0	0	0	0	0	0	0	0	0.000127324	0	0.00199601	0	0	0	0	0	0	0	0	0.00596915	0	0	0	0	0	0.000515597	0	0.000389864	0.000351247	0	0	0	0	0	0.00067981	0	0	0.0189983	0	0.0017567	0	0	0	0	0
EP.1	0	0	0	0	0	0	0	0	0	0	0	0	0	0	0	0	0	0	0	0	0	0	0	0	0	0	0	0	0	0	0	0	0	0	0	0	0	0	0	0	0	0	0	0	0	0.00177305	0	0	0
XBB.1.5.56	0	0	0	0	0	0	0	0	0	0	0	0	6.36618e-05	0	0	0	0	0	0	0	0	0	0	0.000134138	0	0	0	0	0	0	0	0	0	0	0	0	0	0	0.00067981	0	0	0	0	0	0	0	0	0	0
XBB.1.5.83	0	0	0	0	0	0	0	0	0	0	0	0	0	0	0	0	0	0	0	0	0	0	0	0	0	0	0	0	0	0	0	0	0	0	0	0	0	0	0	0	0	0	0	0	0	0	0	0	0
XBB.1.35	0	0	0	0	0	0	0	0	0	0	0	0	0	0	0	0	0	0	0	0	0	0	0	0	0	0	0	0	0	0	0	0	0	0	0	0	0	0	0	0	0	0	0	0	0	0	0	0	0
EP.2	0	0	0	0	0	0	0.00237154	0	0	0	0	0	0	0	0	0	0	0	0	0	0	0	0	0	0	0	0	0	0	0	0	0.000389864	0	0	0	0	0	0	0	0	0	0	0	0	0	0	0	0	0
EG.2	0	0	0	0	0	0	0	0	0	0	0	0	0	0	0	0	0	0	0	0	0	0	0	0	0	0	0	0	0	0	0	0	0	0	0	0	0	0	0	0	0	0	0.00619835	0	0	0	0	0	0
FL.27	0	0	0	0	0	0	0	0	0	0	0	0	0	0	0	0	0	0	0	0	0	0	0	0	0.000164123	0	0	0	0	0	0	0.000389864	0.000175623	0	0	0	0	0	0	0	0	0	0	0	0	0	0	0	0
FL.18	0	0	9.14746e-05	0	0	0	0	0	0	0	0	0	0	0	0	0	0	0	0	0	0	0	0	0.000134138	0	0	0	0	0	0	0	0	0	0	0	0	0	0	0	0	0	0	0	0	0	0	0	0	0
XBB.1.5.18	0	0	9.14746e-05	0.000361076	0	0	0	0	0	0	0	0	0.00108225	0	0	0.000987167	0	0	0	0	0	0	0	0.000201207	0	0.0172414	0	0	0	0.000257798	0	0.00136452	0.0101862	0	0	0	0	0	0	0	0	0	0	0.000439174	0	0.0070922	0	0	0.000241604
CA.3.1	0	0	0	0	0	0	0	0	0	0	0	0	0.000254647	0	0	0	0	0	0	0	0	0	0	0	0	0	0	0	0	0	0	0	0	0	0	0	0	0	0	0	0	0	0	0	0	0	0	0	0
XBQ	0	0	0	0.000361076	0	0	0	0	0	0	0	0	0	0	0.00199601	0	0	0	0	0	0	0	0	0	0.000164123	0	0	0	0	0	0	0.000974659	0.00122936	0	0	0	0	0	0	0	0	0	0	0	0	0	0	0	0
XBP	0	0	0	0	0	0	0.000790514	0	0	0	0	0	0	0	0	0	0	0	0	0	0	0	0	0	0.000328246	0	0	0	0	0	0	0	5.85412e-05	0	0	0	0	0	0	0	0	0	0	0	0.000681663	0	0	0	0
BQ.1.2.2	0	0	0	0	0	0	0	0	0	0	0	0	0	0	0	0	0	0	0	0	0	0	0	0	0	0	0	0	0	0	0	0	0	0	0	0	0	0	0	0	0	0	0	0	0	0	0	0	0
XBB.3.4	0	0	0	0	0	0	0	0	0.00282486	0	0	0	0.000190985	0	0	0.000987167	0	0	0	0	0	0	0	0	0	0	0	0	0	0	0	0.000194932	0	0	0	0	0	0	0	0	0	0	0	0	0	0.00177305	0	0	0.000241604
CA.7	0	0	0.000365898	0.000180538	0	0	0.00632411	0	0	0	0	0	0.00152788	0	0	0	0	0	0	0	0	0	0	0.000603622	0.00131298	0	0.00374532	0	0	0.00721836	0.00127388	0.000389864	0.00304414	0	0	0	0	0	0	0	0	0.00172712	0	0.000878349	0.000681663	0	0	0	0.000966417
FL.3.2	0	0	0	0	0	0	0	0	0	0	0	0	0	0	0	0	0	0	0	0	0	0	0	0	0	0	0	0	0	0	0	0	0.000643953	0	0	0	0	0	0	0	0	0	0	0	0	0	0	0	0
XBB.2.8	0	0	0	0.000361076	0	0	0	0	0	0.118557	0	0	0	0	0	0	0	0	0	0	0	0	0	0	0	0	0	0	0	0	0	0	0.000117082	0	0	0	0	0	0	0	0	0.00172712	0.00206612	0.000439174	0	0	0	0	0
CM.11	0	0	0	0	0	0	0	0	0	0	0	0	0	0	0	0	0	0	0	0	0	0	0	0	0	0	0	0	0	0	0	0	0	0	0	0	0	0	0	0	0	0	0	0	0	0	0	0	0
BN.1.4.5	0	0	0	0.00090269	0	0	0	0	0	0	0	0	0	0	0	0	0	0	0	0	0	0	0	0	0	0	0	0	0	0	0	0.000389864	0.000117082	0	0	0	0	0	0	0	0	0	0	0.00219587	0	0	0	0	0
XBF.5	0	0	0.000274424	0.014443	0	0	0	0	0	0	0	0	0	0	0	0	0	0	0	0	0	0	0	6.70691e-05	0	0	0	0	0	0	0	0	0	0	0	0	0	0	0	0	0	0	0	0	0	0.00177305	0	0	0
XBB.1.45.1	0	0	0	0	0	0	0	0	0	0	0	0	0	0	0	0	0	0	0	0	0	0	0	0	0	0	0	0	0	0	0	0	0	0	0	0	0	0	0	0	0	0	0	0	0	0	0	0	0
XBB.2.9	0	0	0	0	0	0	0	0	0	0	0	0	0	0	0	0	0	0	0	0	0	0	0	0	0	0	0	0	0	0	0	0	0	0	0	0	0	0	0	0	0	0	0	0	0.000681663	0	0	0	0
XBB.1.29	0	0	0	0	0	0	0	0	0	0	0	0	0	0	0	0	0	0	0	0	0	0	0	0.000268276	0	0	0	0	0	0	0	0.000389864	0.000117082	0	0	0	0	0	0.00067981	0	0	0	0	0	0	0	0	0	0.00120802
XBF.2	0	0	9.14746e-05	0.0263585	0	0	0	0	0	0	0	0	0.000318309	0	0.00598802	0	0	0	0	0	0	0	0	0	0	0	0	0	0	0	0.00127388	0	0.000175623	0	0	0	0	0	0	0	0	0	0.00206612	0	0	0	0	0	0
XBR	0	0	0	0	0	0	0	0	0	0	0	0	0.000318309	0	0	0	0	0	0	0	0	0	0	0	0	0	0	0	0	0	0	0	0.000292706	0	0	0	0	0	0	0	0	0	0	0	0.00204499	0	0	0	0
XBB.1.5.55	0	0	0	0	0	0	0	0	0	0	0	0	6.36618e-05	0	0	0	0	0	0	0	0	0	0	0	0	0	0	0	0	0	0	0	0	0	0	0	0	0	0	0	0	0.00172712	0	0.000439174	0.00136333	0	0	0	0
CH.1	0	0	0	0	0	0	0	0	0	0	0	0	0	0	0	0	0	0	0	0	0	0	0	0	0	0	0	0	0	0	0	0	0	0	0	0	0	0	0	0	0	0	0	0	0	0	0	0	0.000724813
XBB.1.5.95	0	0.00151515	0	0.000180538	0	0	0	0	0	0	0	0	0.00254647	0	0.00199601	0.00197433	0	0	0	0.00280505	0	0	0	0.000134138	0	0	0	0	0	0	0	0	0.000761035	0	0	0	0	0	0	0	0	0	0	0	0	0.00531915	0	0	0
XBB.1.5.99	0	0	0.00219539	0	0	0	0	0	0	0	0	0	0	0	0	0	0	0	0	0	0	0	0	0.000268276	0	0	0	0	0	0	0	0	0	0	0	0	0	0	0	0	0	0	0	0	0	0	0	0	0
XBB.1.5.52	0	0	0	0.000361076	0	0	0	0	0	0	0	0	0.000318309	0	0	0	0	0	0	0	0	0	0	0.000335345	0.000164123	0	0	0	0	0.000257798	0	0	0.00175624	0	0	0	0	0	0.00067981	0	0	0	0	0.000439174	0	0	0	0	0.000483209
EK.2.1	0	0	0	0	0	0	0	0	0	0	0	0	0	0	0	0	0	0	0	0	0	0	0	0	0	0	0	0	0	0	0	0	0	0	0	0	0	0	0	0	0	0	0	0	0	0	0	0	0
EC.1.1	0	0	0	0	0	0	0	0	0	0	0	0	0	0	0	0	0	0	0	0	0	0	0	0	0.000328246	0	0	0	0	0	0	0	0.00362955	0	0	0	0	0	0	0	0	0	0	0	0	0	0	0	0
XBF.3	0	0	0.000457373	0.0090269	0	0	0.000790514	0	0	0	0	0	6.36618e-05	0	0	0	0	0	0	0	0	0	0	0.000938967	0.000656491	0	0	0	0	0.000257798	0.00254777	0	0.000936658	0	0	0	0	0	0.00067981	0	0	0	0	0	0	0	0	0	0
XBB.2.1	0	0	0	0.000541614	0	0	0	0	0	0	0	0	0	0	0	0	0	0	0	0	0	0	0	0	0	0	0	0	0	0	0	0	0.000117082	0	0	0	0	0	0	0	0	0	0.00619835	0	0	0	0	0	0
CM.8.1.2	0	0	0	0	0	0	0	0	0	0	0	0	0	0	0	0	0	0	0	0	0	0	0	0.000402414	0	0	0	0	0	0	0	0	0	0	0	0	0	0	0	0	0	0	0	0	0	0	0	0	0
XBB.1.5.69	0	0	0	0	0	0	0	0	0	0	0	0	6.36618e-05	0	0	0	0	0	0	0	0	0	0	0	0	0	0	0	0.333333	0	0	0	0	0	0	0	0	0	0	0	0	0	0	0	0	0	0	0	0
XBB.1.1	0	0	9.14746e-05	0.000361076	0	0	0.00237154	0	0.00282486	0.0128866	0	0	0	0	0	0	0	0	0	0	0	0	0	0.000335345	0	0	0	0	0	0	0	0.000194932	0.000878117	0	0	0	0	0	0	0	0	0	0.00826446	0	0	0	0	0	0
XBB.1.5.40	0	0	0	0	0	0	0	0	0	0	0	0	0	0	0	0	0	0	0	0	0	0	0	0	0	0	0	0	0	0	0	0	5.85412e-05	0	0	0	0	0	0	0	0	0	0	0	0	0	0	0	0
XBU	0	0	0	0	0	0	0	0	0	0	0	0	0	0	0	0	0	0	0	0	0	0	0	6.70691e-05	0	0	0	0	0	0.00128899	0	0	0	0	0	0	0	0	0	0	0	0	0	0	0.00136333	0	0	0	0
XBB.1.11.1	0	0	0	0	0	0	0	0	0.0141243	0.136598	0	0	0	0	0	0	0	0	0	0	0	0	0	6.70691e-05	0	0	0	0	0	0	0	0	0	0	0	0	0	0	0	0	0	0	0.00826446	0	0	0.0035461	0	0	0
XBF.9	0	0	0	0	0	0	0.00237154	0	0	0	0	0	6.36618e-05	0	0	0	0	0	0	0	0	0	0	0	0.000656491	0	0	0	0	0	0	0	0.000585412	0	0	0	0	0	0	0	0	0	0	0	0	0	0	0	0.000241604
GB.1	0	0	0	0	0	0	0	0	0	0	0	0	0	0	0	0	0	0	0	0	0	0	0	0.000201207	0	0	0	0	0	0	0	0.000194932	0	0	0	0	0	0	0	0	0	0	0	0	0	0	0	0	0
CM.3	0	0	0	0.000361076	0	0	0	0	0	0	0	0	0	0	0	0	0	0	0	0	0	0	0	0.000134138	0	0	0	0	0	0	0	0	0	0	0	0	0	0	0	0	0	0	0	0	0	0	0	0	0
XBB.2.11.1	0	0	0.000182949	0	0	0	0	0	0	0	0	0	0	0	0	0	0	0	0	0.00140252	0	0	0	0	0.000328246	0.0344828	0	0	0	0	0	0	0.000702494	0	0	0	0	0	0	0	0	0	0	0.000439174	0	0.00177305	0	0	0
XBB.6	0	0	0	0.000180538	0	0	0	0	0	0	0	0	0	0	0	0	0	0	0	0	0	0	0	0	0.000164123	0	0	0	0	0	0	0	0	0	0	0	0	0	0	0	0	0	0	0	0	0	0	0	0
CM.8.1.5	0	0	0	0	0	0	0	0	0	0	0	0	0	0	0	0	0	0	0	0	0	0	0	0	0	0	0	0	0	0	0	0	0	0	0	0	0	0	0	0	0	0	0	0	0	0	0	0	0
CH.1.1.16	0	0	0	0	0	0	0	0	0	0	0	0	0	0	0	0	0	0	0	0	0	0	0	0.00114017	0.000164123	0	0	0	0	0	0	0	0	0	0	0	0	0	0	0	0	0	0	0	0	0	0	0	0
XBB.1.5.39	0	0	9.14746e-05	0	0	0	0	0	0	0	0	0	0.00713013	0	0	0	0	0	0	0	0	0	0	0.000201207	0	0	0	0	0	0	0	0	0.000117082	0	0	0	0	0	0	0	0	0.00172712	0	0.000439174	0	0	0	0	0.000966417
XBB.1.5.96	0	0	0.000182949	0	0	0	0	0	0	0	0	0	0.000572956	0	0	0	0	0	0	0.00140252	0	0	0	0	0	0	0	0	0	0	0.00127388	0.000389864	0.000117082	0	0	0	0	0	0.00135962	0	0	0	0	0	0	0	0	0	0
CM.7	0	0	0	0	0	0	0	0	0	0.00515464	0	0	0	0	0	0	0	0	0	0	0	0	0	0	0	0	0	0	0	0	0	0	0	0	0	0	0	0	0	0	0	0	0	0	0	0	0	0	0
XBN	0	0	0	0	0	0	0	0	0	0	0	0	0	0	0	0	0	0	0	0	0	0	0	0	0	0	0	0	0	0	0	0	0	0	0	0	0	0	0	0	0	0	0	0.000439174	0	0	0	0	0
DS.3	0	0	0	0	0	0	0	0	0	0	0	0	6.36618e-05	0	0	0	0	0	0	0	0	0	0	0.000201207	0.0216642	0	0	0	0	0	0	0	5.85412e-05	0	0	0	0	0	0	0	0	0	0	0	0	0	0	0	0
XBB.1.5.47	0	0	9.14746e-05	0	0	0	0	0	0	0	0.000445434	0	6.36618e-05	0	0	0	0	0	0	0	0	0	0	0.000268276	0.000328246	0	0	0	0	0	0.00127388	0.000194932	0.00204894	0	0	0	0	0	0	0	0	0	0	0	0	0	0	0	0.000483209
XBB.1.5.61	0	0	0	0	0	0	0	0	0	0	0	0	0.000891266	0	0	0	0	0	0	0	0	0	0	6.70691e-05	0.000164123	0	0	0	0	0	0	0	5.85412e-05	0	0	0	0	0	0	0	0	0	0	0.000439174	0	0	0	0	0
BM.1.1.4	0	0	0	0	0	0	0	0	0	0	0	0	0	0	0	0	0	0	0	0	0	0	0	0.000134138	0	0	0	0	0	0	0	0	0.000117082	0	0	0	0	0	0	0	0	0	0	0	0	0	0	0	0
BM.1.1.3	0	0	9.14746e-05	0	0	0	0.00237154	0	0	0	0	0	0	0	0	0	0	0	0	0	0	0	0	0.000469484	0.000164123	0	0	0	0	0.000257798	0	0	0.00052687	0	0	0	0	0	0	0	0	0.00172712	0	0.00131752	0	0.00177305	0	0	0.000483209
BN.1.3.8	0	0	0.000365898	0	0	0	0	0	0	0	0	0	0	0	0	0	0	0	0	0	0	0	0	0.000670691	0.000164123	0	0	0	0	0	0	0	0	0	0	0	0	0	0	0	0	0	0	0	0	0	0.00769231	0	0
XBB.1.12	0	0	0	0	0	0	0	0	0	0	0	0	0	0	0	0	0	0	0	0	0	0	0	6.70691e-05	0	0	0	0	0	0.000515597	0	0	0	0	0	0	0	0	0	0	0	0	0	0	0	0.00177305	0	0	0
XBB.1.9.4	0	0	0	0	0	0	0	0	0	0	0.000445434	0	0	0	0.00199601	0	0	0	0	0	0	0	0	6.70691e-05	0.0021336	0	0	0	0	0	0	0.000194932	0	0	0	0	0	0	0	0	0	0	0	0	0	0.0035461	0	0	0.000241604
XBB.6.1	0	0	0	0	0	0	0	0	0	0	0	0	0	0	0	0	0	0	0	0	0	0	0	0	0	0	0	0	0	0	0	0	0	0	0	0	0	0	0	0	0	0	0	0	0	0	0	0	0
XBF.1	0	0	0	0.00198592	0	0	0	0	0	0	0	0	6.36618e-05	0	0	0	0	0	0	0	0	0	0	0	0	0	0	0	0	0	0	0.000584795	0.000117082	0	0	0	0	0	0	0	0	0	0	0	0	0	0	0	0
BY.1	0	0	9.14746e-05	0.000361076	0	0	0	0	0	0	0	0	0.000190985	0	0	0.0029615	0	0	0	0	0	0	0	0.000268276	0	0	0	0	0	0	0	0.000194932	0.000819576	0	0	0	0	0	0.00067981	0	0	0	0.00619835	0	0	0.0035461	0	0	0
XBB.1.37.1	0	0	0	0	0	0	0	0	0	0	0	0	0	0	0	0	0	0	0	0	0	0	0	0	0	0	0	0	0	0	0.00254777	0	0	0	0	0	0	0	0	0	0	0	0	0	0	0	0	0	0
XBB.1.5.36	0	0	0.000457373	0	0	0	0	0	0	0	0	0	0.000190985	0	0	0	0	0	0	0	0	0	0	6.70691e-05	0	0	0	0	0	0	0	0	0.000175623	0	0	0	0	0	0	0	0	0	0	0	0.000681663	0	0	0	0
XBB.3	0	0	0	0.000180538	0	0	0	0	0	0	0.000445434	0	0	0	0	0	0	0	0	0	0	0	0	0.000134138	0.000984737	0	0	0	0	0.000257798	0	0	0.000292706	0	0	0	0	0	0	0	0	0	0.0123967	0	0.00204499	0.0212766	0	0	0
XBB.1.5.34	0	0	0	0	0	0	0	0	0	0	0	0	0.000318309	0	0	0	0	0	0	0	0	0	0	0	0.000328246	0	0	0	0	0	0	0	0	0	0	0	0	0	0	0	0	0	0	0	0	0	0	0	0
CH.1.1.5	0	0	0.000182949	0	0	0	0	0	0	0	0	0	0	0	0	0	0	0	0	0	0	0	0	0	0.0165764	0	0	0	0	0	0	0	0.00175624	0	0	0	0	0	0.00135962	0	0	0	0	0	0	0	0	0	0
GF.1	0	0	0	0	0	0	0	0	0	0	0	0	0	0	0	0	0	0	0	0	0	0	0	0.000134138	0	0	0	0	0	0	0	0	0	0	0	0	0	0	0	0	0	0	0	0	0	0	0	0	0
XBB.1.5.102	0	0	0	0	0	0	0	0	0	0	0.00801782	0	0	0	0	0	0	0	0	0	0	0	0	0	0	0	0	0	0	0	0	0	0	0	0	0	0	0	0	0	0	0	0	0	0	0	0	0	0
BN.1.4.4	0	0	0.000457373	0	0	0	0	0	0	0	0	0	0	0	0	0	0	0	0	0	0	0	0	0.000469484	0.0295421	0	0	0	0	0	0	0	0	0	0	0	0	0	0	0	0	0.00172712	0	0	0	0	0	0	0
FL.17	0	0	0	0.000361076	0	0	0	0	0.00282486	0.00515464	0	0	0	0	0	0	0	0	0	0	0	0	0	0.000469484	0	0	0	0	0	0	0	0.000194932	0	0	0	0	0	0	0	0	0	0	0.00413223	0	0	0	0	0	0
CH.1.1.31	0	0	0	0	0	0	0	0	0	0	0	0	0	0	0	0	0	0	0	0	0	0	0	0	0	0	0	0	0	0	0	0	0	0	0	0	0	0	0	0	0	0	0	0	0	0	0	0	0
EK.4	0	0	0	0	0	0	0	0	0	0	0	0	0	0	0	0	0	0	0	0	0	0	0	0	0	0	0	0	0	0	0	0	0	0	0	0	0	0	0	0	0	0	0	0	0	0	0	0	0
FL.4.1	0	0	0	0	0	0	0	0	0	0	0	0	0	0	0	0	0	0	0	0	0	0	0	0.000134138	0	0	0	0	0	0	0	0	0	0	0	0	0	0	0	0	0	0	0	0	0	0	0	0	0
FD.4	0	0	0	0	0.00714286	0	0	0	0	0	0	0	6.36618e-05	0	0	0	0	0	0	0	0	0	0	0.000134138	0.000164123	0	0	0	0	0.000257798	0	0	0.000702494	0	0	0	0	0	0	0	0	0	0	0	0	0.00177305	0	0	0
BA.2.75.10	0	0	0	0	0	0	0	0	0	0	0	0	0	0	0	0	0	0	0	0	0	0	0	0	0	0	0	0	0	0	0	0	0	0	0	0	0	0	0	0	0	0	0	0	0	0.00177305	0	0	0
CH.3	0	0	0	0	0	0	0	0	0	0	0	0	0	0	0	0	0	0	0	0	0	0	0	0	0	0	0	0	0	0	0	0	0	0	0	0	0	0	0	0	0	0	0	0	0	0	0	0	0
XBB.1.5.38	0	0	0.00182949	0	0	0	0	0.0117647	0	0	0	0	0	0	0.00199601	0.000987167	0	0	0	0	0	0	0.00404858	6.70691e-05	0.000164123	0	0	0	0	0	0	0	0	0	0	0	0	0	0	0	0	0.00172712	0	0	0	0	0	0	0
XBB.8	0	0	0	0	0	0	0	0	0	0.00773196	0.000445434	0	0	0	0	0	0	0	0	0	0	0	0	6.70691e-05	0	0	0	0	0	0	0	0	0	0	0	0	0	0	0	0.00380228	0	0	0	0	0	0	0	0	0
XBB.1.5.49	0	0	0.000182949	0	0	0	0	0	0	0	0	0	0.000190985	0	0	0.00197433	0	0	0	0	0	0	0	0.000402414	0	0	0	0	0	0.000257798	0	0.00233918	0.000175623	0	0	0	0	0	0	0	0	0	0	0	0.000681663	0	0	0	0.000241604
CM.10	0	0	0	0.000361076	0	0	0	0	0	0	0	0	0.000254647	0	0	0	0	0	0	0	0	0	0	0.000268276	0	0	0	0	0	0	0.00127388	0	0	0	0	0	0	0	0	0	0	0	0	0	0	0	0	0	0
XBB.1.5.14	0	0	0.00265276	0	0	0	0	0	0	0	0	0	0	0	0.00598802	0	0	0	0	0	0	0	0	0.000536553	0	0	0	0	0	0.000257798	0	0.00721248	0.000409788	0	0	0	0	0	0.00475867	0	0	0	0	0	0.00136333	0	0	0	0.000241604
XBB.1.5.84	0	0	0	0	0	0	0	0	0	0	0	0	0	0	0	0	0	0	0	0	0	0	0	0	0	0	0	0	0	0	0	0	0	0	0	0	0	0	0	0	0	0	0	0	0	0	0	0	0
BN.1.3.12	0	0	0.000823271	0	0	0	0	0	0	0	0	0	0	0	0	0	0	0	0	0	0	0	0	0.000871898	0.000984737	0	0	0	0	0.00128899	0	0.000584795	5.85412e-05	0	0	0	0	0	0	0	0	0	0	0.00131752	0	0	0	0	0.000241604
FL.3.1	0	0	0	0	0	0	0	0	0	0	0	0	0	0	0	0	0	0	0	0	0	0	0	0	0.000164123	0	0	0	0	0	0	0	0.000643953	0	0	0	0	0	0	0	0	0	0	0	0.000681663	0	0	0	0
XBB.1.5.77	0	0	0	0	0	0	0	0	0	0	0	0	0.000254647	0	0	0.00493583	0	0	0.247012	0.0056101	0	0	0	0	0.000164123	0	0.00749064	0	0	0.000257798	0	0.000974659	0.000292706	0	0	0	0	0	0	0	0	0	0	0	0	0	0	0.00826446	0
XBV	0	0	0.000182949	0	0	0	0	0	0.00564972	0	0	0	0	0	0	0	0	0	0	0	0	0	0	0.000134138	0	0	0	0	0	0	0	0.000389864	5.85412e-05	0	0	0	0	0	0	0	0	0	0.00206612	0	0	0	0	0	0
XBB.1.5.2	0	0	0	0	0	0	0	0	0	0	0	0	0.000254647	0	0	0	0	0	0	0	0	0	0	0	0	0.0172414	0	0	0	0.00103119	0	0	0.000292706	0	0	0	0	0	0	0	0	0	0	0	0	0	0	0	0
XBB.1.9.1	0	0.00151515	0.000823271	0.000541614	0.00714286	0	0.00158103	0	0.0338983	0	0	0	0.000190985	0	0	0	0	0	0	0	0	0	0	0.00127431	0.000656491	0	0	0.0425532	0	0.000257798	0.00127388	0.00136452	0.00245873	0	0	0	0	0	0	0	0	0	0.0103306	0.000439174	0.00272665	0.0070922	0	0	0.000483209
XBB.1.5.86	0	0	0	0	0	0	0	0	0	0	0.00979955	0	6.36618e-05	0	0	0	0	0	0	0	0	0	0	0	0	0	0	0	0	0	0	0	0	0	0	0	0	0	0	0	0	0	0	0	0	0	0	0	0
XBB.1.5.24	0	0	9.14746e-05	0.000180538	0.00714286	0	0	0	0.0367232	0.0309278	0	0	0.000190985	0	0	0	0	0	0	0	0	0	0	0.00181087	0.000164123	0	0	0	0	0	0.00127388	0.000194932	0.00105374	0	0	0	0	0	0	0	0	0	0.00826446	0	0	0.0035461	0	0.00275482	0.000241604
BY.1.1	0	0	9.14746e-05	0	0	0	0	0	0	0	0	0	0	0	0	0	0	0	0	0	0	0	0	0	0	0	0	0	0	0	0	0	0	0	0	0	0	0	0	0	0	0	0	0	0	0.0035461	0	0	0
CM.12	0	0	0	0.000541614	0	0	0	0	0	0.00257732	0	0	0.000254647	0	0	0	0	0.000295029	0	0	0	0	0	6.70691e-05	0	0	0	0	0	0	0	0	0.000117082	0	0	0	0	0	0	0	0.25054	0	0	0	0	0.0070922	0	0	0
XBB.1.5.25	0	0	0	0	0	0	0	0	0	0	0	0	0	0	0	0	0	0	0	0	0	0	0	0	0	0	0	0	0	0	0	0	0	0	0	0	0	0	0	0	0	0	0	0	0	0	0	0	0
XBB.1.5.11	0	0	9.14746e-05	0.000180538	0	0	0.000790514	0	0	0	0.000445434	0	0.000572956	0	0	0	0	0	0	0.00701262	0	0	0	0.000402414	0	0	0	0	0	0	0	0.000779727	0.000468329	0	0.2	0	0	0	0	0	0	0	0	0	0	0	0	0	0.00144963
XBB.3.2	0	0	9.14746e-05	0	0	0	0.00158103	0	0	0	0	0	0	0	0	0	0	0	0	0	0	0	0	0	0	0	0	0	0	0	0	0	0	0	0	0	0	0	0	0	0	0	0	0.000439174	0	0	0	0	0
FY.1	0	0	0	0	0	0	0	0	0.00282486	0	0	0	0	0	0	0	0	0	0	0	0	0	0	0	0	0	0	0	0	0	0	0	0	0	0	0	0	0	0.00271924	0	0	0	0	0	0	0	0	0	0
GP.2	0	0	0.00118917	0.000541614	0	0	0	0	0.00564972	0.00515464	0	0	0.000127324	0	0	0	0	0	0	0	0	0	0	0.00496311	0.00196947	0	0	0	0	0.000515597	0	0.000389864	0.00216602	0	0	0	0	0	0	0	0	0	0	0.00219587	0.00272665	0.00177305	0	0	0
XBB.2.4	0	0	0	0	0	0	0	0	0	0	0	0	6.36618e-05	0	0	0	0	0	0	0	0	0	0	0.000268276	0.000328246	0	0	0	0	0.00979634	0	0.000389864	0.000117082	0	0	0	0	0	0	0	0	0	0	0	0	0	0	0	0
XBB.1.5.32	0	0	0	0	0	0	0	0	0	0	0	0	0.00305577	0	0	0.000987167	0	0	0	0	0	0	0	0	0	0	0	0	0	0.000257798	0	0.000194932	5.85412e-05	0	0	0	0	0	0	0	0	0	0	0	0	0	0	0	0
FZ.2	0	0	0	0	0	0	0	0	0	0	0	0	0	0	0	0	0	0	0	0	0	0	0	0	0	0	0	0	0	0	0	0	0	0	0	0	0	0	0	0	0	0	0	0	0	0	0	0	0
XBK.1	0	0	0.00137212	0.000180538	0	0	0	0	0	0	0	0	0	0	0.00199601	0	0	0	0	0	0	0	0	0.00234742	0.000984737	0	0	0	0	0.00103119	0	0.000194932	5.85412e-05	0	0	0	0	0	0.00203943	0	0	0.00345423	0	0	0	0	0	0	0.00483208
CM.5.2	0	0	0	0	0	0	0	0	0	0	0	0	0	0	0	0	0	0	0	0	0	0	0	0	0	0	0	0	0	0	0	0	0	0	0	0	0	0	0	0	0	0	0	0	0	0	0	0	0
XBB.1.5.46	0	0	0.00182949	0	0	0	0	0	0	0	0	0	0	0	0	0	0	0	0	0	0	0	0	0.00643863	0.000164123	0	0	0	0	0	0	0	0.000175623	0	0	0	0	0	0	0	0	0	0	0	0	0	0	0	0
BR.2.1	0	0	0.0042993	0.172775	0	0	0	0	0	0	0	0	0.0026738	0	0.00199601	0	0	0	0	0	0	0	0	0.0017438	0.00787789	0	0	0	0	0.000515597	0.00254777	0.00194932	0.004976	0	0	0	0	0	0.00067981	0	0.00215983	0	0.00206612	0.00527009	0.00136333	0.00177305	0	0.00275482	0.000241604
BN.1.4.3	0	0.0030303	0.00100622	0	0	0	0.00790514	0	0	0	0.000445434	0	0	0	0	0	0	0	0	0	0	0	0.00809717	0.00268276	0.000328246	0	0	0	0	0	0	0.00116959	0.000175623	0.156863	0	0	0	0	0	0	0	0	0	0	0	0	0	0	0.000966417
FL.12	0	0	0.000548847	0.000361076	0	0	0.00158103	0	0.0112994	0	0	0	0	0	0	0	0	0	0	0	0	0	0	0	0	0	0	0	0	0	0	0	0	0	0	0	0	0	0	0	0	0	0	0	0	0	0	0	0
FL.4	0	0	9.14746e-05	0.000541614	0	0.333333	0	0	0.00564972	0.00257732	0	0	0.000381971	0	0	0	0	0	0	0	0	0	0	0.00154259	0	0	0	0	0	0	0	0.00116959	0.000175623	0	0	0	0	0	0	0	0	0	0.00413223	0	0.00136333	0.0035461	0	0	0.000241604
XBB.1.5.66	0	0	0.000274424	0	0	0	0	0	0	0	0	0	6.36618e-05	0	0	0	0	0	0	0	0	0	0	6.70691e-05	0.000164123	0	0	0	0	0.000257798	0	0	0	0	0	0	0	0	0	0	0	0	0	0	0	0	0	0	0.000241604
CM.8.1	0	0	0	0.00126377	0	0	0	0	0	0.00515464	0	0	0.00604787	0	0	0.00197433	0	0	0	0	0	0	0	6.70691e-05	0	0	0	0	0	0.000257798	0	0	0.000234165	0	0	0	0	0	0	0.00380228	0.00431965	0	0	0	0	0	0	0	0
BN.5	0	0	0	0	0	0	0	0	0	0	0	0	0	0	0	0	0	0	0	0	0	0	0	0	0	0	0	0	0	0	0	0	0	0	0	0	0	0	0	0	0.00215983	0	0	0	0	0	0	0	0
XBJ	0	0	0	0	0	0	0	0	0	0	0	0	0	0	0	0	0	0	0	0	0	0	0	0	0	0	0	0	0	0	0	0	0	0	0	0	0	0	0	0	0	0	0	0	0	0	0	0	0
BR.3	0	0	0	0.00234699	0	0	0	0	0	0	0	0	0	0	0	0	0	0	0	0	0	0	0	0.000201207	0.000164123	0	0	0	0	0	0	0	5.85412e-05	0	0	0	0	0	0.0149558	0	0	0	0	0	0	0	0	0	0
XBL	0	0	0.000182949	0	0	0	0	0	0	0.00257732	0	0	0	0	0	0	0	0	0	0	0	0	0	0.000134138	0	0	0	0	0	0	0	0	0	0	0	0	0	0	0	0	0	0	0	0	0	0	0	0	0
BL.1	0	0	0	0.000180538	0	0	0	0	0	0	0	0	6.36618e-05	0	0	0	0	0	0	0	0	0	0	6.70691e-05	0	0	0	0	0	0.000257798	0.00127388	0	0	0	0	0	0	0	0.00067981	0	0	0	0	0	0	0.0035461	0	0	0.000241604
XBB.1.5.9	0	0	0	0	0	0	0	0	0	0	0	0	0.000827604	0	0	0	0	0	0	0	0	0	0	0	0	0	0	0	0	0	0	0	5.85412e-05	0	0	0	0	0	0	0	0	0	0	0	0	0	0	0	0
XBF.4	0	0	9.14746e-05	0.000180538	0	0	0	0	0	0	0	0	0	0	0	0	0	0	0	0	0	0	0	0	0	0	0	0	0	0	0	0	0.00216602	0	0	0	0	0	0	0	0	0	0	0.000439174	0	0	0	0.0192837	0
XCG	0	0	0	0	0	0	0	0	0	0	0	0	6.36618e-05	0	0	0	0	0	0	0	0	0	0	6.70691e-05	0	0	0	0	0	0	0	0	5.85412e-05	0	0	0	0	0	0	0	0	0	0	0	0	0	0	0	0
FL.2.1	0	0	9.14746e-05	0	0	0	0	0	0	0	0	0	0	0	0	0	0	0	0	0	0	0	0	0.000268276	0	0	0	0	0	0	0	0	0	0	0	0	0	0	0	0	0	0	0	0	0	0	0	0	0
EG.4	0	0	0	0	0	0	0	0	0.00282486	0	0	0	0	0	0	0	0	0	0	0	0	0	0	6.70691e-05	0	0	0	0	0	0	0	0.000194932	0	0	0	0	0	0	0	0	0	0	0	0	0	0	0	0	0
ET.1	0	0	0.000640322	0	0.00714286	0	0.00632411	0	0	0	0	0	0	0	0	0	0	0	0	0	0	0	0	0.000335345	0.000164123	0	0	0	0	0	0	0.000194932	0.004976	0	0	0	0	0	0	0	0	0	0	0	0	0	0	0	0
EG.3	0	0	0	0	0	0	0	0	0.0141243	0	0	0	0	0	0	0	0	0	0	0	0	0	0	0	0.00180535	0	0	0	0	0	0	0	0.000117082	0	0	0	0	0	0	0	0	0	0	0	0	0	0	0	0
XBB.1.5.26	0	0	0	0	0	0	0	0	0	0	0	0	0	0	0	0	0	0	0	0	0	0	0	0.000201207	0	0	0	0	0	0	0	0	0	0	0	0	0	0	0	0	0	0	0	0	0	0	0	0	0
CH.1.1.15	0	0	0	0	0	0	0	0.0117647	0	0	0	0	0	0	0	0	0	0	0	0	0	0	0	0.00234742	0.000328246	0	0	0	0	0	0	0	0.000702494	0	0	0	0	0	0	0	0	0	0	0.00263505	0	0	0	0.0192837	0
XBB.1.13	0	0	0.000182949	0	0	0	0	0	0	0	0	0	6.36618e-05	0	0	0	0	0	0	0	0	0	0.0161943	0.000469484	0	0.0172414	0	0	0	0	0	0	5.85412e-05	0	0	0	0	0	0	0	0	0	0.00413223	0	0.00204499	0	0	0	0
XBB.1.5.7	0	0	0.00338456	0.000180538	0.0214286	0	0.00632411	0	0	0	0.0013363	0	0.00579323	0	0	0.0148075	0	0	0	0	0	0	0	0.00415828	0.00311833	0	0	0	0	0.00232019	0	0.008577	0.0141084	0	0	0	0	0	0	0	0	0	0	0.00219587	0	0	0	0	0.000966417
CH.3.1	0	0	0	0.0014443	0	0	0	0	0	0	0	0	0	0	0	0	0	0	0	0	0	0	0	0	0	0	0	0	0	0	0	0	0	0	0	0	0	0	0	0	0	0	0	0	0	0	0	0	0
FD.1	0	0	0	0	0	0	0	0	0	0	0	0	0	0	0	0	0	0	0	0	0	0	0	0	0	0	0	0	0	0	0	0	0.000117082	0	0	0	0	0	0	0	0	0	0	0.000439174	0	0	0	0	0
XBF.6	0	0	9.14746e-05	0.0075826	0	0	0	0	0	0	0	0	0	0	0	0	0	0	0	0	0	0	0	0.000804829	0	0	0	0	0	0	0	0	0.000175623	0	0	0	0	0	0	0	0	0.00172712	0	0	0	0	0	0	0
BA.2.3.20	0	0	0.00228686	0.0014443	0	0	0.00158103	0	0	0.0103093	0	0	0.00178253	0	0.00399202	0	0	0	0	0	0	0	0	0.00268276	0.000328246	0	0	0	0	0.000515597	0	0.000779727	5.85412e-05	0	0	0	0	0	0.00543848	0	0.00431965	0.00172712	0	0	0.00204499	0	0	0.00275482	0.000966417
FL.13	0	0	0.000640322	0	0	0	0	0	0.00564972	0.00257732	0	0	0	0	0	0	0	0	0	0	0	0	0	0.000201207	0	0	0	0	0	0	0	0.000194932	5.85412e-05	0	0	0	0	0	0	0	0	0	0.00206612	0	0	0	0	0	0
BR.2	0	0	0	0.0184149	0	0	0	0	0	0	0	0	0	0	0	0.00493583	0	0	0	0	0	0	0	0.000670691	0.00114886	0	0	0	0	0	0	0	0.000117082	0	0	0	0	0	0	0	0	0	0	0.000878349	0	0	0	0	0.000241604
XBB.1.5.8	0	0	0.000274424	0	0.00714286	0	0	0	0	0	0	0	0.000190985	0	0.00399202	0	0	0	0	0	0	0	0	0.000469484	0	0	0.00374532	0	0	0	0	0	0	0	0	0	0	0	0	0	0	0	0	0	0	0	0	0	0
XBB.1.18.1	0	0	9.14746e-05	0	0	0	0	0	0	0	0.0253898	0	0	0	0.00199601	0	0	0	0	0	0	0	0	6.70691e-05	0.000164123	0	0	0	0	0	0	0	0	0	0	0	0	0	0	0	0	0	0	0	0.000681663	0	0	0	0
FZ.1	0	0	0	0	0	0	0	0	0	0	0	0	0	0	0	0	0	0	0	0	0	0	0	0	0	0	0	0	0	0	0	0	0.000468329	0	0	0	0	0	0	0	0	0	0	0	0	0	0	0	0
XBB.1.34	0	0	0	0	0	0	0	0	0	0	0	0	0	0	0	0	0	0	0	0	0	0	0	0	0	0	0	0	0	0	0	0	5.85412e-05	0	0	0	0	0	0	0	0	0	0	0	0	0	0	0	0
XBB.1.20	0	0	0	0	0	0	0	0	0	0	0	0	0	0	0	0	0	0	0	0	0	0	0	6.70691e-05	0	0	0	0	0	0	0	0	0	0	0	0	0	0	0	0	0	0	0	0	0	0	0	0	0
XBB.2.3.2	0	0	0	0	0	0	0	0	0	0	0	0	0	0	0	0	0	0	0	0	0	0	0	0	0	0	0	0	0	0	0	0	0	0	0	0	0	0	0	0	0	0	0	0	0	0.00886525	0	0	0
CA.1	0	0	0	0	0	0	0	0	0	0	0	0	0	0	0	0	0	0	0	0	0	0	0	0	0	0	0	0	0	0	0	0	0	0	0	0	0	0	0	0	0	0	0	0	0	0	0	0	0
XBL.1	0	0	0	0	0	0	0	0	0	0	0	0	0	0	0	0	0	0	0	0	0	0	0	6.70691e-05	0	0	0	0	0	0	0	0	0	0	0	0	0	0	0	0	0	0	0	0	0	0	0	0	0
CV.1	0	0	9.14746e-05	0.00090269	0	0	0.00158103	0	0	0	0.0013363	0	0.000445633	0	0	0.000987167	0	0	0	0	0	0	0	6.70691e-05	0.00147711	0	0	0	0	0.00335138	0	0.00155945	0.000351247	0	0	0	0	0	0	0	0	0	0	0.0105402	0.00136333	0	0	0	0.000483209
XBF.7	0	0	0	0	0	0	0.00316205	0	0	0	0	0	6.36618e-05	0	0	0	0	0	0	0	0	0	0	0.000335345	0.000164123	0	0	0	0	0.000515597	0	0	5.85412e-05	0	0	0	0	0	0.00067981	0	0	0	0	0	0	0	0	0	0.000241604
XBB.1.5.28	0	0	0	0	0	0	0	0	0	0	0	0	0	0	0	0	0	0	0	0	0	0	0	0	0	0	0	0	0	0	0	0	0	0	0	0	0	0	0	0	0	0	0	0	0	0	0	0	0
CJ.1	0	0	9.14746e-05	0	0	0	0.000790514	0	0	0	0	0	0.000254647	0	0	0	0	0	0	0	0	0	0	6.70691e-05	0	0	0	0	0	0.000773395	0	0.000584795	5.85412e-05	0	0	0	0	0	0	0	0	0	0	0	0.000681663	0.0035461	0	0	0.000966417
XBB.2.3	0	0	0	0.000180538	0.0142857	0	0	0	0.00564972	0	0	0	0	0	0	0.000987167	0	0	0	0	0	0	0	0.000134138	0	0	0	0	0	0.000515597	0	0	0.000175623	0	0	0	0	0	0	0	0	0	0.00413223	0	0	0.0886525	0	0	0
CM.5	0	0	0	0	0	0	0	0	0	0	0	0	6.36618e-05	0	0	0	0	0	0	0	0	0	0	0.000335345	0.000164123	0	0	0	0	0.000257798	0	0	0	0	0	0	0	0	0	0	0	0	0	0	0	0	0	0	0
FL.5	0	0	9.14746e-05	0.00090269	0	0	0.000790514	0	0.079096	0	0	0	0	0	0	0	0	0	0	0	0	0	0	0.000603622	0	0	0	0	0	0.000257798	0	0.000389864	0.000234165	0	0	0	0	0	0	0	0	0	0	0	0.000681663	0.00531915	0	0	0.000241604
XBB.1.8	0	0	0.000182949	0	0	0	0	0	0.00282486	0	0	0	0	0	0	0	0	0	0	0	0	0	0	0	0.000820614	0	0	0	0	0	0	0	0	0	0	0	0	0	0	0.00380228	0	0	0	0	0	0	0	0	0
FL.2	0	0	9.14746e-05	0	0	0	0.000790514	0	0.00847458	0	0	0	0	0	0	0	0	0	0	0	0	0	0	0.000603622	0	0	0	0	0	0.000515597	0	0	0.000117082	0	0	0	0	0	0.00339905	0	0	0	0.00826446	0	0.00136333	0.00177305	0	0	0
XBB.1.5.79	0	0	0.000182949	0	0	0	0	0	0	0	0	0	0	0	0	0	0	0	0	0	0	0	0	6.70691e-05	0	0	0	0	0	0	0	0	0	0	0	0	0	0	0	0	0	0	0	0	0.000681663	0	0	0	0
CM.4	0	0	0	0.00090269	0	0	0	0	0	0	0	0	6.36618e-05	0	0	0	0	0	0	0	0	0	0	0.000536553	0.000656491	0	0	0	0	0	0	0.000194932	0	0	0	0	0	0	0	0	0	0	0	0	0	0	0	0	0.000241604
EN.1.1	0	0	0	0	0	0	0	0	0	0	0	0	0	0	0	0	0	0	0	0	0	0	0	0	0	0	0	0	0	0	0	0.00136452	0	0	0	0	0	0	0	0	0	0	0	0	0	0	0	0	0
XBB.1.5.73	0	0	0	0	0	0	0	0	0	0	0	0	0	0	0	0.00197433	0	0	0	0	0	0	0	6.70691e-05	0	0	0	0	0	0	0	0	0	0	0	0	0	0	0	0	0	0	0	0	0	0	0	0.00826446	0
BR.1	0	0	0.000640322	0.00126377	0	0	0	0	0	0	0	0	6.36618e-05	0	0	0	0	0	0	0	0	0	0	0.000670691	0	0	0	0	0	0	0	0	0	0	0	0	0	0	0	0	0	0	0	0.000439174	0	0	0	0	0.000241604
XBB.1.5.27	0	0	0	0	0	0	0	0	0	0	0	0	0	0	0	0	0	0	0	0	0	0	0	0	0	0	0	0	0	0	0	0	0	0	0	0	0	0	0	0	0	0	0	0	0	0	0	0	0
XBB.1.5.62	0	0	0	0	0	0	0	0	0	0	0	0	0.000127324	0	0	0	0	0	0	0	0	0	0	0.00127431	0	0	0	0	0	0.000257798	0	0	5.85412e-05	0	0	0	0	0	0	0	0	0	0	0	0	0	0	0	0
XBF.8	0	0	0	0.00270807	0	0	0	0	0	0	0	0	0	0	0	0	0	0	0	0	0	0	0	0.000201207	0	0	0	0	0	0	0	0	0	0	0	0	0	0	0	0	0	0	0	0	0	0	0	0	0
DN.1.1.1	0	0	0	0	0	0	0	0	0	0	0	0	0	0	0	0	0	0	0	0	0	0	0	0	0	0	0	0	0	0	0	0	0.000878117	0	0	0	0	0	0	0	0	0	0	0	0	0	0	0	0
XBB.1.5.80	0	0	0	0	0	0	0	0	0	0	0	0	0	0	0	0	0	0	0	0	0	0	0	0	0	0	0	0	0	0	0	0.000194932	0.000117082	0	0	0	0	0	0	0	0	0	0	0	0	0	0	0	0
BN.1.2.7	0	0	0	0	0	0	0	0	0	0	0	0	0	0	0	0	0	0	0	0	0	0	0	0	0	0	0	0	0	0	0	0	0	0	0	0	0	0	0	0	0	0	0.00413223	0	0	0	0	0	0
CM.2	0	0	9.14746e-05	0.000361076	0	0	0	0	0	0	0	0	0.000318309	0	0	0	0	0	0	0	0	0	0	0.000134138	0.000656491	0	0	0	0	0	0	0	5.85412e-05	0	0	0	0	0	0.00067981	0	0	0.00172712	0	0.000878349	0	0	0	0	0.000241604
XBJ.1	0	0	0	0	0	0	0	0	0	0	0	0	0	0	0	0	0	0	0	0	0	0	0	0	0	0	0	0	0	0	0	0	0	0	0	0	0	0	0	0	0	0	0	0	0	0	0	0	0
XBB.1.5.64	0	0	0	0	0	0	0	0	0	0	0	0	0	0	0	0	0	0	0	0	0	0	0	0	0	0	0	0	0	0	0	0	0	0	0	0	0	0	0	0	0	0	0	0	0	0	0	0	0
XBB.1.11	0	0	0	0	0	0	0	0	0	0.00515464	0	0	6.36618e-05	0	0	0	0	0	0	0	0	0	0	0.000134138	0	0	0	0	0	0	0	0	0	0	0	0	0	0	0	0	0	0	0	0.000878349	0.000681663	0	0	0	0.000241604
XBB.1	0	0.0590909	0.00475668	0.00794367	0.00714286	0	0.0245059	0	0.127119	0.306701	0.0195991	0	0.00401069	0.333333	0.00998004	0.0276407	0	0.000147514	0.0159363	0.0238429	0	0	0.0364372	0.0101945	0.009355	0.396552	0.0524345	0	0	0.00438257	0.0458599	0.00682261	0.00813722	0.0882353	0	0.25	0	0	0.0258328	0.39924	0.0172786	0.00518135	0.270661	0.00702679	0.0347648	0.10461	0.0923077	0.00275482	0.00483208
CH.1.1.22	0	0	0	0	0	0	0	0	0	0	0	0	0	0	0	0	0	0	0	0	0	0	0	0	0.000656491	0	0	0	0	0	0	0	0	0	0	0	0	0	0	0	0	0	0	0	0	0	0	0	0
EG.13	0	0	0	0	0	0	0	0	0.00282486	0	0	0	0	0	0	0	0	0	0	0	0	0	0	6.70691e-05	0	0	0	0	0	0	0	0.000194932	0	0	0	0	0	0	0	0	0	0	0	0	0.000681663	0	0	0	0
XBB.1.5.88	0	0	0	0	0	0	0	0	0	0	0	0	0	0	0	0	0	0	0	0	0	0	0	6.70691e-05	0	0	0	0	0	0	0	0	0	0	0	0	0	0	0	0	0	0	0	0	0	0	0	0	0
BA.1.18	0	0	0	0	0	0	0	0	0	0	0	0	0	0	0	0	0	0	0	0	0	0	0	0	0	0	0	0	0	0	0	0.00136452	0	0	0	0	0	0	0	0	0	0	0	0	0	0	0	0	0
CJ.1.2	0	0	0.000365898	0	0	0	0	0	0	0	0.000445434	0	0	0	0	0	0	0	0	0	0	0	0	0.001945	0.00328246	0	0	0	0	0.00412477	0	0.0042885	0.00204894	0	0	0	0	0	0.00135962	0	0	0.00345423	0	0.00219587	0	0	0	0	0.00193283
FL.9	0	0	0	0	0	0	0	0	0	0	0	0	0	0	0	0	0	0	0	0	0	0	0	6.70691e-05	0	0	0	0	0	0	0	0	0.000175623	0	0	0	0	0	0	0	0	0	0	0	0	0	0	0	0
EG.1	0	0	0	0.00324968	0.00714286	0	0.000790514	0	0.0141243	0	0	0	0	0	0	0	0	0	0	0	0	0	0	0.000536553	0.000656491	0	0	0	0	0.000257798	0	0	0.000117082	0	0	0	0	0	0.00067981	0	0	0	0.00619835	0	0.00272665	0	0	0	0
XBB.1.9.2	0	0	0.00100622	0.000722152	0.0142857	0	0	0	0.0423729	0.00515464	0	0	0	0	0	0	0	0	0	0	0	0	0	0.00248156	0.000328246	0	0	0	0	0.000257798	0	0.00311891	0.000117082	0.00980392	0	0	0	0	0	0	0	0	0.0247934	0	0.000681663	0.0106383	0	0	0
BL.1.5	0	0	0	0	0	0	0	0	0	0	0	0	0	0	0	0	0	0	0	0	0	0	0	0	0	0	0	0	0	0	0	0	0	0	0	0	0	0	0	0	0	0	0	0	0	0	0	0	0
FL.10	0	0	9.14746e-05	0	0	0	0	0	0.110169	0	0	0	0	0	0	0	0	0	0	0	0	0	0	6.70691e-05	0	0	0	0	0	0.000257798	0.00127388	0.00136452	5.85412e-05	0	0	0	0	0	0	0	0	0	0.00413223	0	0	0.0035461	0	0	0
XBD	0	0	0	0	0	0	0	0	0	0	0	0	0	0	0	0	0	0	0	0	0	0	0	6.70691e-05	0	0	0	0	0	0	0	0.000389864	0	0	0	0	0	0	0	0	0	0	0	0	0	0	0	0	0
XBB.1.5.63	0	0	0.00384193	0	0	0	0	0	0	0	0.000890869	0	6.36618e-05	0	0	0	0	0	0	0	0	0	0	0.00261569	0	0	0	0	0	0.000515597	0.00254777	0	0.000117082	0	0	0	0	0	0	0	0	0	0	0	0.000681663	0	0	0	0.000241604
XBB.1.5.92	0	0	0	0	0	0	0	0	0	0	0	0	0	0	0	0	0	0	0	0	0	0	0	0	0	0	0.011236	0	0	0	0	0	0	0	0	0	0	0	0	0	0	0	0	0.000439174	0	0	0	0	0
XBB.1.36	0	0	9.14746e-05	0	0	0	0	0	0	0	0	0	0	0	0	0	0	0	0	0	0	0	0	6.70691e-05	0.000164123	0	0	0	0	0	0	0	0	0	0	0	0	0	0	0	0	0	0.00206612	0	0	0	0	0	0
BA.2.3.2	0	0	0	0.000180538	0	0	0	0	0	0	0	0	0	0	0	0	0	0	0	0	0	0	0	0	0	0	0	0	0	0	0	0	0	0	0	0	0	0	0	0	0	0	0	0	0	0	0	0	0
JD.2	0	0	0	0	0	0	0	0	0	0	0.0111359	0	0	0	0	0	0	0	0	0	0	0	0	0	0	0	0	0	0	0	0	0	0	0	0	0	0	0	0	0	0	0	0	0	0	0	0	0	0
XBB.1.28.1	0	0	0	0	0	0	0	0	0	0	0	0	0	0	0	0	0	0	0	0	0	0	0	0	0	0	0	0	0	0	0	0	5.85412e-05	0	0	0	0	0	0	0	0	0	0	0	0	0	0	0	0
XBB.1.5.12	0	0	0.00173802	0	0.00714286	0	0	0	0	0	0	0	6.36618e-05	0	0	0.000987167	0	0	0	0	0	0	0.101215	0.00489604	0.00246184	0	0	0	0	0	0	0.00155945	0.000351247	0	0	0	0	0	0	0	0	0	0.00206612	0	0.000681663	0	0	0	0
DN.1.1.4	0	0	0	0	0	0	0	0	0	0	0	0	0	0	0	0	0	0	0	0	0	0	0	6.70691e-05	0	0	0	0	0	0	0	0	0.00152207	0	0	0	0	0	0	0	0	0	0	0	0	0	0	0	0
XBK	0	0	9.14746e-05	0	0	0	0	0	0	0	0	0	0	0	0	0	0	0	0	0	0	0	0.00404858	0.00328639	0.00311833	0	0	0	0	0	0	0.000779727	0.00240019	0	0	0	0	0	0	0	0	0.00690846	0	0.00131752	0.00136333	0	0	0	0
CL.1.2	0	0	0.000182949	0	0	0	0	0	0	0	0	0	0	0	0.00199601	0	0	0	0	0	0	0	0	0.000335345	0	0	0	0	0	0.000257798	0.00127388	0	0.000292706	0	0	0	0	0	0	0	0	0	0	0.000439174	0	0	0	0	0
BA.2.3	0	0	0	0.000180538	0	0	0	0	0	0	0	0	0.000127324	0	0	0	0	0	0	0	0	0	0	0.000201207	0	0	0	0	0	0	0	0.000194932	0	0	0	0	0	0	0	0	0	0	0	0	0	0	0	0	0.000724813
BQ.1.1.71	0	0	0	0	0	0	0	0	0	0	0	0	0	0	0	0	0	0	0	0	0	0	0	0	0	0	0	0	0	0	0	0	0.000936658	0	0	0	0	0	0	0	0	0	0	0	0	0	0	0	0
EC.1	0	0	0.000274424	0	0	0	0	0	0	0	0	0	0	0	0	0	0	0	0	0	0	0	0	0.000201207	0	0	0	0	0	0.000257798	0	0.000194932	0.00339539	0	0	0	0	0	0	0	0	0	0	0.00219587	0	0	0	0	0
BA.5.2.43	0	0	0	0	0	0	0	0	0	0	0	0	0	0	0	0	0	0	0	0	0	0	0	0	0	0	0	0	0	0	0	0	0	0	0	0	0	0	0	0	0	0	0	0	0	0	0	0	0
XBB.1.23	0	0	0	0.000180538	0	0	0	0	0.00847458	0	0	0	0	0	0	0	0	0	0	0	0	0	0	0	0	0	0	0	0	0	0	0	0	0	0	0	0	0	0	0	0	0	0.00206612	0	0	0	0	0	0
BQ.1.1.75	0	0	0	0	0	0	0	0	0	0	0	0	0	0	0	0	0	0	0	0	0	0	0	0	0	0	0	0	0	0	0	0	0	0	0	0	0	0	0	0	0	0	0	0	0	0	0	0	0
XBT	0	0	0	0	0	0	0	0	0	0	0	0	0	0	0	0	0	0	0	0	0	0	0	0.00536553	0.000164123	0	0	0	0	0	0	0	0.000175623	0	0	0	0	0	0	0	0	0	0	0	0	0	0	0	0
BQ.1.1.30	0	0	9.14746e-05	0	0	0	0	0	0	0	0	0	0.00254647	0	0	0	0	0	0	0	0	0	0	0	0	0	0	0	0	0.000257798	0	0	5.85412e-05	0	0	0	0	0	0	0	0	0	0	0	0	0	0	0	0.000483209
DN.1.1.3	0	0	0	0	0	0	0.000790514	0	0	0	0	0	0	0	0	0	0	0	0	0	0	0	0	0	0	0	0	0	0	0	0	0	0.0012879	0	0	0	0	0	0	0	0	0	0	0	0	0	0	0	0
FM.1	0	0	0	0.000722152	0	0	0	0	0	0	0	0	0.000190985	0	0	0.00197433	0	0	0	0	0	0	0	0	0	0	0	0	0	0.000257798	0	0.000779727	0.00140499	0	0	0	0	0	0	0	0	0	0.00206612	0	0	0	0	0	0
XBB.1.15.1	0	0	0	0	0	0	0	0	0	0	0.000890869	0	0	0	0	0	0	0	0	0	0	0	0	0	0	0	0	0	0	0	0	0	0	0	0	0	0	0	0	0	0	0	0	0	0	0	0	0	0
XBB.2.3.1	0	0	0	0	0	0	0	0	0	0	0	0	0	0	0	0	0	0	0	0	0	0	0	0	0	0	0	0	0	0	0	0	0.000175623	0	0	0	0	0	0	0	0	0	0	0	0	0.00177305	0	0	0
XAY.1.1	0	0	0	0	0	0	0	0	0	0	0	0	0	0	0	0	0	0	0	0	0	0	0	0	0	0	0	0	0	0	0	0.000779727	0	0	0	0	0	0	0	0	0	0	0	0	0	0	0	0	0
XBB.1.5.65	0	0	0.000274424	0	0	0	0.000790514	0	0	0	0	0	0	0	0	0	0	0	0	0	0	0	0	0.00409121	0	0	0	0	0	0.000257798	0	0	5.85412e-05	0	0	0	0	0	0	0	0	0	0	0.000878349	0	0	0	0	0
XBB.2.3.3	0	0	0	0	0	0	0	0	0	0	0	0	0	0	0	0	0	0	0	0	0	0	0	0	0	0	0	0	0	0	0	0	0	0	0	0	0	0	0	0	0	0	0	0	0	0.00177305	0	0	0
XBB	0	0.0106061	0.0096963	0.00108323	0.00714286	0	0.00158103	0	0.0112994	0	0.00311804	0	0.00070028	0	0.00199601	0.005923	0	0	0.0119522	0.00140252	0	0	0	0.000402414	0.00131298	0	0.0149813	0	0	0.00154679	0.00127388	0.000584795	0.00140499	0.00980392	0	0	0	0	0	0.00760456	0	0	0.0247934	0.000439174	0.000681663	0.0567376	0.0230769	0	0.000966417
EG.1.1	0	0	0	0	0	0	0.00237154	0	0	0	0	0	0	0	0	0	0	0	0	0	0	0	0	0	0	0	0	0	0	0	0	0	0	0	0	0	0	0	0	0	0	0	0	0	0	0	0	0	0
DT.1	0	0	9.14746e-05	0	0	0	0	0	0	0	0.0013363	0	0.000381971	0	0	0	0	0	0	0	0	0	0	0	0	0	0	0	0	0	0	0	0.000585412	0	0	0	0	0	0	0	0	0	0	0.000439174	0.000681663	0	0	0	0
HT.1	0	0	0	0	0	0	0	0	0	0	0	0	0	0	0	0	0	0	0	0	0	0	0	0	0	0	0	0	0	0	0	0	0	0	0	0	0	0	0	0	0	0	0	0	0	0	0	0	0
XAY.3	0	0	0.000731797	0.000361076	0	0	0	0	0	0	0	0	0.000190985	0	0	0	0	0	0	0	0	0	0	0	0	0	0	0	0	0	0	0	0	0	0	0	0	0	0	0	0	0	0	0	0	0	0	0	0
FG.2	0	0	0	0	0	0	0	0	0	0	0	0	0.000127324	0	0	0	0	0	0	0	0	0	0	0.000134138	0	0	0	0	0	0.000257798	0	0	0	0	0	0	0	0	0	0	0	0	0	0	0	0	0	0	0
XBF.7.1	0	0	0	0	0	0	0	0	0	0	0	0	0	0	0	0	0	0	0	0	0	0	0	0	0	0	0	0	0	0	0	0	0	0	0	0	0	0	0	0	0	0	0	0	0.00545331	0	0	0	0
XBJ.3	0	0	9.14746e-05	0	0	0	0	0	0	0	0	0	0	0	0	0	0	0	0	0	0	0	0	0.00073776	0	0	0	0	0	0	0	0	0	0	0	0	0	0	0	0	0	0	0	0	0	0	0	0	0
FL.31	0	0	0	0	0	0	0	0	0	0	0	0	0	0	0	0	0	0	0	0	0	0	0	0	0	0	0	0	0	0	0	0	0	0	0	0	0	0	0	0	0	0	0	0	0	0	0	0	0
BQ.1.1.79	0	0	9.14746e-05	0	0	0	0	0	0	0	0	0	0	0	0	0	0	0	0	0	0	0	0	0.000134138	0	0	0	0	0	0	0	0	5.85412e-05	0	0	0	0	0	0.0360299	0	0	0	0	0	0	0	0	0	0
XBB.9	0	0	0	0.000361076	0	0	0	0	0	0	0	0	0.000127324	0	0	0	0	0	0	0	0	0	0	0	0	0	0	0	0	0	0	0	5.85412e-05	0	0	0	0	0	0	0	0	0	0	0	0	0	0	0	0
XBB.1.6	0	0	0	0.000180538	0	0	0	0	0	0	0	0	0	0	0	0	0	0	0	0	0	0	0	0	0	0	0	0	0	0	0	0	0	0	0	0	0	0	0	0	0	0	0	0	0	0	0	0	0.000241604
BA.4.1.11	0	0	0	0	0	0	0	0	0	0	0	0	0	0	0	0	0	0	0	0	0	0	0	0	0.00656491	0	0	0	0	0	0	0	5.85412e-05	0	0	0	0	0	0	0	0	0	0	0	0	0	0	0	0
BQ.1.30	0	0	0	0	0	0	0	0	0	0	0	0	0.00611154	0	0	0	0	0	0	0	0	0	0	0	0	0	0	0	0	0	0	0.000194932	0	0	0	0	0	0	0	0	0	0	0	0	0	0	0	0	0
CK.1.1.1	0	0	0	0	0	0	0	0	0	0	0	0	0	0	0	0	0	0	0	0	0	0	0	0	0	0	0	0	0	0	0	0	0	0	0	0	0	0	0	0	0	0	0	0	0	0	0	0	0
FE.1.2	0	0	0	0	0	0	0	0	0	0	0.00267261	0	0	0	0	0	0	0	0	0	0	0	0	0	0	0	0	0	0	0	0	0	0	0	0	0	0	0	0	0	0	0	0	0	0	0	0	0	0
BA.2.75	0	0	0.000274424	0.00270807	0	0	0	0	0	0	0	0	0	0	0	0	0	0	0	0	0	0	0	0.000469484	0	0	0	0	0	0	0	0.000779727	0.000175623	0	0	0	0	0	0	0	0	0	0	0.0017567	0.000681663	0.0106383	0	0	0.00169123
BQ.1.1.39	0	0	0	0.00090269	0	0	0	0	0	0	0	0	0.000891266	0	0	0	0	0	0	0	0	0	0	0.000134138	0	0	0	0	0	0	0	0	0.000351247	0	0	0	0	0	0	0	0	0	0.00619835	0.000439174	0	0	0	0	0
BQ.1.10.3	0	0	0.000182949	0	0	0	0.000790514	0	0	0	0	0	0	0	0	0	0	0	0	0	0	0	0	0.000402414	0	0	0	0	0	0.000257798	0	0.000389864	0	0	0	0	0	0	0	0	0	0	0	0	0	0	0	0	0
EZ.1	0	0	0	0	0	0	0.000790514	0	0	0	0	0	0	0	0	0	0	0	0	0	0	0	0	6.70691e-05	0	0	0	0	0	0.00103119	0	0.00116959	0	0	0	0	0	0	0	0	0	0	0	0	0	0	0	0	0
CM.8	0	0	0	0	0	0	0	0	0	0	0	0	6.36618e-05	0	0	0	0	0	0	0	0	0	0	0	0	0	0	0	0	0	0	0	0	0	0	0	0	0	0	0	0	0	0	0	0	0	0	0	0
XBB.1.5.29	0	0	0	0	0	0	0	0	0	0	0	0	0	0	0	0	0	0	0	0	0	0	0	0	0	0	0	0	0	0	0	0	0	0	0	0	0	0	0	0	0	0	0	0	0	0	0	0	0
DN.1	0	0	0	0	0	0	0.000790514	0	0	0	0	0	0	0	0	0	0	0	0	0	0	0	0	0.000268276	0.000164123	0	0	0	0	0.00128899	0	0.000194932	0.00532725	0	0	0	0	0	0.00543848	0	0	0	0	0.00658761	0	0	0	0	0.000241604
CL.1.1	0	0	0.000365898	0	0	0	0	0	0	0	0	0	0	0	0.00199601	0	0	0	0	0	0	0	0.00404858	0.0056338	0	0	0	0	0	0	0	0	5.85412e-05	0	0	0	0	0	0	0	0	0	0	0	0	0	0	0	0
BQ.1.1.35	0	0	0.00118917	0.00162484	0	0	0.00158103	0	0	0	0	0	0.00642985	0	0	0	0	0	0	0	0	0	0.00404858	0.000335345	0	0	0	0	0	0.000257798	0.00127388	0.00155945	0.00327831	0	0	0	0	0	0	0	0.00215983	0.00172712	0.00413223	0.00131752	0	0.00177305	0.00769231	0	0.00169123
DN.1.1.2	0	0	0	0	0	0	0	0	0	0	0	0	0	0	0	0	0	0	0	0	0	0	0	0	0	0	0	0	0	0	0	0	0.000702494	0	0	0	0	0	0	0	0	0	0	0	0	0	0	0	0
BA.2.3.21	0	0	0	0	0	0	0	0	0	0	0	0	0	0	0	0	0	0	0	0	0	0	0	0	0	0	0	0	0	0	0	0	0	0	0	0	0	0	0	0	0	0	0.00206612	0	0	0	0	0	0
BR.1.2	0	0	0	0	0	0	0.00316205	0	0	0	0	0	0	0	0	0	0	0	0	0	0	0	0	0	0	0	0	0	0	0	0	0	0.000292706	0	0	0	0	0	0	0	0	0	0	0	0	0	0	0	0
BQ.1.19	0	0	0	0	0	0	0	0	0	0	0.000445434	0	0	0	0	0	0	0	0	0	0	0	0	0	0	0	0	0	0	0	0	0	0	0	0	0	0	0	0	0	0	0	0	0	0	0	0	0	0
BQ.1.27	0	0	0	0	0	0	0.000790514	0	0	0	0.000445434	0	6.36618e-05	0	0	0	0	0	0	0	0	0	0	6.70691e-05	0	0	0	0	0	0	0	0	0.000117082	0	0	0	0	0	0	0	0	0	0	0	0	0	0	0	0
EU.1	0	0	0	0	0	0	0	0	0	0	0	0	0	0	0	0	0	0	0	0	0	0	0	0.000201207	0	0	0	0	0	0	0	0	0	0	0	0	0	0	0	0	0	0	0	0	0	0	0	0	0
BA.2.75.1	0	0	0	0	0	0	0	0	0	0	0	0	0	0	0	0	0	0	0	0	0	0	0	0	0	0	0	0	0	0	0	0	0.000175623	0	0	0	0	0	0	0	0	0	0	0	0	0.0035461	0	0	0
CL.1	0	0	0.00192097	0.00126377	0	0	0.00790514	0.0235294	0.00564972	0.00257732	0.00178174	0	0.000318309	0	0	0.000987167	0	0	0	0	0	0	0.00809717	0.00959088	0.00558017	0	0	0.0319149	0	0.00128899	0.00636943	0.000194932	0.0012879	0.00980392	0	0	0	0	0.00067981	0	0	0	0	0	0.00477164	0	0	0	0.00289925
CR.1.3	0	0	0	0	0	0	0	0	0	0	0	0	6.36618e-05	0	0	0	0	0	0	0	0	0	0	0.000469484	0.000164123	0	0	0	0	0	0	0	0	0	0	0	0	0	0.00067981	0	0	0	0	0	0	0	0	0	0
BQ.1.31	0	0	0.00155507	0.000180538	0	0	0.00316205	0	0	0	0	0	6.36618e-05	0	0	0	0	0	0	0	0	0	0	0.000469484	0.000820614	0	0	0	0	0.000773395	0	0.00682261	5.85412e-05	0	0	0	0	0	0	0	0.00431965	0	0	0	0	0	0	0	0
XBB.1.5.78	0	0	0	0	0	0	0	0	0	0	0	0	6.36618e-05	0	0	0	0	0	0	0	0	0	0	0.000134138	0	0	0	0	0	0	0	0	0	0	0	0	0	0	0	0	0	0	0	0	0	0	0	0	0
DT.3	0	0	0	0	0	0	0	0	0	0	0	0	0	0	0	0	0	0	0	0	0	0	0	0	0	0	0	0	0	0	0	0	0	0	0	0	0	0	0	0	0	0	0	0	0	0	0	0	0
DN.1.1	0	0	9.14746e-05	0.000361076	0	0	0	0	0	0	0	0	0	0	0	0	0	0	0	0	0	0	0	0.000268276	0.00262596	0	0	0	0	0	0	0.000584795	0.0104203	0	0	0	0	0	0	0	0	0	0	0.000439174	0	0	0	0	0.000966417
BQ.1.1.73	0	0	0	0	0	0	0	0	0	0	0	0	0.000254647	0	0	0	0	0	0	0	0	0	0	0	0	0	0	0	0	0.00386698	0	0	0	0	0	0	0	0	0	0	0	0	0	0	0	0	0	0	0
XBB.1.5.104	0	0	0	0	0	0	0	0	0	0	0	0	0	0	0	0	0	0	0	0	0	0	0	0	0	0	0	0	0	0	0	0	0	0	0	0	0	0	0	0	0	0	0	0	0	0	0	0	0
HT.2	0	0	0	0	0	0	0	0	0	0	0	0	0	0	0	0	0	0	0	0	0	0	0	0	0	0	0	0	0	0	0	0	0	0	0	0	0	0	0	0	0	0	0	0	0	0	0	0	0
ER.1.1	0	0	0	0	0	0	0	0	0	0	0	0	0	0	0	0	0	0	0	0	0	0	0	6.70691e-05	0	0	0	0	0	0	0	0	0.00210748	0	0	0	0	0	0	0	0	0	0	0	0	0	0	0	0
XBB.1.5.43	0	0	0	0	0	0	0	0	0.00564972	0	0	0	0	0	0	0	0	0	0	0	0	0	0	6.70691e-05	0	0	0	0	0	0	0	0	0	0	0	0	0	0	0	0	0	0	0.00619835	0	0.000681663	0.00177305	0	0	0
XBB.8.1	0	0	0	0	0	0	0	0	0.00282486	0	0	0	0	0	0	0	0	0	0	0	0	0	0	0.000201207	0	0	0	0	0	0	0	0	0	0	0	0	0	0	0	0	0	0	0	0	0	0	0	0	0
DJ.1.1.1	0	0	0	0	0	0	0.00158103	0	0	0	0	0	0.000381971	0	0	0.00197433	0	0	0	0	0	0	0	0	0	0	0	0	0	0	0	0	5.85412e-05	0	0	0	0	0	0	0	0	0	0	0	0	0	0	0	0
XBB.2.3.7	0	0	0	0	0	0	0	0	0	0	0	0	0	0	0	0	0	0	0	0	0	0	0	0	0	0	0	0	0	0	0	0	0	0	0	0	0	0	0	0	0	0	0	0	0	0.0070922	0	0	0
BA.4.6.2	0	0	0	0	0	0	0	0	0	0	0	0	0	0	0	0	0	0	0	0	0	0	0	0	0	0	0	0	0	0	0	0.000194932	0	0	0	0	0	0	0	0	0	0	0	0	0	0	0	0	0
XBC.1.2	0	0	0	0	0	0	0	0	0	0	0	0	0	0	0	0	0	0	0	0	0	0	0	0	0	0	0	0	0	0	0	0	5.85412e-05	0	0	0	0	0	0	0	0	0	0	0.000439174	0	0	0	0	0
BQ.1.1.29	0	0	0.000731797	0	0	0	0.000790514	0	0	0	0	0	0.000127324	0	0	0	0	0	0	0	0	0	0	0.000871898	0.000820614	0	0	0	0	0.00283578	0.0101911	0.000584795	0.00251727	0.00980392	0	0	0	0	0	0	0	0.00172712	0	0.00483092	0	0	0	0.00275482	0.00217444
FL.8	0	0	0.000182949	0	0.00714286	0	0	0	0	0	0	0	0	0	0	0	0	0	0	0	0	0	0	0.000603622	0	0	0	0	0	0	0	0	0	0	0	0	0	0	0	0	0	0	0	0	0	0	0	0	0
CL.1.3	0	0	0.000548847	0	0	0	0.00316205	0	0	0	0	0	6.36618e-05	0	0	0	0	0	0	0	0	0	0	0.000603622	0.000164123	0	0	0	0	0	0.00382166	0.000779727	0.000234165	0	0	0	0	0	0	0	0	0	0	0	0.000681663	0	0	0	0.00410727
XBB.1.18	0	0.0106061	0	0	0	0	0	0	0	0	0.036971	0	0	0	0	0.00493583	0	0	0	0	0	0	0	0	0	0	0	0	0	0	0	0	0	0	0	0	0	0	0	0	0	0	0	0	0	0	0	0	0
XAY.1	0	0	0	0	0	0	0	0	0	0	0	0	0	0	0	0	0	0	0	0	0	0	0	0.000268276	0	0	0	0	0	0	0	0.000194932	0	0	0	0	0	0	0	0	0	0	0	0	0	0	0	0	0
BA.2.35	0	0	0	0	0	0	0	0	0	0	0	0	0	0	0	0	0	0	0	0	0	0	0	0	0	0	0	0	0	0.000257798	0	0	0	0	0	0	0	0	0	0	0	0	0	0	0	0	0	0	0
XAY.1.1.2	0	0	0	0	0	0	0	0	0	0	0	0	0	0	0	0	0	0	0	0	0	0	0	6.70691e-05	0	0	0	0	0	0	0	0	0	0	0	0	0	0	0	0	0	0	0	0	0	0	0	0	0
EY.1	0	0	0	0	0	0	0	0	0	0	0.0276169	0	0	0	0.00199601	0.000987167	0	0	0	0	0	0	0	6.70691e-05	0	0	0	0	0	0	0	0	0	0	0	0	0	0	0	0	0	0	0	0	0.000681663	0	0	0	0
BA.5.2.23	0	0	0.00100622	0	0	0	0	0	0	0	0	0	0.000190985	0	0.00399202	0	0	0	0	0.0252454	0	0	0	6.70691e-05	0.000328246	0	0	0	0	0	0	0	0.000175623	0	0	0	0	0	0	0	0	0	0	0	0	0	0	0	0.000241604
XBJ.2	0	0	9.14746e-05	0	0	0	0	0	0	0	0	0	0	0	0	0	0	0	0	0	0	0	0	6.70691e-05	0.000164123	0	0	0	0	0	0	0.000389864	5.85412e-05	0	0	0	0	0	0	0	0	0	0	0	0	0	0	0	0.00193283
XBB.1.5.100	0	0	0	0	0	0	0	0	0	0	0	0	6.36618e-05	0	0	0	0	0	0	0	0	0	0	0	0	0	0	0	0	0	0	0	0	0	0	0	0	0	0	0	0	0	0	0	0.00136333	0	0	0	0
BA.4.6.3	0	0	0	0	0	0	0	0	0	0	0	0	0.000381971	0	0	0	0	0	0	0	0	0	0	0.000201207	0.000328246	0	0	0	0	0.000257798	0	0.000974659	0.00181478	0	0	0	0	0	0	0	0	0	0	0.000439174	0	0	0	0	0
FB.1	0	0	0	0	0	0	0	0	0	0	0	0	0.000190985	0	0	0	0	0	0	0	0	0	0	0	0.000492368	0	0	0	0	0	0	0	0	0	0	0	0	0	0	0	0	0	0	0	0	0	0	0	0.000241604
XBB.1.22	0	0	0	0	0	0	0	0	0	0	0	0	0	0	0	0	0	0	0	0	0	0	0	0	0	0	0	0	0	0	0	0	0	0	0	0	0	0	0	0	0	0	0	0	0	0.0035461	0	0	0
XBB.1.5.59	0	0	0	0.000541614	0	0	0	0	0	0	0	0	0	0	0	0	0	0	0	0	0	0	0	0	0	0	0	0	0	0	0	0	0	0	0	0	0	0	0	0	0	0	0	0	0	0	0	0	0
EG.14	0	0	0	0	0	0	0	0	0	0	0	0	0	0	0	0	0	0	0	0	0	0	0	0	0	0	0	0	0	0	0	0	0	0	0	0	0	0	0	0	0	0	0	0	0.000681663	0.00177305	0	0	0
BM.1.1	0	0	0	0	0	0	0	0	0	0	0	0	0.000445633	0	0	0	0	0	0	0	0	0	0	0	0	0	0	0	0	0.000257798	0	0	0	0	0	0	0	0	0	0	0	0	0	0	0.000681663	0	0	0	0.000241604
ER.1	0	0	9.14746e-05	0	0	0	0	0	0	0	0	0	0	0	0	0	0	0	0	0	0	0	0	6.70691e-05	0	0	0	0	0	0	0	0	0.00409788	0	0	0	0	0	0	0	0	0	0	0.000439174	0	0	0	0	0
BM.2.1	0	0	9.14746e-05	0	0	0	0	0	0	0	0	0	0	0	0	0	0	0	0	0	0	0	0	0	0	0	0	0	0	0	0	0	5.85412e-05	0	0	0	0	0	0	0	0	0	0	0	0	0	0	0	0
ES.1	0	0	0	0	0	0	0	0	0	0	0	0	0.00254647	0	0	0	0	0	0	0	0	0	0	0	0	0	0	0	0	0	0	0	5.85412e-05	0	0	0	0	0	0	0	0	0	0	0	0	0	0	0	0
BA.1	0	0	0	0	0	0	0	0	0	0	0.0013363	0	6.36618e-05	0	0	0	0	0	0	0	0	0	0	0	0	0	0	0	0	0	0	0	0	0	0	0	0	0	0	0	0	0	0	0	0	0	0	0	0
BA.1.14	0	0	9.14746e-05	0	0	0	0	0	0	0	0	0	0	0	0	0	0	0	0	0	0	0	0	0	0	0	0	0	0	0	0	0	5.85412e-05	0	0	0	0	0	0	0	0	0	0	0	0	0	0	0	0
XBW	0	0	0	0	0	0	0	0	0	0	0	0	0	0	0	0	0	0	0	0	0	0	0	6.70691e-05	0	0	0	0	0	0	0	0	0	0	0	0	0	0	0	0	0	0	0	0	0	0	0	0	0
DR.1	0	0	0	0	0	0	0	0	0	0	0	0	6.36618e-05	0	0	0	0	0	0	0	0	0	0	0.000469484	0	0	0	0	0	0	0	0	0	0	0	0	0	0	0	0	0	0	0	0.000439174	0	0	0	0	0
BA.2.75.5	0	0	0	0.000722152	0	0	0	0	0.00564972	0	0	0	0	0	0	0	0	0	0	0	0	0	0	0.000603622	0	0	0	0	0	0	0	0	5.85412e-05	0	0	0	0	0	0	0	0	0	0	0	0.000681663	0.00177305	0	0	0.000483209
BQ.1.1.63	0	0	0	0	0	0	0	0	0	0	0	0	0.000127324	0	0	0	0	0	0	0.00140252	0	0	0	0.000268276	0.000328246	0	0	0	0	0	0	0	0.000117082	0	0	0	0	0	0	0.0152091	0	0	0	0	0.00204499	0	0	0	0
XAY.1.1.1	0	0	9.14746e-05	0	0	0	0.000790514	0	0	0	0	0	0	0	0	0	0	0	0	0	0	0	0	0.00140845	0	0	0	0	0	0.000257798	0	0.000584795	0	0	0	0	0	0	0	0	0	0	0	0	0	0	0	0	0
EE.5	0	0	0	0	0	0	0	0	0	0	0	0	0.000254647	0	0	0	0	0	0	0	0	0	0	0	0	0	0	0	0	0	0	0	5.85412e-05	0	0	0	0	0	0	0	0	0	0	0	0.00136333	0	0	0	0
FM.2	0	0	0.000823271	0	0	0	0	0	0	0	0	0	0	0	0	0	0	0	0	0	0	0	0	0.0017438	0	0	0	0	0	0	0	0	5.85412e-05	0	0	0	0	0	0	0	0	0	0	0	0	0	0	0	0
BQ.1.1.57	0	0	0	0	0	0	0	0	0	0	0	0	0	0	0	0	0	0	0	0	0	0	0	0	0	0	0	0	0	0.00103119	0	0.000194932	0.00275143	0	0	0	0	0	0	0	0	0	0	0.00131752	0.000681663	0	0	0	0
CA.4	0	0	0	0.000180538	0	0	0	0	0	0	0	0	0	0	0	0	0	0	0	0	0	0	0	0	0	0	0	0	0	0	0	0	0	0	0	0	0	0	0	0	0	0	0	0	0	0	0	0	0
CD.1	0	0	0	0	0	0	0	0	0	0	0	0	0	0	0	0	0	0	0	0	0	0	0	0	0	0	0	0	0	0	0	0	0	0	0	0	0	0	0	0	0	0	0	0	0	0	0	0	0
XBC.1.5	0	0	0	0	0	0	0	0	0	0	0	0	0	0	0	0	0	0	0	0	0	0	0	0	0	0	0	0	0	0	0	0	0	0	0	0	0	0	0	0	0	0	0	0	0	0	0	0	0
BQ.1.1.32	0	0	9.14746e-05	0.000361076	0	0	0	0	0	0	0.000890869	0	0.00140056	0	0	0.00394867	0	0	0	0	0	0	0.0121457	0.00114017	0.000164123	0	0	0	0	0.00696056	0.00254777	0.000779727	0.00245873	0.00980392	0	0	0	0	0	0	0	0	0.00206612	0.000439174	0	0.00177305	0	0	0.000966417
BF.39.1	0	0	0	0	0	0	0	0	0	0	0	0	0	0	0	0	0	0	0	0	0	0	0	0	0	0	0	0	0	0	0	0	0	0	0	0	0	0	0	0	0	0	0	0	0	0	0	0	0
BM.2	0	0	0.000274424	0	0	0	0	0	0	0	0	0	0	0	0	0	0	0	0	0	0	0	0	6.70691e-05	0	0	0	0	0	0	0	0	0	0	0	0	0	0	0	0	0	0	0.00206612	0.000878349	0	0	0	0	0.000483209
EW.2	0	0	9.14746e-05	0	0	0	0.00474308	0	0	0	0	0	0.000190985	0	0	0.000987167	0	0	0	0	0	0	0	0.000670691	0.000164123	0	0	0	0	0.000257798	0	0	5.85412e-05	0	0	0	0	0	0	0	0	0	0	0	0	0	0	0	0
BR.4	0	0	0	0	0	0	0	0	0	0	0	0	0	0	0	0	0	0	0	0	0	0	0	0	0	0	0	0	0	0	0	0	0	0	0	0	0	0	0	0	0	0	0	0	0	0	0	0	0
EE.4	0	0	0	0	0	0	0.00158103	0	0	0	0.000890869	0	0.00070028	0	0	0	0	0	0	0	0	0	0	0.00120724	0	0	0	0	0	0.000257798	0	0.00253411	0	0	0	0	0	0	0	0	0	0	0	0	0	0	0	0	0
EK.1	0	0	0.000731797	0	0	0	0	0	0	0	0	0	0	0	0	0	0	0	0	0	0	0	0	0	0	0	0	0	0	0	0	0	0	0	0	0	0	0	0	0	0	0	0	0	0	0	0	0	0
BQ.1.1.62	0	0	0	0	0	0	0	0	0	0	0	0	0	0	0	0	0	0	0	0	0	0	0	0.000134138	0	0	0	0	0	0	0	0.00194932	0	0	0	0	0	0	0	0	0	0	0	0	0	0	0	0	0
DT.2	0	0	0	0	0	0	0	0	0	0	0	0	0.000763942	0	0	0	0	0.000147514	0	0.00140252	0	0	0	0.000871898	0	0	0	0	0	0	0	0.000389864	0	0	0	0	0	0	0	0	0	0	0	0	0	0	0	0	0
BQ.1.1.53	0	0.00151515	9.14746e-05	0.000180538	0	0	0	0.0117647	0	0	0	0	0	0	0	0	0	0	0	0	0	0	0	0.000469484	0.00114886	0	0	0	0	0	0	0.000389864	0.000117082	0	0	0	0	0	0.00067981	0	0.00215983	0	0.00413223	0	0.000681663	0	0	0	0.0159459
DV.7	0	0	0	0	0	0	0	0	0	0	0	0	0	0	0	0	0	0	0	0	0	0	0	0.000134138	0	0	0	0	0	0	0	0	0	0	0	0	0	0	0	0	0	0	0	0	0	0	0	0	0
BQ.1.11.1	0	0	0	0	0	0	0.00237154	0	0	0	0	0	0	0	0	0.000987167	0	0	0	0	0	0	0	0	0	0	0	0	0	0	0	0	0	0	0	0	0	0	0	0	0	0	0	0	0	0	0	0	0
BW.1.2	0	0	0	0	0	0	0	0	0	0	0	0	0.000254647	0	0	0	0	0	0	0	0	0	0	0	0	0	0	0	0	0	0	0	0	0	0	0	0	0	0	0	0	0	0	0	0	0	0	0	0
BQ.1.2.3	0	0	0	0.0014443	0	0	0	0	0	0	0	0	0.0210084	0	0	0	0	0	0	0	0	0	0	0.000335345	0	0	0	0	0	0	0	0	0.000409788	0	0	0	0	0	0.00203943	0	0	0	0	0.000439174	0.000681663	0.0035461	0	0	0.000724813
BQ.1.8.2	0	0	0.000274424	0.000361076	0	0	0.00316205	0	0	0	0	0	0.000127324	0	0	0	0	0	0	0	0	0	0	0.000402414	0.000164123	0	0	0.0106383	0	0.00103119	0	0	0.00286852	0	0	0	0	0	0	0	0	0	0	0.00131752	0	0	0	0	0.000241604
XBB.1.5.58	0	0	0	0	0	0	0	0	0	0	0	0	0	0	0	0	0	0	0	0	0	0	0	0	0	0	0	0	0	0	0	0.000194932	5.85412e-05	0	0	0	0	0	0	0	0	0	0	0	0	0	0	0	0
BL.2	0	0	0	0	0	0	0	0	0	0	0	0	0	0	0	0	0	0	0	0	0	0	0	0	0	0	0	0	0	0	0	0	0	0	0	0	0	0	0	0	0	0	0	0	0	0	0	0	0
CR.1.2	0	0	0	0	0	0	0	0	0	0	0	0	6.36618e-05	0	0	0	0	0	0	0	0	0	0	0	0	0	0	0	0	0	0	0	0	0	0	0	0	0	0	0	0	0	0	0	0	0	0	0	0
BQ.1.1.55	0	0	0	0	0	0	0	0	0	0	0	0	0.00763942	0	0.00199601	0	0	0	0	0	0	0	0	6.70691e-05	0	0	0	0	0	0.000515597	0	0.000194932	0	0	0	0	0	0	0.00135962	0	0	0	0	0	0	0	0	0	0.000241604
CZ.2	0	0	0	0	0	0	0	0	0	0	0	0	0.00490196	0	0	0	0	0	0	0	0	0	0	0	0.000164123	0	0	0	0	0	0.0101911	0	0	0	0	0	0	0	0.00067981	0	0	0	0	0	0	0	0	0	0
BQ.1.1.43	0	0	0	0	0	0	0	0	0	0	0	0	0.000127324	0	0	0	0	0	0	0	0	0	0	0.000536553	0	0	0	0	0	0.00232019	0	0.000389864	5.85412e-05	0	0	0	0	0	0.00203943	0	0	0	0	0	0.000681663	0	0	0	0
DL.1	0	0.0030303	0	0	0	0	0	0	0	0	0.02049	0	0.000254647	0	0	0	0	0	0	0.00420757	0	0	0	0.000134138	0	0	0	0	0	0.000257798	0	0	0.000117082	0	0	0	0	0	0	0	0	0	0	0	0.00136333	0	0	0	0.000241604
BQ.1.1.67	0	0	0.000548847	0.000361076	0.0357143	0	0	0	0	0	0.000445434	0	0.00763942	0	0	0	0	0	0	0.00140252	0	0	0	0.000670691	0.00443131	0	0	0	0	0.000257798	0	0.000584795	0.000819576	0	0	0	0	0	0.00067981	0	0	0.0138169	0	0.00307422	0.000681663	0	0	0	0.00193283
BQ.1.1.48	0	0	0	0	0	0	0	0	0	0	0	0	0.00248281	0	0	0	0	0	0	0.00140252	0	0	0	0	0	0	0	0	0	0	0	0	0	0	0	0	0	0	0	0	0	0	0	0	0	0	0	0	0
BU.2	0	0	0	0	0	0	0	0	0	0	0	0	0	0	0	0	0	0	0	0	0	0	0	0	0	0	0	0	0	0	0	0	0	0	0	0	0	0	0	0	0	0	0	0	0	0	0	0	0
DU.1	0	0	0.000914746	0.000180538	0	0	0.000790514	0	0	0	0	0	0.000254647	0	0.00399202	0	0	0	0	0	0	0	0	0.000670691	0.000656491	0	0	0.0106383	0	0.000257798	0	0.000389864	0.0136401	0	0	0	0	0	0.00135962	0	0	0.0120898	0	0.00351339	0	0.00177305	0	0	0
BA.5.2.63	0	0	0	0	0	0	0	0	0	0	0	0	0.00343774	0	0	0	0	0	0	0	0	0	0	0	0	0	0	0	0	0	0	0	0.000117082	0	0	0	0	0	0	0	0	0	0	0	0	0	0	0	0.000241604
XAY.2.2	0	0	0	0	0	0	0	0	0	0	0	0	0	0	0	0	0	0	0	0	0	0	0	0	0.00738552	0	0	0	0	0	0	0	0	0	0	0	0	0	0	0	0	0	0	0	0	0	0	0	0
DW.1	0	0	0	0	0	0	0	0	0	0	0	0	0	0	0	0	0	0	0	0.00420757	0	0	0	0	0	0	0	0	0	0	0	0	5.85412e-05	0	0	0	0	0	0	0	0	0	0	0	0	0	0	0	0
BQ.1.1.34	0	0	0	0	0	0	0	0	0	0	0	0	0	0	0	0	0	0	0	0	0	0	0	0	0.000164123	0	0	0	0	0	0	0	0.000702494	0	0	0	0	0	0	0	0	0	0	0	0	0	0	0	0
BA.2.10	0	0	0	0	0	0	0	0	0.00282486	0	0	0	0	0	0	0	0	0	0	0	0	0	0	0	0	0	0	0	0	0	0	0	0	0	0	0	0	0	0	0	0	0	0	0	0	0.00177305	0	0	0
EN.1	0	0	9.14746e-05	0	0	0	0.000790514	0	0	0	0	0	0	0	0	0	0	0	0	0	0	0	0	0.00120724	0.000164123	0	0	0	0	0	0	0.0167641	0.000234165	0	0	0	0	0	0	0	0	0	0	0.00219587	0.000681663	0	0	0	0
BQ.1.24	0	0	0	0	0	0	0.000790514	0	0	0	0	0	6.36618e-05	0	0	0	0	0	0	0	0	0	0	0	0	0	0	0	0	0	0	0.000194932	0.00134645	0	0	0	0	0	0	0	0	0	0	0	0	0	0	0	0
BQ.1.1.11	0	0	9.14746e-05	0.000180538	0	0	0.00158103	0	0	0	0.000445434	0	0.000190985	0	0	0.000987167	0	0	0	0	0	0	0	0.00120724	0.000820614	0	0	0	0	0.00103119	0	0.00214425	0.000351247	0	0	0	0	0	0.00611829	0	0	0.00345423	0	0.000878349	0	0	0	0	0.00483208
BQ.1.1.61	0	0	0	0	0	0	0	0	0	0	0	0	0.000127324	0	0	0	0	0	0	0	0	0	0	0	0	0	0	0	0	0	0	0	0	0	0	0	0	0	0	0	0	0	0	0	0	0	0	0	0
BQ.1.1.50	0	0	0	0	0	0	0	0	0	0	0	0	0	0	0	0	0	0	0	0	0	0	0	0	0	0	0	0	0	0	0	0	0	0	0	0	0	0	0	0	0	0	0	0	0	0	0	0	0
FD.2	0	0	0	0.000180538	0.00714286	0	0	0	0	0	0	0	0.000254647	0	0	0	0	0	0	0	0	0	0	0	0	0	0	0	0	0	0	0	0	0	0	0	0	0	0	0	0	0	0	0.000439174	0	0	0	0	0
BF.15	0	0	0	0	0	0	0	0	0	0	0	0	0	0	0	0	0	0	0	0	0	0	0	0	0	0	0	0	0	0	0	0	5.85412e-05	0	0	0	0	0	0	0	0	0	0	0	0	0	0	0	0
DP.1	0	0	0	0	0	0	0	0	0	0	0	0	0	0	0	0	0	0	0	0	0	0	0	0	0	0	0	0	0	0	0	0	0	0	0	0	0	0	0	0	0	0	0	0.000439174	0	0	0	0	0
BQ.1.20	0	0	0	0	0	0	0	0	0	0	0	0	6.36618e-05	0	0	0	0	0	0	0	0	0	0	0.000134138	0	0	0	0	0	0	0	0.000389864	0.000292706	0	0	0	0	0	0	0	0	0	0	0	0	0	0	0	0
EW.3	0	0	0	0	0	0	0	0	0	0	0	0	0	0	0	0	0	0	0	0	0	0	0	6.70691e-05	0.000164123	0	0	0	0	0	0	0	0	0	0	0	0	0	0	0	0	0	0	0	0	0	0	0	0
BQ.1.15.2	0	0	0	0	0	0	0	0	0	0	0	0	0.000190985	0	0	0	0	0	0	0	0	0	0	0	0	0	0	0	0	0	0	0	0	0	0	0	0	0	0	0	0	0	0	0	0	0	0	0	0
BQ.1.21	0	0	0.000640322	0	0	0	0.00237154	0	0	0	0	0	0	0	0.00399202	0	0	0	0	0	0	0	0	0.00241449	0.000328246	0	0	0	0	0	0.00127388	0.00311891	0.00140499	0	0	0	0	0	0	0	0	0	0	0	0	0	0	0	0.000241604
DG.1	0	0	0.000182949	0.000361076	0	0	0	0	0	0	0	0	0.000127324	0	0	0	0	0	0	0	0	0	0.00404858	0.000402414	0.000328246	0	0	0	0	0.000515597	0	0.000194932	0.000585412	0	0	0	0	0	0	0	0	0	0	0	0	0	0	0	0.000966417
BF.5.2	0	0	0	0.000180538	0	0	0	0	0	0	0	0	0	0	0	0	0	0	0	0	0	0	0	0	0	0	0	0	0	0	0	0	0	0	0	0	0	0	0	0	0	0	0	0	0	0	0	0	0
BA.5.10	0	0	0	0	0	0	0	0	0	0	0	0	0	0	0	0	0	0	0	0	0	0	0	0	0	0	0	0	0	0	0	0	0	0	0	0	0	0	0	0	0	0	0	0	0	0	0	0	0
BQ.1.1.59	0	0	0.000182949	0	0	0	0	0	0	0	0	0	0	0	0	0	0	0	0	0	0	0	0	0.000268276	0.00246184	0	0	0	0	0	0	0.00233918	0.000175623	0	0	0	0	0	0	0	0	0.00172712	0	0	0	0.00177305	0	0	0.000241604
CK.1.5	0	0	0	0	0	0	0	0	0	0	0	0	0.0013369	0	0	0	0	0	0	0	0	0	0	0.000134138	0	0	0	0	0	0	0	0	0	0	0	0	0	0	0	0	0	0	0	0	0	0	0	0	0
BF.7.14.2	0	0	0	0	0	0	0	0	0	0	0	0	0	0	0	0	0	0.00236023	0	0	0	0	0	0	0	0	0	0	0	0	0	0	0	0	0	0	0	0	0	0	0	0	0	0	0	0	0	0	0
BF.10.1	0	0	0	0	0	0	0	0	0	0	0	0	0	0	0	0	0	0	0	0	0	0	0	0	0	0	0	0	0	0	0	0	0	0	0	0	0	0	0	0	0	0	0	0	0	0	0	0	0
BA.5.2.37	0	0	0	0	0	0	0.000790514	0	0	0	0	0	0.000127324	0	0	0	0	0	0	0	0	0	0	0	0	0	0	0	0	0	0	0	0	0	0	0	0	0	0	0	0	0	0	0	0	0	0	0	0
FL.26	0	0	0	0	0	0	0	0	0.00282486	0	0	0	0	0	0	0	0	0	0	0	0	0	0	6.70691e-05	0	0	0	0	0	0	0	0	0	0	0	0	0	0	0	0	0	0	0.00206612	0	0	0	0	0	0
EA.2	0	0	0	0	0	0	0	0	0	0	0	0	0	0	0	0	0	0	0	0	0	0	0	0.000335345	0	0	0	0	0	0	0	0	0	0	0	0	0	0	0	0	0	0	0	0	0	0	0	0	0
EF.2	0	0	0	0	0	0	0	0	0	0	0	0	0	0	0	0	0	0	0	0	0	0	0	6.70691e-05	0	0	0	0	0	0.00103119	0	0.000389864	0.009952	0	0	0	0	0	0.00135962	0	0	0	0	0.00307422	0	0	0	0	0.000241604
BQ.1.1.66	0	0	0	0	0	0	0.000790514	0	0	0	0	0	0	0	0	0	0	0.000147514	0	0	0	0	0	0.000469484	0.000328246	0	0	0	0	0.00309358	0	0.00331384	0.00310268	0	0	0	0	0	0.00135962	0	0	0	0	0.000439174	0.00136333	0	0	0	0.000724813
EE.3	0	0	0	0	0	0	0	0	0	0	0	0	0.0112681	0	0	0.000987167	0	0	0	0	0	0	0	0.000134138	0	0	0	0	0	0	0	0	0	0	0	0	0	0	0	0	0	0	0	0	0	0	0	0	0
FL.22	0	0	0	0	0	0	0	0	0.00282486	0	0	0	0	0	0	0	0	0	0	0	0	0	0	0	0	0	0	0	0	0	0	0	0	0	0	0	0	0	0	0	0	0	0	0	0	0	0	0	0
BQ.1.1.54	0	0	0	0	0	0	0	0	0	0	0	0	0.000509295	0	0	0	0	0	0	0	0	0	0	6.70691e-05	0	0	0	0	0	0	0	0	0	0	0	0	0	0	0	0	0	0	0	0	0	0	0	0	0
CZ.1	0	0	0	0	0	0	0	0	0	0	0	0	0	0	0	0	0	0	0	0	0	0	0	0	0	0	0	0	0	0	0	0	0	0	0	0	0	0	0	0	0	0	0	0	0	0	0	0	0
DB.3	0	0	0	0	0	0	0.000790514	0	0	0	0	0	6.36618e-05	0	0	0	0	0	0	0	0	0	0	0	0	0	0	0	0	0	0	0.000389864	0	0	0	0	0	0	0	0	0	0	0	0	0	0	0	0	0
CK.2.1	0	0.00151515	0.000274424	0.000722152	0	0	0.00237154	0	0	0	0	0	0.00070028	0	0.00199601	0	0	0	0	0	0	0	0	0.00261569	0.00196947	0	0	0.0106383	0	0.000257798	0	0.000584795	0.00210748	0	0	0	0	0	0.00339905	0	0	0	0	0	0.00136333	0	0	0	0.00120802
BQ.1.2.1	0	0	0.00283571	0.000180538	0	0	0.000790514	0	0.00282486	0	0.00178174	0	0.000127324	0	0.00199601	0	0	0	0	0	0	0	0	0.00362173	0.000492368	0	0	0	0	0	0	0.000194932	0.000468329	0.0196078	0	0	0	0	0.00135962	0	0.00647948	0.00345423	0	0.00131752	0.000681663	0.00177305	0	0	0.000966417
DY.1.1	0	0	0	0	0	0	0	0	0	0	0	0	0	0	0	0	0	0.00604809	0	0	0	0	0	0	0	0	0	0	0	0	0	0	0	0	0	0	0	0	0	0	0	0	0	0	0	0	0	0	0
CK.2.1.1	0	0	0.000365898	0	0	0	0.00158103	0	0	0	0.000445434	0	0.000891266	0	0.00399202	0	0	0	0	0	0	0	0	0.00201207	0.000984737	0	0	0.0106383	0	0.00206239	0.00509554	0.000584795	0.00105374	0	0	0	0	0	0.00067981	0	0	0	0	0.000439174	0.00204499	0	0	0	0.00120802
BQ.1.10.1	0	0	0.00201244	0.000180538	0	0	0	0	0	0	0.000890869	0	0.00954927	0	0	0.000987167	0	0	0	0	0	0	0	0.00181087	0.00393895	0	0	0	0	0.00412477	0.00254777	0.00136452	0.000351247	0	0	0	0	0	0.00067981	0	0	0	0	0.00131752	0.00545331	0	0	0	0.00459048
BQ.1.15.1	0	0	0	0	0	0	0	0	0	0	0	0	0.00311943	0	0	0	0	0	0	0	0	0	0	0	0	0	0	0	0	0	0	0	0	0	0	0	0	0	0	0	0	0	0	0	0	0	0	0	0
XBB.1.16	0	0	0	0	0.00714286	0	0	0	0	0	0	0	0	0	0	0	0	0	0	0	0	0	0	0	0	0	0	0	0	0	0	0	0	0	0	0	0	0	0	0	0	0	0	0	0	0.0265957	0	0	0
XAY.2.3	0	0	0	0	0	0	0	0	0	0	0	0	0	0	0	0	0	0	0	0	0	0	0	0	0.00590842	0	0	0	0	0	0	0	0	0	0	0	0	0	0	0	0	0	0	0	0	0.00177305	0	0	0
BE.1.3	0	0	0	0	0	0	0	0	0	0	0	0	0	0	0	0	0	0	0	0	0	0	0	0	0	0	0	0	0	0	0	0	0	0	0	0	0	0	0	0	0	0	0	0	0	0	0	0	0
XBC.1.3	0	0	0	0.00288861	0	0	0	0	0	0	0	0	0	0	0	0	0	0	0	0	0	0	0	0	0	0	0	0	0	0	0	0	5.85412e-05	0	0	0	0	0	0	0	0	0	0	0	0	0	0	0	0
BQ.1.1.9	0	0	0	0	0	0	0	0	0	0	0	0	0.000254647	0	0	0	0	0	0	0	0	0	0	0	0	0	0	0	0	0	0	0.000194932	0	0	0	0	0	0	0	0	0	0	0	0	0	0	0	0	0
CK.1	0	0.0030303	0.000640322	0.000541614	0	0	0.00237154	0.0235294	0	0.00257732	0	0	0.00114591	0	0.00199601	0	0	0	0	0.00140252	0	0	0.101215	0.00617035	0.000984737	0	0	0	0	0.000257798	0	0.00136452	0.00280998	0	0	0	0	0	0	0	0	0	0	0.000439174	0.00136333	0.00531915	0.0692308	0	0.000966417
CK.3	0	0	0.000548847	0.0014443	0	0	0.000790514	0	0	0	0	0	0.000190985	0	0	0	0	0	0	0	0	0	0	0.000268276	0.000328246	0	0	0	0	0	0	0.00116959	0.000702494	0	0	0	0	0	0	0	0	0	0	0	0	0	0	0	0.000724813
BA.5.2.46	0	0	0	0	0	0	0	0	0	0	0	0	0	0	0	0	0	0	0	0	0	0	0	0.000134138	0	0	0	0	0	0	0	0	0	0	0	0	0	0	0.00203943	0	0	0	0	0	0	0	0	0	0
XBB.1.21	0	0	0	0	0.00714286	0	0	0	0	0	0	0	0	0	0	0	0	0	0	0	0	0	0	0.000201207	0.000164123	0	0	0	0	0.000257798	0	0	0	0	0	0	0	0	0	0	0	0	0	0	0.000681663	0	0	0	0
XBB.1.5.23	0	0	0	0	0	0	0	0	0.00564972	0	0	0	6.36618e-05	0	0	0	0	0	0	0	0	0	0	0.000201207	0	0	0	0.0319149	0	0	0	0	0.000175623	0	0	0	0	0	0	0	0	0	0	0	0	0	0	0.00275482	0
XBC.1.2.1	0	0	0.000182949	0	0	0	0	0	0	0	0	0	0	0	0	0	0	0	0	0	0	0	0	0	0.00754965	0	0	0	0	0	0	0	5.85412e-05	0	0	0	0	0	0	0	0	0	0	0	0	0	0	0	0
XBC.1	0	0	0	0.00397184	0	0	0	0	0	0	0	0	6.36618e-05	0	0	0	0	0	0	0	0	0	0.00404858	0.000134138	0.000492368	0	0	0	0	0	0	0.000194932	0.000292706	0.0392157	0	0	0	0	0	0	0	0	0	0	0.00204499	0	0	0	0
DC.1	0	0	0	0	0	0	0	0	0	0	0	0	0	0	0	0	0	0	0	0	0	0	0	0	0.000328246	0	0	0	0	0	0	0.000194932	0	0	0	0	0	0	0	0	0	0	0	0	0	0	0	0	0
CK.2	0	0	0	0	0	0	0	0	0	0	0	0	0.000254647	0	0	0	0	0	0	0	0	0	0	0	0	0	0	0	0	0	0	0	5.85412e-05	0	0	0	0	0	0	0	0	0	0	0.000439174	0	0	0	0	0
BF.38.2	0	0	0	0	0	0	0	0	0	0	0	0	0	0	0	0	0	0	0	0	0	0	0	0	0	0	0	0	0	0	0	0	0	0	0	0	0	0	0	0	0	0	0	0	0	0	0	0	0
BQ.1.1.2	0	0	0.00118917	0	0	0	0	0	0	0	0	0	0.000891266	0	0.00199601	0	0	0	0	0	0	0	0	0.00181087	0.00246184	0	0.00374532	0	0	0.000773395	0.00127388	0.00214425	0.0196113	0	0	0	0	0	0.00203943	0	0	0	0	0.00702679	0.000681663	0	0	0.00275482	0.000483209
BQ.1.16	0	0	0	0	0	0	0	0	0	0	0	0	0.000190985	0	0	0	0	0	0	0	0	0	0	6.70691e-05	0	0	0	0	0	0.000515597	0	0.000974659	0.000409788	0	0	0	0	0	0.00067981	0	0	0	0	0.000439174	0	0	0	0	0.00217444
CK.1.3	0	0	9.14746e-05	0	0	0	0	0	0	0	0	0	0.000318309	0	0	0	0	0	0	0	0	0	0	0	0.000164123	0	0	0	0	0	0	0	0.000234165	0	0	0	0	0	0	0	0	0	0	0	0	0	0	0	0
XAY.2	0	0	0	0	0	0	0	0	0	0	0	0	0	0	0	0	0	0	0	0	0	0	0	0.000871898	0.00492368	0	0	0	0	0	0	0	0.000117082	0	0	0	0	0	0	0	0	0	0	0	0	0	0	0	0
BQ.1.3	0	0	0.000182949	0.00090269	0	0	0.00158103	0	0	0	0	0	0.00127324	0	0.00199601	0	0	0	0.00398406	0	0	0	0	0.000804829	0	0	0	0	0	0	0.00127388	0	0.000292706	0	0	0	0	0	0	0	0	0	0	0.00263505	0	0	0	0	0.000241604
XBB.2.3.11	0	0	0	0	0	0	0	0	0	0	0	0	0	0	0	0	0	0	0	0	0	0	0	0	0	0	0	0	0	0	0	0	0	0	0	0	0	0	0	0	0	0	0	0	0	0.0070922	0	0	0
CK.1.2	0	0	0	0.000541614	0	0	0	0	0	0	0.000445434	0	0	0	0	0	0	0	0	0	0	0	0	0	0	0	0	0	0	0	0	0	0	0	0	0	0	0	0	0	0	0	0	0	0	0	0	0	0
BQ.1.2	0	0.00151515	0.00137212	0.00324968	0.00714286	0	0.0102767	0	0.00282486	0	0.00267261	0	0.0115865	0	0.00798403	0	0	0.000295029	0.00398406	0.0056101	0	0	0.00404858	0.00623742	0.00180535	0	0	0.0957447	0	0.00592936	0.089172	0.00214425	0.00468329	0	0	0	0	0	0.0115568	0	0.00215983	0.00345423	0.00619835	0.00395257	0.0224949	0.0035461	0	0.00826446	0.00265765
DJ.1.3	0	0	0	0	0	0	0	0	0	0	0.000445434	0	0	0	0	0	0	0	0	0	0	0	0	0	0	0	0	0	0	0	0	0	0	0	0	0	0	0	0	0	0	0	0	0	0	0	0	0	0
BQ.1.25.1	0	0	0	0.000361076	0	0	0	0	0	0	0	0	0.00203718	0	0	0.000987167	0	0	0	0	0	0	0	0.000268276	0	0	0	0	0	0	0	0.000779727	0.000117082	0	0	0	0	0	0	0	0	0	0	0	0	0	0	0	0
BQ.1.1.46	0	0	0.000365898	0	0	0	0.000790514	0	0	0	0	0	0.00120958	0	0.00199601	0	0	0	0	0	0	0	0	0.00134138	0.000328246	0	0	0	0	0.00257798	0	0.0130604	0.000351247	0	0	0	0	0	0.00475867	0	0	0	0.00206612	0	0	0	0	0	0.00120802
EQ.1	0	0	0	0	0	0	0	0	0	0	0	0	0	0	0	0	0	0	0	0	0	0	0	6.70691e-05	0.000328246	0	0	0	0	0	0	0.000194932	5.85412e-05	0	0	0	0	0	0	0	0	0	0	0	0	0	0	0	0
BQ.1.22	0	0	0.000731797	0.000361076	0	0	0.000790514	0	0	0	0	0	0.0048383	0	0.00199601	0	0	0	0	0	0	0	0	0.00207914	0.000656491	0	0	0	0	0.00154679	0	0.00175439	0.000819576	0	0	0	0	0	0.00067981	0	0	0	0	0.000878349	0	0	0	0	0.000483209
CM.6.1	0	0	0	0	0	0	0	0	0	0	0	0	0	0	0	0	0	0	0	0	0	0	0	6.70691e-05	0	0	0	0	0	0	0	0	0	0	0	0	0	0	0	0	0	0	0	0	0	0	0	0	0.000241604
BQ.1.1.42	0	0	0.00128064	0	0	0	0.00316205	0	0	0	0	0	6.36618e-05	0	0.00399202	0	0	0	0	0	0	0	0	0.00228035	0.000164123	0	0	0	0	0.00360918	0.00127388	0.0136452	0.00234165	0	0	0	0	0	0	0	0	0	0	0.000439174	0	0	0	0	0.000966417
BQ.1.1.77	0	0	0	0	0	0	0.000790514	0	0	0	0	0	0.000509295	0	0.011976	0	0	0	0	0	0	0	0	0.000871898	0	0	0	0	0	0	0	0.00253411	0	0	0	0	0	0	0	0	0	0	0	0	0	0	0	0	0.000483209
BQ.1.13.1	0	0	0.00402488	0	0	0	0.0205534	0	0	0	0	0	0.00509295	0	0	0	0	0	0	0	0	0	0	0.0107311	0.0101756	0	0	0	0	0.00928074	0	0.011306	0.00468329	0	0	0	0	0	0.00135962	0	0	0.00518135	0	0.00570927	0.00340832	0.00177305	0	0	0.00869775
BQ.1.1.56	0	0	0	0	0	0	0.000790514	0	0	0	0.000445434	0	6.36618e-05	0	0.0139721	0	0	0	0	0	0	0	0	0.000335345	0	0	0	0	0	0	0	0.00136452	0.00163915	0	0	0	0	0.375	0	0	0	0	0	0.000439174	0	0	0	0	0.000483209
BQ.1.1.76	0	0	0.00146359	0	0	0	0	0	0	0	0	0	0.000127324	0	0	0	0	0	0	0	0	0	0	0	0	0	0	0	0	0	0	0	0	0	0	0	0	0	0	0	0	0.00518135	0	0	0	0	0	0	0
BQ.1.1.64	0	0	9.14746e-05	0	0	0	0	0	0	0	0	0	0	0	0	0	0	0	0	0	0	0	0	0.000134138	0	0	0	0	0	0	0	0	0.000175623	0	0	0	0	0	0	0	0	0	0	0	0	0	0	0	0
BQ.1.1.31	0	0	0.0046652	0.00324968	0	0	0.00237154	0	0.00282486	0.0283505	0.000445434	0	0.000254647	0	0	0	0	0	0	0	0.0526316	0	0	0.00389001	0.000164123	0	0	0	0	0.000773395	0.00636943	0.0042885	0.00345393	0	0	0	0	0	0.00135962	0	0.00431965	0.00345423	0.0144628	0.00263505	0.00272665	0	0	0	0.00217444
DM.1	0	0.0151515	0	0	0	0	0	0	0	0	0	0	0	0	0	0	0	0	0	0	0	0	0	0.000268276	0	0	0	0	0	0.00515597	0	0	0	0	0	0	0	0	0	0	0	0	0	0	0	0	0	0	0
BQ.1.1.40	0	0	0.000182949	0.000180538	0	0	0.000790514	0	0	0	0.000890869	0	0.0251464	0	0	0	0	0	0	0	0	0	0	0.000201207	0	0	0	0	0	0.000257798	0	0.000194932	0	0	0	0	0	0	0	0	0	0	0	0.000878349	0	0	0	0	0.000241604
XBC.1.1.1	0	0	0	0.000541614	0	0	0	0	0	0	0	0	0	0	0	0	0	0	0	0	0	0	0	0	0	0	0	0	0	0	0	0	0.000175623	0	0	0	0	0	0	0	0	0	0	0	0	0	0	0	0
BQ.1.1.19	0	0	0.000823271	0.000361076	0	0	0.000790514	0.0117647	0	0	0	0	0.00101859	0	0	0.00493583	0	0	0	0	0	0	0	0.000134138	0	0	0	0	0	0	0	0.000389864	0.00263435	0	0	0	0	0	0	0	0	0.00172712	0	0	0	0	0	0.00275482	0.000483209
BQ.1.1.20	0	0	0.00201244	0.000180538	0	0	0	0	0	0	0	0	0.000509295	0	0	0	0	0	0	0	0	0	0	0.00301811	0.145085	0	0	0	0	0.000515597	0.00509554	0.00116959	0.000117082	0	0	0	0	0	0	0	0	0	0	0	0	0	0	0	0
BQ.1.10.2	0	0	0.000182949	0	0	0	0	0	0	0	0	0	0.000190985	0	0	0	0	0	0	0	0	0	0	0.000603622	0	0	0	0	0	0	0	0	0.000292706	0	0	0	0	0	0	0	0	0	0	0	0.00272665	0	0	0	0.000241604
BA.5.1.16	0	0	0	0	0	0	0	0	0	0	0	0	0	0	0	0	0	0	0	0	0	0	0	0	0	0	0	0	0	0	0	0	0	0	0	0	0	0	0	0	0	0	0	0	0	0	0	0	0
XAY.2.1	0	0	0	0	0	0	0	0	0	0	0	0	0	0	0	0	0	0	0	0	0	0	0	0	0.0072214	0	0	0	0	0	0	0	0	0	0	0	0	0	0	0	0	0	0	0	0	0	0	0	0
DN.3	0	0	0	0.00270807	0	0	0	0	0	0	0	0	0	0	0	0	0	0	0	0	0	0	0	0	0	0	0	0	0	0	0	0	0	0	0	0	0	0	0	0	0	0	0	0	0	0	0	0	0
XBB.2.12	0	0	0	0	0	0	0	0	0	0	0	0	0	0	0	0	0	0	0	0	0	0	0	0	0	0	0	0.0106383	0	0	0	0	0	0	0	0	0	0	0	0	0	0	0	0	0	0	0	0	0
DN.3.1	0	0	0	0.000541614	0	0	0	0	0	0	0	0	6.36618e-05	0	0	0	0	0	0	0	0	0	0	6.70691e-05	0	0	0	0	0	0	0	0	0	0	0	0	0	0	0	0	0	0	0	0	0	0	0	0	0
BA.5.2.62	0	0	0	0	0	0	0	0	0	0	0	0	0	0	0	0	0	0	0	0	0	0	0	0.000402414	0	0	0	0	0	0	0	0	0	0	0	0	0	0	0	0	0	0	0	0	0	0	0	0	0
BA.5.5.2	0	0	0	0	0	0	0	0	0	0	0	0	0	0	0	0	0	0	0	0	0	0	0	0	0	0	0	0	0	0	0	0	0	0	0	0	0	0	0	0	0	0	0	0	0	0	0	0	0
BQ.1.1.38	0	0	0.000274424	0	0	0	0.000790514	0	0	0	0	0.1	0.000190985	0	0	0	0	0.000147514	0	0	0	0	0	0.000469484	0.000164123	0	0	0	0	0	0	0	5.85412e-05	0	0	0	0	0	0	0	0	0	0	0	0	0.00177305	0	0	0.00120802
BF.41.1	0	0	0	0	0	0	0	0	0	0	0	0	0	0	0	0	0	0	0	0	0	0	0	0	0	0	0	0	0	0	0	0	0	0	0	0	0	0	0	0	0	0	0	0	0	0	0	0	0
BQ.1.1.27	0	0	0	0.000180538	0	0	0	0	0	0	0	0	6.36618e-05	0	0	0	0	0	0	0	0	0	0	0.0010731	0	0	0	0	0	0	0	0.00389864	0.000117082	0	0	0	0	0	0	0	0	0	0	0	0	0	0	0	0.000241604
XBB.1.46	0	0	0	0	0	0	0	0	0	0.00257732	0	0	0	0	0	0	0	0	0	0	0	0	0	0	0	0	0	0	0	0	0	0	0	0	0	0	0	0	0	0.00380228	0	0	0	0	0	0	0	0	0
EA.1	0	0	0.00118917	0	0	0	0.00237154	0	0.00282486	0	0	0	0	0	0	0	0	0	0	0	0	0	0	0.0028169	0.000492368	0	0	0.0106383	0	0	0	0.000974659	0.000351247	0	0	0	0	0	0	0	0	0.00345423	0	0	0.000681663	0	0	0	0.000241604
CM.4.1	0	0	0	0	0	0	0	0	0	0	0	0	0	0	0	0	0	0	0	0	0	0	0	0	0	0	0	0	0	0	0	0	0	0	0	0	0	0	0	0	0	0	0	0	0	0	0	0	0
ED.2	0	0	0	0	0	0	0	0	0	0	0	0	0.00687548	0	0	0	0	0	0	0	0	0	0	0.000335345	0.000492368	0	0	0	0	0	0	0	0.00052687	0	0	0	0	0	0.00203943	0	0	0	0	0.000439174	0	0	0	0	0.000241604
BU.3	0	0	0.000365898	0	0	0	0	0	0	0	0	0	0	0	0	0	0	0	0	0	0	0	0	0.00234742	0.000164123	0	0	0	0	0	0	0.000389864	0	0	0	0	0	0	0	0	0	0	0	0	0.000681663	0	0	0	0
BQ.1.26.2	0	0	0	0	0	0	0	0	0	0	0	0	0	0	0	0	0	0	0	0	0	0	0	0.000469484	0	0	0	0	0	0	0	0.000779727	0	0	0	0	0	0	0	0	0	0	0	0	0	0	0	0	0
DF.1.1	0	0	0	0.000361076	0	0	0	0	0	0	0	0	0.00070028	0	0	0	0	0	0	0	0	0	0	0.000469484	0	0	0	0	0	0.000257798	0	0	0	0	0	0	0	0	0.00067981	0	0	0	0	0	0	0	0	0	0
XAY.1.1.3	0	0	0	0	0	0	0	0	0	0	0	0	0	0	0	0	0	0	0	0	0	0	0	0.000603622	0	0	0	0	0	0	0	0	0	0	0	0	0	0	0	0	0	0	0	0	0	0	0	0	0
BQ.1.1.44	0	0	9.14746e-05	0	0	0	0	0	0	0	0	0	0.00178253	0	0	0	0	0.000147514	0	0	0	0	0	0.000134138	0.00344658	0	0	0	0	0.000257798	0	0.000194932	5.85412e-05	0	0	0	0	0	0	0	0	0	0	0	0	0	0.0615385	0.00275482	0.00676492
BQ.1.23	0	0.00606061	0.000457373	0.0139014	0	0	0.00395257	0	0.0112994	0.0386598	0.00267261	0	0.00229183	0	0	0.000987167	0	0	0	0.00420757	0	0	0.00809717	0.00429242	0.00410307	0	0	0.0319149	0	0.00232019	0.0101911	0.000974659	0.00234165	0	0	0	0	0	0.0190347	0	0.00431965	0.00690846	0.0144628	0.00395257	0.00545331	0.0070922	0.0153846	0.00826446	0.00434888
CK.1.4	0	0.00151515	9.14746e-05	0	0	0	0.000790514	0	0	0	0.00801782	0	0.000445633	0	0.00798403	0.00197433	0	0	0.00398406	0	0	0	0	0.00435949	0.000164123	0	0.00749064	0	0	0	0	0.000389864	0.000819576	0	0	0	0	0	0	0	0.00215983	0	0	0	0	0	0	0.00550964	0
BQ.1.1.8	0	0	0.00201244	0.000541614	0	0	0.00237154	0	0	0	0	0	0.00356506	0	0.00199601	0	0	0	0	0	0	0	0	0.00221328	0.000164123	0	0	0	0	0.00103119	0	0.00116959	0.0148695	0	0	0	0	0	0.00339905	0	0	0.00172712	0	0.00483092	0	0.0106383	0.00769231	0.0165289	0.000724813
XBB.1.5.54	0	0	9.14746e-05	0	0	0	0	0	0	0	0	0	0	0	0	0	0	0	0	0	0	0	0	0.000201207	0	0	0	0	0	0	0	0	0	0	0	0	0	0	0	0	0	0	0	0	0	0	0	0	0
BQ.1.8	0	0.0030303	0.00219539	0.000722152	0	0	0.00237154	0.0352941	0	0	0	0	0.00343774	0	0.011976	0.0029615	0	0	0	0	0	0	0.00404858	0.00791415	0.00558017	0	0.00749064	0.0106383	0	0.00592936	0.00254777	0.00214425	0.016333	0	0	0	0	0	0.00475867	0	0	0.00172712	0	0.00834431	0.00272665	0	0	0.00550964	0.00362406
BF.38.1	0	0	0	0	0	0	0	0	0	0	0	0	0	0	0	0	0	0	0	0	0	0	0	0	0	0	0	0	0	0	0	0	0	0	0	0	0	0	0	0	0	0	0	0	0	0	0	0	0
BA.5.6.1	0	0	0	0	0	0	0	0	0	0	0	0	0	0	0	0.000987167	0	0	0	0	0	0	0	0	0	0	0	0	0	0	0	0	0	0	0	0	0	0	0	0	0	0	0	0	0	0	0	0	0
CV.2	0	0	0	0	0	0	0	0	0	0	0	0	0	0	0	0.00394867	0	0	0	0	0	0	0	0	0	0	0	0	0	0	0	0	0	0	0	0	0	0	0	0	0	0	0	0	0	0	0	0	0
BE.9	0	0.0166667	0.00137212	0.000180538	0	0	0.000790514	0	0	0	0.0837416	0	0.00070028	0	0	0.0148075	0	0	0.00398406	0.00280505	0	0	0	0.00234742	0.00492368	0.0172414	0.00374532	0	0	0.00154679	0	0.00214425	0.00234165	0	0	0	0	0	0	0	0	0	0	0.0215195	0.00136333	0.00177305	0	0	0.000966417
BQ.1.1.17	0	0.00151515	0.0010977	0	0	0	0.000790514	0	0	0	0.00400891	0	0.000190985	0	0	0	0	0.000147514	0.00398406	0	0	0	0	0.00100604	0	0	0	0	0	0.000515597	0	0.00214425	0.000117082	0	0	0	0	0	0	0.00380228	0	0.00690846	0	0	0	0	0	0	0.000966417
BQ.1.1.68	0	0	0	0.000180538	0	0	0	0	0	0	0	0	0.00146422	0	0	0	0	0	0	0	0	0	0	6.70691e-05	0	0	0	0	0	0	0.00382166	0	5.85412e-05	0	0	0	0	0	0	0	0	0	0	0	0	0	0	0	0
BQ.1.32	0	0	0	0	0	0	0	0	0.00282486	0	0	0	0	0	0	0	0	0	0	0	0	0	0	0	0	0	0	0	0	0	0	0	0	0	0	0	0	0	0	0	0	0	0	0	0	0	0	0	0
BF.25	0	0	0	0	0	0	0	0	0	0	0	0	0.000190985	0	0	0	0	0	0	0	0	0	0	0	0	0	0	0	0	0	0	0	0	0	0	0	0	0	0	0	0	0	0	0	0	0	0	0	0
BQ.1.1.22	0	0	9.14746e-05	0.00686044	0	0	0.00395257	0.0117647	0	0	0.0013363	0	0	0	0.00199601	0	0	0	0	0	0	0	0.00809717	0.00389001	0.00147711	0	0	0	0	0.00128899	0	0.00155945	0.0124107	0	0	0	0	0	0.00407886	0	0	0.00345423	0	0.0873957	0.00136333	0.00177305	0	0.0137741	0.000724813
EH.1	0	0	0.000182949	0.000180538	0	0	0	0.0352941	0	0	0	0	0	0	0	0	0	0	0	0	0	0	0	0.000536553	0.000328246	0	0	0	0	0	0	0.000194932	0	0	0	0	0	0	0	0	0	0	0	0	0	0	0	0	0.00966417
CP.7	0	0	0	0	0	0	0	0	0	0	0	0	0	0	0	0	0	0	0	0	0	0	0	0	0	0	0	0	0	0	0	0	0	0	0	0	0	0	0	0	0	0	0	0	0	0.00177305	0	0	0
BQ.1.3.1	0	0.0106061	0.000182949	0.000541614	0	0	0	0	0	0	0.00222717	0	0.00980392	0	0.00598802	0.000987167	0	0	0.00796813	0.00701262	0	0	0	0.00127431	0.00131298	0	0	0.0106383	0	0.0103119	0	0.0037037	0.000234165	0	0	0	0	0	0	0	0.00647948	0.00172712	0	0.000439174	0	0	0	0	0.00217444
BA.5.6.2	0	0	0	0	0	0	0	0	0	0	0	0	0.000190985	0	0	0	0	0	0	0	0	0	0	6.70691e-05	0	0	0	0	0	0	0	0	0	0	0	0	0	0	0	0	0	0	0	0	0	0	0	0	0
BQ.1.1.6	0	0	0.00128064	0.000180538	0	0	0.00158103	0	0	0	0.000445434	0	0.00178253	0	0.00399202	0	0	0	0	0	0	0	0	0.00073776	0.000328246	0	0	0.0212766	0	0.00103119	0	0.00116959	0.00614682	0	0	0	0	0	0	0	0	0.00690846	0	0	0	0	0	0	0.000241604
BQ.1.1.18	0	0.00151515	0.0046652	0.00180538	0	0	0.0205534	0.0117647	0.00282486	0	0.00712695	0	0.00795773	0	0.0359281	0.00493583	0	0	0.0278884	0.00140252	0	0	0	0.0120054	0.000656491	0	0.00374532	0	0	0.0335138	0.0089172	0.0421053	0.00831284	0.00980392	0.2	0	0	0	0.00475867	0	0	0.0120898	0.00206612	0.0114185	0.0109066	0.00177305	0	0.00826446	0.0239188
BQ.1.13	0	0	0	0	0.00714286	0	0.000790514	0	0	0	0	0	0.0107588	0	0.00199601	0.000987167	0	0	0.00398406	0.00140252	0	0	0	0.000670691	0.000164123	0	0	0	0	0.000257798	0.0089172	0.00116959	0.00052687	0	0	0	0	0	0	0.00760456	0	0	0	0.000878349	0.00204499	0	0	0	0.00169123
BQ.1.1.69	0	0.00151515	0.00210392	0.00252753	0	0.333333	0.000790514	0	0	0	0.000890869	0	0.00464731	0	0	0.0029615	0	0	0.00398406	0	0	0	0	0.00160966	0.00131298	0	0	0	0	0.00412477	0.00254777	0.0111111	0.00550287	0	0	0	0	0	0.00067981	0	0	0	0	0.00395257	0.00545331	0	0	0	0.00531529
DB.1	0	0	0.000182949	0.000361076	0	0	0.00474308	0	0	0	0	0	0.00101859	0	0.00399202	0	0	0	0	0	0	0	0	0.00214621	0.00114886	0	0	0	0	0.00103119	0	0.00214425	0	0	0	0	0	0	0	0	0	0	0	0	0.000681663	0	0	0	0.000724813
BQ.1.1.51	0	0	9.14746e-05	0	0.0285714	0	0	0	0	0	0	0	0.00553858	0	0.00598802	0	0	0	0	0	0	0	0	6.70691e-05	0	0	0	0	0	0.000773395	0.00127388	0.000389864	0.000117082	0	0	0	0	0	0	0	0	0	0	0.000439174	0	0.0070922	0	0	0
BQ.1.1.24	0	0	0	0.000722152	0	0	0.000790514	0	0	0	0	0	0.000190985	0	0	0.005923	0	0	0	0.00140252	0	0	0	0.000335345	0.00804201	0	0	0	0	0.00180459	0	0.00155945	0.00983491	0	0	0	0	0	0.00067981	0	0.00215983	0	0	0.00614844	0.00477164	0.00177305	0	0.00550964	0
BA.2.23	0	0	0	0	0	0	0	0	0	0	0	0	0	0	0	0	0	0	0	0	0	0	0	0	0	0	0	0	0	0.000257798	0	0	0	0	0	0	0	0	0	0	0	0	0	0	0	0	0	0	0
EF.1.3	0	0	9.14746e-05	0	0	0	0	0.0235294	0	0	0	0	6.36618e-05	0	0	0	0	0	0	0	0	0	0	0.000268276	0.000492368	0	0	0.138298	0	0.00360918	0	0.000194932	0.000175623	0	0	0	0	0	0	0	0	0	0	0	0	0	0	0	0.00120802
XBC.1.6	0	0	0	0.0014443	0	0	0	0	0	0	0	0	0	0	0	0	0	0	0	0	0	0	0	0	0	0	0	0	0	0	0	0	0	0	0	0	0	0	0	0	0	0	0	0	0	0	0	0	0
BE.1.2.1	0	0	0	0	0	0	0	0	0	0	0	0	0.00413802	0	0	0	0	0	0	0.0280505	0	0	0	0	0.000328246	0	0	0	0	0.000515597	0	0	0.000117082	0	0	0	0	0	0	0.0152091	0	0	0	0	0	0	0	0	0
BA.5.2.53	0	0	0	0	0	0	0	0	0	0	0	0	0	0	0	0	0	0	0	0	0	0	0	0	0	0	0	0	0	0	0	0	0	0	0	0	0	0	0	0	0	0	0	0	0	0	0	0	0
XBB.1.5.22	0	0	0	0.00974905	0	0	0	0	0	0	0	0	6.36618e-05	0	0	0	0	0	0	0	0	0	0	0	0	0	0	0	0	0	0	0	0	0	0	0	0	0	0	0	0	0	0	0	0	0	0	0	0
BQ.1.1.58	0	0	9.14746e-05	0	0	0	0.0055336	0	0	0	0	0	6.36618e-05	0	0.00798403	0	0	0	0	0	0	0	0	0.00234742	0.000328246	0	0	0	0	0.00154679	0.00127388	0.00175439	0.00163915	0	0	0	0	0	0	0	0	0	0	0.00395257	0.00204499	0	0	0	0.00265765
BQ.1.1.74	0	0	0	0.000180538	0	0	0	0	0	0	0.000890869	0.22	0	0	0	0	0	0	0	0	0	0	0	0	0	0	0	0.0106383	0	0	0	0.000194932	0.00117082	0	0	0	0	0	0	0	0	0	0	0	0	0.00177305	0	0	0.000241604
BQ.1.1.49	0	0.0287879	0.000274424	0.000541614	0	0	0	0	0	0	0.000445434	0	0	0	0	0.00197433	0	0	0	0	0	0	0	0.000134138	0	0	0	0	0	0.000515597	0	0	5.85412e-05	0	0	0	0	0	0	0	0	0	0	0	0.000681663	0	0	0	0
BQ.1.1.26	0	0	0.000548847	0	0	0	0	0	0	0	0.000445434	0	6.36618e-05	0	0	0	0	0	0	0	0	0	0	0.00120724	0.00426719	0	0	0	0	0.00128899	0	0.00116959	0.000468329	0	0	0	0	0	0	0	0	0	0	0	0	0	0	0	0
BQ.1.11	0	0	0.000640322	0.00108323	0.0357143	0	0	0	0	0	0	0	0.00445633	0	0.00199601	0	0	0	0	0.00140252	0	0	0	0.00167673	0.00672903	0	0	0	0	0.00360918	0.00509554	0.00214425	0.000585412	0	0	0	0	0	0.00067981	0	0	0	0	0	0.00340832	0	0	0	0.00193283
BQ.1.1.4	0	0.257576	0.00118917	0.00162484	0.00714286	0	0.00948617	0.0235294	0.00282486	0	0.00890869	0	0.00719379	0	0.00399202	0.0365252	0	0	0.063745	0.00841515	0	0	0	0.00851777	0.00295421	0	0.0299625	0	0	0.0146945	0.00636943	0.0216374	0.00831284	0	0	0	0	0	0.0101971	0.0152091	0	0	0	0.00614844	0.0074983	0	0	0.0110193	0.00531529
XBC.1.1.2	0	0	0	0.0014443	0	0	0	0	0	0	0	0	0	0	0	0	0	0	0	0	0	0	0	0	0	0	0	0	0	0	0	0	0	0	0	0	0	0	0	0	0	0	0	0	0	0	0	0	0
BQ.1.1.23	0	0.00151515	0.00548847	0.000180538	0	0	0.0102767	0.0117647	0	0.00257732	0.0013363	0	0.00178253	0	0.0139721	0.00197433	0	0	0.00398406	0	0	0	0	0.0082495	0.00164123	0	0	0	0	0.00309358	0.00636943	0.0153996	0.00316122	0	0	0	0	0	0.00203943	0	0	0.0189983	0.00206612	0.00658761	0.00136333	0	0	0.0192837	0.00217444
BQ.1.1.36	0	0	0.000182949	0.000361076	0	0	0.000790514	0	0	0	0.0120267	0	0.000445633	0	0.00798403	0.00197433	0	0	0	0.00420757	0	0	0	6.70691e-05	0.000656491	0	0	0	0	0.000257798	0	0.000584795	0.00163915	0	0	0	0	0	0.00135962	0	0	0	0	0.000439174	0.00272665	0	0	0	0.000241604
ED.1	0	0	0	0.000180538	0	0	0.000790514	0	0	0	0	0	0	0	0	0	0	0	0	0	0	0	0	0	0	0	0	0	0	0	0	0	0	0	0	0	0	0	0	0	0	0	0	0	0	0	0	0	0
BQ.1.1.60	0	0.00606061	0	0.000180538	0	0	0	0	0	0	0.0115813	0	6.36618e-05	0	0	0.00197433	0	0	0	0	0	0	0	0.000268276	0	0	0	0	0	0	0	0.000194932	0	0	0	0	0	0	0	0	0	0	0	0	0	0	0	0	0
XBC.1.4	0	0	0	0.0052356	0	0	0	0	0	0	0	0	0	0	0	0	0	0	0	0	0	0	0	0	0	0	0	0	0	0	0	0	0	0	0	0	0	0	0	0	0	0	0	0	0	0	0	0	0
XBC.1.1	0	0	0	0.0146236	0	0	0	0	0	0	0	0	0	0	0	0	0	0	0	0	0	0	0	0	0	0	0	0	0	0	0	0	0.000175623	0	0	0	0	0	0	0	0	0	0	0	0	0	0	0	0
ED.3	0	0	0	0	0	0	0	0	0	0	0	0	0	0	0	0	0	0	0	0	0	0	0	0	0	0	0	0	0	0	0	0	0	0	0	0	0	0	0	0	0	0	0	0	0	0	0	0	0
BQ.1.3.2	0	0.00606061	0.00100622	0.00126377	0	0	0.000790514	0	0.00564972	0	0	0	0.00490196	0	0.00399202	0	0	0	0	0	0	0	0	0.00147552	0	0.0344828	0	0.0106383	0	0.000257798	0.011465	0.000779727	0.000409788	0	0	0	0	0	0	0.00380228	0.00431965	0.00172712	0	0.00219587	0.00136333	0.00177305	0	0	0.000483209
BQ.1.12	0	0	0.000274424	0.000361076	0	0	0	0	0	0	0	0	0.017889	0	0	0	0	0	0	0	0	0	0	0.00241449	0	0	0	0	0	0.00154679	0.00127388	0.000194932	0.000878117	0	0	0	0	0	0.00203943	0	0	0.00172712	0	0.00263505	0.00340832	0	0	0	0.000483209
BQ.1.17	0	0	0	0	0	0	0	0	0	0	0	0	0	0	0	0	0	0	0	0	0	0	0	0	0.000164123	0	0	0	0	0	0	0	0	0	0	0	0	0	0	0	0	0	0	0	0	0	0	0	0
BA.2.65	0	0	0	0	0	0	0	0	0	0	0	0	0	0	0	0	0	0	0	0	0	0	0	0	0	0	0	0	0	0	0	0	0	0	0	0	0	0	0	0	0	0	0	0	0	0	0	0	0
BQ.1.1.65	0	0	0	0	0	0	0	0	0	0	0	0	0.00171887	0	0	0	0	0	0	0	0	0	0	6.70691e-05	0	0	0	0	0	0	0	0	0	0	0	0	0	0	0	0	0	0	0	0	0.000681663	0	0	0	0
EF.1.1.1	0	0	0	0	0	0	0	0	0	0	0.0111359	0	6.36618e-05	0	0	0	0	0	0	0	0	0	0	0	0	0	0	0	0	0.00180459	0	0	0	0	0	0	0	0	0	0	0	0	0	0	0	0	0	0	0
BV.2	0	0	0	0	0	0	0	0	0	0	0	0	0	0	0	0	0	0	0	0	0	0	0	6.70691e-05	0	0	0	0	0	0	0	0.000194932	0	0	0	0	0	0	0	0	0	0	0	0	0	0	0	0	0
BA.2.9	0	0	0	0	0	0	0	0	0	0	0	0	0	0	0	0	0	0	0	0	0	0	0	0.000201207	0	0	0	0	0	0	0	0	0	0	0	0	0	0	0	0	0	0	0	0	0	0	0	0	0.000483209
BA.5.5.1	0	0	0	0	0	0	0	0	0	0	0	0	0.000127324	0	0	0	0	0	0	0	0	0	0	0	0	0	0	0	0	0	0	0.000194932	0	0	0	0	0	0	0	0	0	0	0	0	0	0	0	0	0
BQ.1.1.7	0	0	0.00283571	0	0.00714286	0	0.00869565	0	0	0	0	0	0.0106952	0	0.0139721	0.000987167	0	0	0.00796813	0	0	0	0.00404858	0.0082495	0.000328246	0	0	0	0	0.00232019	0	0.00448343	0.00280998	0	0	0	0	0	0.00339905	0	0	0.00863558	0	0.00219587	0.00886162	0	0	0.030303	0.00676492
BQ.1.1.41	0	0	0	0.000722152	0	0	0	0	0	0	0	0	0.00522027	0	0	0.000987167	0	0	0.00398406	0.0532959	0	0	0	0.000536553	0	0	0.00749064	0	0	0	0	0.000194932	0.000585412	0	0	0	0	0	0	0	0	0	0	0.000439174	0	0	0	0	0
BQ.1.1.78	0	0	0	0	0	0	0	0	0	0	0	0	0	0	0	0	0	0	0	0	0	0	0	0	0	0	0	0	0	0	0	0	0	0	0	0	0	0	0	0	0	0	0	0	0	0	0	0	0
BQ.1.1.52	0	0	0	0	0	0	0	0	0	0	0	0	0.00388337	0	0.00199601	0.000987167	0	0	0	0	0	0	0	0.000670691	0.000164123	0	0	0	0	0	0	0.000779727	0.000292706	0	0	0	0	0	0.010877	0	0	0	0	0	0.000681663	0	0	0	0.000483209
BQ.1.6	0	0	0.00118917	0	0	0	0	0	0	0	0	0	0.000509295	0	0	0	0	0	0	0	0	0	0	0	0	0	0	0	0	0	0.00127388	0	0	0	0	0	0	0	0	0	0	0	0	0	0	0	0	0	0
CK.1.1	0	0	0	0	0	0	0	0	0	0	0	0	0	0	0	0	0	0	0	0	0	0	0	0	0	0	0	0	0	0	0	0	0	0	0	0	0	0	0	0	0	0	0	0	0	0	0	0	0
BQ.1.5	0	0.0166667	0.00182949	0.0014443	0.0642857	0	0.0055336	0	0	0	0.00178174	0	0.0151515	0	0.00199601	0.00197433	0	0	0.00398406	0.00140252	0	0	0.0323887	0.00335345	0.00393895	0.0172414	0	0	0	0.00360918	0.00382166	0.00448343	0.00175624	0	0	0	0	0	0.00135962	0	0	0.00518135	0	0.0017567	0.00886162	0.0035461	0	0.00275482	0.00362406
BQ.1.1.15	0	0.0318182	0.00265276	0.000722152	0	0	0.00869565	0	0	0	0.00222717	0	0.00356506	0	0.00598802	0.023692	0	0	0	0.00420757	0	0	0	0.00375587	0.00410307	0	0	0.0106383	0	0.0438257	0.00254777	0.00643275	0.00468329	0	0	0	0	0	0.0101971	0	0	0.00172712	0	0.00263505	0.0115883	0	0	0.0247934	0.00700652
BQ.1.1.37	0	0	0.000365898	0	0	0	0	0	0	0	0	0	6.36618e-05	0	0.00199601	0	0	0	0	0	0	0	0	0.000603622	0.000492368	0	0	0	0	0.00335138	0	0.000389864	5.85412e-05	0	0	0	0	0	0	0	0	0.00172712	0	0.0017567	0.00204499	0	0	0	0.0161875
BQ.1.1	0	0.25	0.052049	0.0673407	0.207143	0	0.27668	0.0941176	0.0451977	0.0412371	0.462361	0.04	0.259995	0.111111	0.275449	0.373149	0	0.000147514	0.0996016	0.16129	0.0526316	0	0.11336	0.141046	0.116855	0.0344828	0.0561798	0.0957447	0	0.295437	0.161783	0.362768	0.145241	0.0196078	0.2	0	0	0.625	0.220258	0.0418251	0.0475162	0.227979	0.0557851	0.104963	0.225631	0.0407801	0.0153846	0.0991736	0.294032
CP.2	0	0	0	0	0	0	0	0	0	0	0	0	0	0	0	0	0	0	0	0	0	0	0	6.70691e-05	0	0	0	0	0	0	0	0	0	0	0	0	0	0	0	0	0	0	0	0	0	0	0	0	0.000241604
BF.37	0	0	0	0	0	0	0	0	0	0	0	0	0	0	0	0	0	0	0	0	0	0	0	0	0	0	0	0	0	0	0	0	0	0	0	0	0	0	0	0	0	0	0	0	0	0	0	0	0
BQ.1.1.3	0	0.0030303	0.00301866	0.00649937	0	0	0.00316205	0	0	0	0.000445434	0	0.0120957	0	0.00199601	0.00197433	0	0	0.0199203	0.00280505	0	0	0.0242915	0.00288397	0.00393895	0.0172414	0.0224719	0	0	0.00128899	0.00636943	0.00896686	0.00333685	0	0	0	0	0	0.00271924	0	0.00215983	0.00345423	0	0.00527009	0.00136333	0	0	0.0110193	0.0147379
BS.1.1	0	0	0	0.000541614	0	0	0	0	0	0	0	0	0.000190985	0	0	0	0	0	0	0	0	0	0	0	0	0	0	0	0	0	0	0	0	0	0	0	0	0	0	0	0	0	0	0	0	0	0	0	0
BQ.1.1.72	0	0	0.00137212	0.00126377	0	0	0.00237154	0	0	0	0	0	6.36618e-05	0	0	0.00493583	0	0	0	0	0	0	0	0.00214621	0	0	0	0	0	0.00257798	0.00254777	0.00214425	0.00222456	0	0	0	0	0	0	0	0	0	0	0.000878349	0	0	0	0	0.00241604
BQ.1.1.5	0	0.0030303	0.00210392	0.000180538	0	0	0.0055336	0	0	0	0.00400891	0	0.0132417	0	0.00598802	0.00197433	0	0	0.00398406	0	0	0	0.00809717	0.00670691	0.00147711	0	0	0	0	0.00928074	0.00127388	0.00623782	0.0019904	0	0	0	0	0	0.00475867	0	0.00215983	0.00518135	0	0.000878349	0.00340832	0.00177305	0	0	0.00821455
BQ.1.15	0	0	0	0	0	0	0.000790514	0	0	0	0	0	0.000190985	0	0.00598802	0.000987167	0	0	0	0	0	0	0	0.000335345	0	0	0	0	0	0	0	0.000584795	0.000643953	0	0	0	0	0	0	0.00380228	0	0	0	0.0017567	0	0	0	0	0.0057985
BF.7.9	0	0	0.000274424	0	0	0	0	0	0	0	0	0	0	0	0	0	0	0	0	0	0	0	0	0	0	0	0	0	0	0	0	0	0.000117082	0	0	0	0	0	0	0	0	0.00345423	0	0	0	0	0	0	0
BF.11.2	0	0	0	0	0	0	0.000790514	0	0.00282486	0	0	0	0	0	0	0	0	0	0	0	0	0	0	0.000402414	0.000328246	0	0	0	0	0.000257798	0.00254777	0.000389864	0.00509308	0	0	0	0	0	0	0	0	0	0	0	0	0	0	0	0
BQ.1.4	0	0	0.000548847	0.000180538	0	0	0	0	0	0	0	0	6.36618e-05	0	0	0	0	0	0	0	0	0	0	0.000268276	0.000492368	0	0	0	0	0.000773395	0	0.000779727	0.000409788	0	0	0	0	0	0	0	0	0	0	0	0	0	0	0	0
BF.7.15	0	0	0	0	0	0	0	0	0	0	0	0	0	0	0	0	0	0	0	0	0	0	0	6.70691e-05	0	0	0	0	0	0	0	0	0	0	0	0	0	0	0	0	0	0	0	0	0	0.0035461	0	0	0
BA.5.1.12	0	0	0.000914746	0	0	0	0	0	0	0	0	0	0.000190985	0	0	0	0	0	0	0	0	0	0	0.00147552	0	0	0.00374532	0	0	0	0	0.000389864	0	0	0	0	0	0	0	0	0	0	0	0	0	0	0	0	0
DJ.1.1	0	0	0	0	0	0	0	0	0	0	0	0	0.000763942	0	0	0.000987167	0	0	0	0	0	0	0	0.000134138	0.000656491	0	0	0	0	0	0	0	5.85412e-05	0	0	0	0	0	0	0	0	0	0	0	0	0	0	0	0.000241604
BQ.1.1.47	0	0	0.00228686	0	0	0	0	0	0	0.00257732	0.000890869	0	0.00203718	0	0.00399202	0	0	0	0	0.00140252	0	0	0	0.00342052	0.000984737	0	0	0	0	0.00618716	0.0522293	0.00175439	0.000878117	0	0	0	0	0	0.00135962	0	0	0.00345423	0.00206612	0.000439174	0.00477164	0.00177305	0	0	0.0246436
BQ.1.18	0	0	0.00365898	0.00180538	0	0	0.0110672	0	0	0	0.0115813	0	0.000127324	0	0.0259481	0	0	0	0	0	0	0	0.00809717	0.0125419	0.0231413	0	0	0	0	0.00309358	0.00127388	0.00253411	0.00819576	0	0	0	0	0	0.00815772	0	0	0.00172712	0	0.00219587	0.00204499	0	0	0	0.00676492
XBZ	0	0	0.000548847	0	0	0	0.000790514	0	0	0	0	0	0	0	0	0	0	0	0	0	0	0	0	0.00140845	0.00869851	0	0	0	0	0	0	0.000194932	0.000175623	0	0	0	0	0	0	0	0	0	0	0	0	0	0	0	0.000241604
EF.1	0	0.00151515	0.00192097	0.000180538	0	0.333333	0.000790514	0	0	0	0.00222717	0	0.0021645	0	0	0.011846	0	0	0	0	0	0	0	0.00523139	0.00656491	0	0	0	0	0.0729569	0.00509554	0.00311891	0.00392226	0	0	0	0	0	0.00271924	0	0	0.00690846	0.00206612	0.00658761	0.00136333	0	0	0.0110193	0.00821455
BA.5.2.36	0	0	0	0	0	0	0	0	0	0	0	0	0	0	0	0	0	0	0	0	0	0	0	0.000938967	0	0	0	0	0	0	0	0	0.000117082	0	0	0	0	0	0	0	0	0	0	0.000439174	0	0	0.00769231	0	0.000724813
BQ.1	0	0.0424242	0.0170143	0.00992959	0.0357143	0	0.100395	0	0.0141243	0	0.036971	0	0.0562771	0.111111	0.0319361	0.0167818	0	0.000737572	0.0517928	0.0280505	0	0	0.0283401	0.0342052	0.0108321	0.0172414	0.00749064	0.0319149	0	0.0554267	0.0484076	0.0276803	0.0198455	0.00980392	0	0.25	0	0	0.0231135	0.00380228	0.00863931	0.029361	0.00619835	0.0346948	0.0163599	0.0070922	0.00769231	0.0633609	0.0401063
BQ.1.1.25	0	0	0	0	0	0	0	0	0	0	0	0	0	0	0	0	0	0	0	0	0	0	0	6.70691e-05	0	0	0	0	0	0	0	0	0	0	0	0	0	0	0	0	0	0	0	0	0	0	0	0	0
BA.5.2.30	0	0	0	0	0	0	0	0	0	0	0	0	0	0	0	0	0	0	0	0	0	0	0	0	0	0	0	0	0	0	0	0	0	0	0	0	0	0	0	0	0	0	0	0	0	0	0	0	0
CR.1.1	0	0	0	0.000180538	0	0	0	0	0	0	0	0	0.000254647	0	0	0	0	0	0	0	0	0	0	0.000469484	0	0	0	0	0	0	0	0	0	0	0	0	0	0	0	0	0	0	0.00413223	0	0	0	0	0	0
BF.7.3	0	0	0.000274424	0.000180538	0	0	0	0	0	0	0	0	0	0	0	0	0	0	0	0	0	0	0.00809717	0.00187793	0	0	0	0	0	0.000257798	0	0	0	0	0	0	0	0	0.00067981	0	0	0	0	0	0	0	0	0	0.000241604
BQ.1.1.70	0	0	0	0.000180538	0	0	0	0	0	0	0	0	0	0	0	0	0	0	0	0	0	0	0	0	0	0	0	0	0	0	0	0.000389864	0	0	0	0	0	0	0	0	0	0	0	0	0	0	0	0	0
EW.1	0	0	0	0	0	0	0	0	0	0	0	0	0	0	0	0	0	0	0	0	0	0	0	0.000469484	0	0	0	0	0	0	0	0	0	0	0	0	0	0	0	0	0	0	0	0	0	0	0	0	0
CC.1	0	0	0	0	0	0	0	0	0	0	0	0	0	0	0	0	0	0	0	0	0	0	0	0.000670691	0.000164123	0	0	0	0	0	0	0.000194932	0	0	0	0	0	0	0	0	0	0.00518135	0	0	0	0	0	0	0
BA.2.75.6	0	0	0.000365898	0	0	0	0	0	0	0	0	0	0	0	0	0	0	0	0	0	0	0	0	0	0	0	0	0	0	0	0	0	0	0	0	0	0	0	0	0	0	0	0	0	0.000681663	0.00177305	0	0	0
BW.1	0	0	0.000182949	0	0	0	0	0	0	0	0	0	0.000318309	0	0	0.00197433	0	0	0	0.0126227	0	0	0	6.70691e-05	0.000328246	0	0	0	0	0.000257798	0	0	0.000117082	0	0	0	0	0	0	0.00380228	0	0	0	0	0	0	0	0	0
BQ.1.1.10	0	0.00151515	0.00192097	0.000361076	0.0214286	0	0.000790514	0	0	0	0	0	0.00693914	0	0.00598802	0.000987167	0	0	0.0517928	0	0	0	0	0.00670691	0.00623666	0	0	0	0	0.00489817	0.00127388	0.00116959	0.00392226	0	0	0	0	0	0.00135962	0.00760456	0	0.00172712	0	0.00395257	0.00204499	0	0	0	0.000483209
BA.5.6.4	0	0	0	0	0	0	0	0	0	0	0	0	0	0	0	0	0	0	0	0	0	0	0	6.70691e-05	0	0	0	0	0	0	0	0	0	0	0	0	0	0	0	0	0	0	0	0	0	0	0	0	0
EF.1.2	0	0	0.000457373	0	0	0	0	0	0	0	0	0	0.000127324	0	0	0	0	0	0	0	0	0	0	0.00114017	0.000984737	0	0	0	0	0.0296468	0	0.00136452	0.000175623	0	0	0	0	0	0.00067981	0	0	0	0	0.00395257	0.000681663	0	0	0	0.000483209
CN.2	0	0	0	0	0	0	0	0	0	0	0	0	0.000254647	0	0	0	0	0	0	0	0	0	0	0	0	0	0	0	0	0	0	0	0	0	0	0	0	0	0	0	0	0	0	0	0	0	0	0	0.000241604
DQ.1	0	0	9.14746e-05	0.000361076	0	0	0	0	0	0	0	0	0.000127324	0	0	0	0	0	0	0	0	0	0	0.00241449	0	0	0	0	0	0.000257798	0	0	0	0	0	0	0	0	0	0	0	0	0	0	0	0	0	0	0
BA.4.7	0	0	0	0	0	0	0	0	0	0	0	0	0.000127324	0	0	0	0	0	0	0	0	0	0	0	0	0	0	0	0	0	0	0	5.85412e-05	0	0	0	0	0	0	0	0	0.00345423	0	0	0	0	0	0	0.000241604
BQ.1.1.1	0	0	0.00155507	0.000180538	0.00714286	0	0.0126482	0	0	0	0	0	0.0134326	0	0.00399202	0.000987167	0	0	0.0517928	0.00841515	0	0	0.0121457	0.00630449	0.000492368	0	0.082397	0	0	0.00438257	0.044586	0.00662768	0.00538579	0	0	0	0	0	0.00067981	0	0	0.00690846	0	0.00219587	0.00477164	0	0	0	0.00459048
BE.4.2	0	0	0.000365898	0.000180538	0	0	0	0	0	0	0	0	0	0	0	0	0	0	0	0	0	0	0	6.70691e-05	0	0	0	0	0	0	0	0	0	0	0	0	0	0	0	0	0	0	0	0	0	0	0	0	0
BQ.1.14	0	0	0.000548847	0.00216646	0	0	0.00158103	0	0	0	0.000890869	0	0.00859435	0	0	0.0029615	0	0	0	0.00420757	0	0	0.00404858	0.00489604	0.000164123	0	0	0	0	0.00283578	0.00764331	0.000779727	0.0019904	0	0	0	0	0	0.00339905	0	0	0	0	0.000439174	0.000681663	0	0	0.00550964	0.000483209
BQ.1.26	0	0	0.000914746	0	0	0	0	0	0	0	0	0	0	0	0.00399202	0	0	0	0	0	0	0	0	0.000804829	0.000492368	0	0	0	0	0	0	0	0.000175623	0	0	0	0	0	0.00135962	0	0	0.00518135	0	0	0	0	0	0	0.000966417
BA.5.2.32	0	0	0	0	0	0	0	0	0	0	0	0	0	0	0.00199601	0	0	0	0	0	0	0	0	0.000134138	0	0	0	0	0	0	0	0	0	0	0	0	0	0	0	0	0	0	0	0	0	0	0	0	0
XBB.1.5.82	0	0	0	0	0	0	0	0	0	0	0	0	0	0	0	0	0	0	0	0	0	0	0	0	0	0	0	0	0	0	0	0	0	0	0	0	0	0	0	0	0	0	0	0	0	0	0	0	0
BF.40	0	0	0	0	0	0	0	0	0	0	0	0	0	0	0	0	0	0	0	0	0	0	0	6.70691e-05	0	0	0	0	0	0	0	0	0	0	0	0	0	0	0	0	0	0	0	0	0	0	0	0	0
FB.2	0	0	0	0	0	0	0	0	0	0	0	0	0	0	0	0	0	0	0	0	0	0	0	0	0	0	0	0	0	0	0	0	0	0	0	0	0	0	0	0	0	0	0	0	0	0	0	0	0
CP.3	0	0	0	0	0	0	0	0	0	0	0	0	0	0	0	0	0	0	0	0	0	0	0	0	0	0	0	0	0	0	0	0	5.85412e-05	0	0	0	0	0	0	0	0	0	0	0	0.000681663	0	0	0	0
CP.1.1	0	0	0	0	0	0	0	0	0	0	0	0	0	0	0	0	0	0	0	0	0	0	0	6.70691e-05	0	0	0	0	0	0	0	0	0	0	0	0	0	0	0	0	0	0.00172712	0	0	0	0	0	0	0
EG.6	0	0	0	0	0	0	0	0	0	0	0	0	0	0	0	0	0	0	0	0	0	0	0	0	0	0	0	0	0	0	0	0	0	0	0	0	0	0	0	0	0	0	0	0	0.000681663	0	0	0	0
BF.7.18	0	0	0	0	0	0	0	0	0	0	0	0	0.000254647	0	0	0	0	0	0	0	0	0	0	0.000335345	0	0	0	0	0	0	0	0	0	0	0	0	0	0	0	0	0	0	0	0	0	0	0	0	0.00169123
BQ.1.1.45	0	0	0.00155507	0.000180538	0	0	0.0284585	0	0	0	0	0	0.000190985	0	0.00399202	0	0	0	0	0	0	0	0	0.00315225	0.00377482	0	0	0	0	0.0118587	0.00127388	0.00916179	0.00111228	0.00980392	0	0	0	0	0	0	0	0	0	0.0206412	0.00477164	0	0	0	0.00483208
BA.1.13	0	0	0	0	0	0	0	0	0	0	0	0	0	0	0	0	0	0	0	0	0	0	0	0	0	0	0	0	0	0	0	0	0	0	0	0	0	0	0	0	0	0	0	0	0	0	0	0	0
EE.2	0	0	9.14746e-05	0.000180538	0	0	0	0	0.00282486	0	0	0	0.000827604	0	0	0	0	0	0	0	0	0	0	0.000201207	0	0	0	0	0	0	0	0.00311891	5.85412e-05	0	0	0	0	0	0	0	0	0	0	0	0	0.00177305	0	0	0.00410727
BQ.1.10	0	0.00454546	0.00530553	0.00397184	0.00714286	0	0.0118577	0	0	0	0.000890869	0	0.00910364	0	0.00798403	0.0365252	0	0	0.0119522	0.0252454	0.789474	0	0.0161943	0.00583501	0.00295421	0	0.011236	0	0	0.00747615	0	0.0101365	0.0012879	0	0	0	0	0	0.0115568	0.00380228	0	0.044905	0	0.00131752	0.00886162	0	0	0.0110193	0.0152211
BA.2.12.1	0	0	0	0	0	0	0	0	0	0	0	0	0.000190985	0	0	0.0029615	0	0	0	0	0	0	0	0	0	0	0	0	0	0	0	0.000194932	5.85412e-05	0	0	0	0	0	0	0	0	0	0	0.000439174	0	0	0	0	0
XBM	0	0	0.000182949	0	0	0	0	0	0	0	0	0	0.0083397	0	0	0	0	0	0	0	0	0	0	6.70691e-05	0.000164123	0	0	0	0	0	0	0	5.85412e-05	0	0	0	0	0	0	0	0	0	0	0	0	0	0	0	0
CE.1	0	0	0	0.000180538	0	0	0	0	0	0	0	0	0	0	0	0	0	0	0	0	0	0	0	0.000201207	0	0	0	0	0	0	0	0.000194932	0	0	0	0	0	0	0.00271924	0	0	0.00172712	0	0	0	0	0	0	0
BA.4.6.4	0	0	0	0.000180538	0	0	0	0	0	0	0	0	6.36618e-05	0	0	0	0	0	0	0	0	0	0	0	0	0	0	0	0	0	0	0	0	0	0	0	0	0	0	0	0	0	0	0	0	0	0	0	0
CQ.2	0	0	0.000274424	0.000361076	0	0	0	0	0	0	0	0	6.36618e-05	0	0	0	0	0	0	0	0	0	0	0.000536553	0.000820614	0	0	0	0	0	0	0	5.85412e-05	0	0	0	0	0	0	0	0	0	0	0	0	0	0	0	0
EE.1	0	0	0	0	0	0	0	0	0	0	0	0	0.00311943	0	0.00199601	0	0	0	0	0	0	0	0	6.70691e-05	0.000164123	0	0	0	0	0	0	0	0	0	0	0	0	0	0	0	0	0	0	0	0	0	0	0	0.000966417
XCB	0	0	0	0	0	0	0	0	0	0	0	0	0	0	0	0.0157947	0	0	0	0	0	0	0	0	0	0	0	0	0	0	0	0	0	0	0	0	0	0	0	0	0	0	0	0	0	0	0	0	0
DN.2	0	0	0	0.000541614	0	0	0.00158103	0	0	0	0	0	0.00146422	0	0	0	0	0	0	0	0	0	0	0	0	0	0	0	0	0	0	0.000194932	5.85412e-05	0	0	0	0	0	0	0	0	0	0	0	0.000681663	0	0	0	0.00120802
BQ.1.9	0	0	0	0	0	0	0	0	0	0	0	0	0.000127324	0	0	0	0	0	0	0	0	0	0	0	0	0	0	0	0	0	0	0	0	0	0	0	0	0	0	0	0	0	0.00206612	0.000439174	0	0.00531915	0	0	0
BQ.1.25	0	0	0.000823271	0.000361076	0	0	0.00158103	0	0	0	0.00267261	0	0.00190986	0	0	0	0	0	0	0.00140252	0	0	0	0.0073776	0.000820614	0	0	0	0	0.000515597	0.00509554	0.000584795	0.00333685	0	0	0	0	0	0.00339905	0	0	0.0103627	0	0.00570927	0.0102249	0	0	0	0.000724813
BA.5.1.36	0	0	0	0	0	0	0	0	0	0	0	0	6.36618e-05	0	0	0	0	0	0	0	0	0	0	0	0	0	0	0	0	0	0	0	0	0	0	0	0	0	0	0	0	0	0	0	0	0	0	0	0
BA.5.1.34	0	0	0	0	0	0	0	0	0	0	0	0	0	0	0	0	0	0	0	0	0	0	0	0.000402414	0.0310192	0	0	0	0	0	0	0	0	0	0	0	0	0	0	0	0	0	0	0.000439174	0	0	0	0	0
BF.35	0	0	0	0	0	0	0	0	0	0	0	0	0	0	0	0	0	0	0	0	0	0	0	0	0	0	0	0	0	0	0	0	0	0	0	0	0	0	0	0	0	0	0	0	0	0	0	0	0
BA.5.5	0	0	0	0.000361076	0	0	0	0	0	0	0	0	0	0	0	0	0	0	0	0	0	0	0	0	0	0	0	0	0	0	0	0.000194932	0	0	0	0	0	0	0	0	0	0	0	0	0	0	0	0	0
BA.5.1.15	0	0	0	0	0	0	0	0	0	0	0.000445434	0	0	0	0	0	0	0	0	0.00140252	0	0	0	0	0	0	0	0	0	0	0	0.000194932	0	0	0	0	0	0	0	0	0	0	0	0	0	0	0	0	0
BF.7.14.3	0	0	0	0	0	0	0	0	0	0	0	0	6.36618e-05	0	0	0	0	0.00634312	0	0	0	0	0	0	0	0	0	0	0	0	0	0	0	0	0	0	0	0	0	0	0	0	0	0	0	0	0	0	0
BK.1	0	0	0	0	0	0	0	0	0	0	0	0	6.36618e-05	0	0	0	0	0	0	0	0	0	0	0	0	0	0	0	0	0	0	0	5.85412e-05	0	0	0	0	0	0	0	0	0	0	0	0	0	0	0	0
BA.5.2.54	0	0	0	0	0	0	0	0	0	0	0	0	0	0	0	0	0	0	0	0	0	0	0	0	0	0	0	0	0	0	0	0	5.85412e-05	0	0	0	0	0	0	0	0	0	0	0	0	0	0	0	0
BA.5.9	0	0	0.000182949	0.000180538	0	0	0.000790514	0	0	0	0	0	0.0013369	0	0.00199601	0	0	0	0	0	0	0	0	0.00348759	0	0	0	0	0	0.000515597	0.00127388	0.000584795	0.000175623	0	0	0	0	0	0.00067981	0	0	0.00172712	0	0.000439174	0	0	0	0	0.000483209
EF.1.1	0	0.0787879	0.00210392	0.00108323	0	0	0.0166008	0.0117647	0	0	0.00222717	0	0.000636618	0	0.00798403	0.0612043	0	0	0	0	0	0	0	0.00348759	0.000984737	0	0	0	0	0.0337716	0.00254777	0.00292398	0.00403934	0	0	0	0	0	0.00407886	0	0	0.00345423	0	0.000439174	0.00136333	0	0	0	0.00893936
BZ.2	0	0	0	0	0	0	0	0	0	0	0	0	0	0	0	0	0	0	0	0	0	0	0	0	0	0	0	0	0	0	0	0	0	0	0	0	0	0	0	0	0	0	0	0	0	0	0	0	0
BA.2.56	0	0	0	0.000361076	0	0	0	0	0	0	0	0	0	0	0	0	0	0	0	0	0	0	0	6.70691e-05	0	0	0	0	0	0	0	0	0	0	0	0	0	0	0	0	0	0	0	0	0	0	0	0	0
DR.2	0	0	0	0	0	0	0	0	0	0	0	0	6.36618e-05	0	0	0	0	0	0	0	0	0	0	0	0	0	0	0	0	0	0	0	0	0	0	0	0	0	0	0	0	0	0	0	0	0	0	0	0
BF.7.16.1	0	0	0	0	0	0	0	0	0	0	0	0	0.00108225	0	0	0	0	0	0	0	0	0	0	0	0	0	0	0	0	0	0	0	0	0	0	0	0	0	0	0	0	0	0	0	0	0	0	0	0
CQ.1.1	0	0	0	0	0	0	0	0	0	0	0	0	0	0	0	0	0	0	0	0	0	0	0	0	0	0	0	0	0	0	0	0	0.000468329	0	0	0	0	0	0	0	0	0	0	0	0	0	0	0	0
DA.1	0	0	0	0	0	0	0	0	0	0	0	0	0	0	0	0	0	0	0	0	0	0	0	0	0	0	0	0	0	0	0	0	0	0	0	0	0	0	0	0	0	0	0	0	0	0	0	0	0
BF.18	0	0	0	0	0	0	0	0	0	0	0	0	0	0	0	0	0	0	0	0	0	0	0	0	0	0	0	0	0	0	0	0	0	0	0	0	0	0	0	0	0	0	0	0	0	0	0	0	0
BA.5.2.19	0	0	0	0	0	0	0	0	0	0	0	0	0.000445633	0	0	0	0	0	0	0	0	0	0	0	0	0	0	0	0	0	0	0	5.85412e-05	0	0	0	0	0	0	0	0	0	0	0	0	0	0	0	0
BF.38.3	0	0	0	0	0	0	0	0	0	0	0	0	0	0	0	0	0	0	0	0	0	0	0	0	0	0	0	0	0	0	0	0	0	0	0	0	0	0	0	0	0	0	0	0	0	0	0	0	0
BE.10	0	0	0.000274424	0	0	0	0.00237154	0	0	0	0.0383073	0	0.00108225	0	0	0.00197433	0	0	0	0.00140252	0	0	0	0.000670691	0.000164123	0	0	0	0	0.00103119	0	0.000584795	0.000292706	0	0	0	0	0	0	0	0	0	0	0.00131752	0.00204499	0	0	0	0.00193283
BF.1	0	0	0	0	0	0	0	0	0	0	0	0	0	0	0	0	0	0	0	0	0	0	0	0	0	0	0	0	0	0	0	0	0	0	0	0	0	0	0	0	0	0	0	0	0	0	0	0	0
BA.4.4	0	0	0	0	0	0	0	0	0	0	0	0	0	0	0	0	0	0	0	0.00140252	0	0	0	0	0	0	0	0	0	0	0	0	0	0	0	0	0	0	0	0	0	0	0	0	0	0	0	0	0
BQ.1.1.14	0	0	0	0	0	0	0.000790514	0	0	0	0	0	0	0	0	0.000987167	0	0	0	0	0	0	0	0	0	0	0	0	0	0	0	0	0	0	0	0	0	0	0	0	0	0	0	0	0	0	0	0	0
BF.8	0	0	0	0	0	0	0	0	0	0	0	0	0	0	0	0	0	0	0	0	0	0	0	0	0	0	0	0	0	0	0	0	0	0	0	0	0	0	0	0	0	0	0	0	0	0	0	0	0
BF.13	0	0	0	0.000180538	0	0	0	0	0	0	0	0	0.000763942	0	0	0	0	0	0	0	0	0	0	0.000268276	0	0	0	0	0	0.000773395	0	0	0	0	0	0	0	0	0	0	0	0	0	0	0	0	0	0	0.000241604
BF.32	0	0	0	0	0	0	0	0	0	0	0	0	0	0	0	0	0	0	0	0	0	0	0	0	0	0	0	0	0	0	0	0	0	0	0	0	0	0	0.00067981	0	0	0	0	0	0	0	0	0	0.000241604
DZ.1	0	0	0	0.000361076	0	0	0	0	0	0	0	0	0	0	0	0	0	0.0123912	0	0	0	0	0	0	0	0	0	0	0	0	0	0	0	0	0	0	0	0	0	0	0	0	0	0	0	0	0	0	0
BQ.1.26.1	0	0	0	0	0	0	0	0	0	0	0	0	0	0	0	0	0	0	0	0	0	0	0	0.000469484	0.00590842	0	0	0	0	0	0	0	0	0	0	0	0	0	0	0	0	0	0	0	0	0	0	0	0
BF.31.1	0	0	9.14746e-05	0.000180538	0	0	0	0	0	0	0	0	0.000127324	0	0	0.0029615	0	0	0	0	0	0	0	6.70691e-05	0	0	0	0	0	0	0	0	0	0	0	0	0	0	0	0	0	0	0	0	0	0	0	0	0.000241604
FA.1	0	0	0	0	0	0	0	0	0	0	0	0	6.36618e-05	0	0	0	0	0	0	0	0	0	0	0	0	0	0	0	0	0	0.00127388	0	0.000175623	0	0	0	0	0	0	0	0	0	0	0	0	0	0	0.00275482	0
BF.7.10	0	0	9.14746e-05	0	0	0	0	0	0	0	0	0	0	0	0	0	0	0	0	0	0	0	0	0.00160966	0	0	0	0	0	0	0	0.000389864	0.000175623	0	0	0	0	0	0	0	0	0	0	0	0	0	0	0	0
BF.34	0	0	0	0.000541614	0	0	0	0	0	0	0	0	0.000127324	0	0	0	0	0	0	0	0	0	0	6.70691e-05	0	0	0	0	0	0	0	0	0	0	0	0	0	0	0	0	0	0	0	0	0	0	0	0	0
BA.5.2.45	0	0	0	0.000180538	0	0	0	0	0	0	0	0	0	0	0	0	0	0	0	0	0	0	0	0	0	0	0	0	0	0	0	0	0.000117082	0	0	0	0	0	0	0	0	0	0	0	0	0	0	0	0
BA.5.3.3	0	0	0	0	0	0	0	0	0	0	0	0	0	0	0	0	0	0	0	0	0	0	0	0	0.000164123	0	0	0	0	0	0	0	5.85412e-05	0	0	0	0	0	0	0	0	0	0	0	0	0	0	0	0
BA.5.2.27	0	0	0	0.000180538	0	0	0	0	0	0	0	0	0	0	0	0	0	0	0	0	0	0	0	0.000134138	0	0	0	0	0	0	0.00254777	0	0	0	0	0	0	0	0	0	0	0	0	0	0	0	0	0	0
BF.7.14.7	0	0	0	0	0	0	0	0	0	0	0	0	0	0	0	0	0	0.00191769	0	0	0	0	0	0	0	0	0	0	0	0	0	0	0	0	0	0	0	0	0	0	0	0	0	0	0	0	0	0	0
DZ.2	0	0	0	0	0	0	0	0	0	0	0	0	0	0	0	0	0	0.0137188	0	0	0	0	0	0	0	0	0	0	0	0	0	0	0	0	0	0	0	0	0	0	0	0	0	0	0	0	0	0	0
BA.5.2.61	0	0	0	0	0	0	0	0	0	0	0	0	0	0	0	0	0	0	0	0	0	0	0	0	0	0	0	0	0	0	0	0.000194932	0	0	0	0	0	0	0	0	0	0	0	0	0	0	0	0	0
BQ.1.28	0	0	0	0	0	0	0	0	0	0	0	0	0.000254647	0	0	0	0	0	0	0	0	0	0	6.70691e-05	0	0	0	0	0	0	0	0	0.000292706	0	0	0	0	0	0	0	0	0	0	0	0	0	0	0	0.000241604
BA.5.2.57	0	0	0	0.000180538	0	0	0	0	0	0	0	0	0.000127324	0	0	0	0	0	0	0	0	0	0	0.000335345	0	0	0	0	0	0.000257798	0	0.000779727	5.85412e-05	0	0	0	0	0	0	0.00380228	0	0	0.00206612	0	0.000681663	0	0	0	0.000241604
BQ.1.1.21	0	0	0.000182949	0	0	0	0	0	0	0	0.000445434	0	0	0	0.00598802	0	0	0	0	0	0	0	0	0	0	0	0	0	0	0	0	0.00233918	0.000175623	0	0	0	0	0	0	0	0	0.00172712	0	0.000439174	0.00204499	0	0	0	0
EF.3	0	0	0	0	0	0	0	0	0	0	0	0	6.36618e-05	0	0	0	0	0	0	0	0	0	0	0.000536553	0	0	0.00374532	0	0	0.00670276	0	0	0	0	0	0	0	0	0	0	0	0	0	0	0	0	0	0	0.000724813
BA.5.1.3	0	0	9.14746e-05	0	0	0	0	0	0	0	0	0	0	0	0	0	0	0	0	0	0	0	0	0.000335345	0	0	0	0.0106383	0	0	0	0	0	0	0	0	0	0	0.00135962	0	0	0	0	0	0	0	0	0	0
BF.5	0	0	0.000274424	0.000361076	0	0	0	0.0117647	0	0	0	0	0.000381971	0	0	0	0	0.000147514	0	0	0	0	0	0.00301811	0.000492368	0	0	0	0	0.000257798	0	0.000974659	0	0	0	0	0	0	0	0	0.00215983	0.00172712	0	0	0.000681663	0.00177305	0	0	0.00120802
BF.5.4	0	0	0	0	0	0	0	0	0	0	0	0	0	0	0	0	0	0	0	0	0	0	0	0	0	0	0	0	0	0	0	0	0	0	0	0	0	0	0	0	0	0	0	0	0	0	0	0	0
BA.5.2.60	0	0	0.000182949	0	0	0	0	0	0	0	0	0	0	0	0	0	0	0	0	0	0	0	0	0.000603622	0	0	0	0	0	0	0	0	0	0	0	0	0	0	0.00475867	0	0	0	0	0	0	0	0	0	0
BF.14	0	0	0.00622027	0.000541614	0	0	0.000790514	0	0	0	0	0	0.000891266	0	0.00199601	0	0	0	0	0	0	0	0.0283401	0.00771294	0.00164123	0	0	0	0	0.00103119	0.00127388	0.00175439	0.000643953	0	0	0	0	0	0.00815772	0	0	0.0587219	0	0	0	0	0	0	0.00169123
BA.5.2.49	0	0	0	0.000361076	0	0	0	0	0	0	0	0	0	0	0	0	0	0.0293554	0	0	0	0	0	0	0	0	0	0	0	0	0	0.000194932	0	0	0	0	0	0	0	0	0	0	0	0	0	0	0	0	0.000241604
BE.4.1.1	0	0	0.000548847	0	0	0	0	0	0	0	0	0	6.36618e-05	0	0	0	0	0	0	0	0	0	0	0	0	0	0	0	0	0	0	0	0.000761035	0	0	0	0	0	0	0	0	0	0	0	0	0	0	0.00275482	0.000241604
CP.1.2	0	0	0	0	0	0	0	0	0	0	0	0	0	0	0	0	0	0	0	0	0	0	0	0	0.000328246	0	0	0	0	0	0	0	0	0	0	0	0	0	0	0	0	0	0	0	0	0	0	0	0
BF.2	0	0	0	0	0	0	0	0	0	0	0	0	0	0	0	0	0	0	0	0	0	0	0	0.000134138	0	0	0	0	0	0	0	0	0	0	0	0	0	0	0	0	0	0	0	0	0	0	0	0	0.00120802
BA.5.2.38	0	0	0	0	0	0	0	0	0	0	0	0	6.36618e-05	0	0	0	0	0	0	0	0	0	0	0	0	0	0	0	0	0	0	0	0	0	0	0	0	0	0	0	0	0	0	0	0	0	0	0	0
BA.5.1.9	0	0	0	0	0	0	0	0	0	0	0	0	0	0	0	0	0	0	0	0	0	0	0	0	0	0	0	0	0	0	0	0	0	0	0	0	0	0	0	0	0	0	0	0	0	0	0	0	0
BA.5.2.44	0	0	0	0	0	0	0	0	0	0	0	0	0	0	0	0	0	0	0	0	0	0	0.00404858	6.70691e-05	0	0	0	0	0	0	0	0	0	0	0	0	0	0	0	0	0	0	0	0	0	0	0	0	0.000241604
BA.5.2.18	0	0	0	0	0	0	0	0	0	0	0	0	0	0	0	0	0	0	0	0	0	0	0	0.000268276	0	0	0	0	0	0	0	0	0	0	0	0	0	0	0	0	0	0.00172712	0	0	0	0	0	0	0
BA.5.1.38	0	0	0	0	0	0	0	0	0	0	0	0	0	0	0	0	0	0	0	0	0	0	0	0.000134138	0	0	0	0	0	0	0	0	0	0	0	0	0	0	0	0	0	0	0	0	0	0	0	0	0
BA.5.2.24	0	0	0	0	0	0	0	0	0	0	0	0	0.000254647	0	0	0	0	0	0	0	0	0	0	0.000201207	0	0	0	0	0	0	0	0	5.85412e-05	0	0	0	0	0	0	0	0	0	0.00206612	0	0	0	0	0	0.000241604
BF.5.1	0	0	0	0	0	0	0	0	0	0	0	0	6.36618e-05	0	0	0	0	0	0	0	0	0	0	0	0	0	0	0	0	0	0	0	0	0	0	0	0	0	0	0	0	0	0	0	0	0	0	0	0
XBB.1.5.60	0	0	0	0	0.0142857	0	0	0	0	0	0	0	0	0	0	0	0	0	0	0	0	0	0	0	0.000164123	0	0	0	0	0	0	0	5.85412e-05	0	0	0	0	0	0	0	0	0	0	0	0	0	0	0	0
BF.7.14.6	0	0	0	0	0	0	0	0	0	0	0	0	6.36618e-05	0	0	0	0	0.00973595	0	0	0	0	0	0	0	0	0	0	0	0	0	0.000194932	0	0	0	0	0	0	0	0	0.0345572	0	0	0	0	0	0	0	0
BF.28	0	0	0	0	0	0	0.00158103	0	0	0	0	0	0.000254647	0	0	0	0	0	0	0	0	0	0	0.000603622	0	0	0	0	0	0	0.00254777	0	0	0	0	0	0	0	0.00067981	0	0	0	0	0	0	0	0	0	0
BA.4.6.1	0	0	0	0	0	0	0	0	0	0	0	0	0	0	0	0	0	0	0	0	0	0	0	6.70691e-05	0	0	0	0	0	0	0	0	0.000761035	0	0	0	0	0	0	0	0	0	0	0	0	0	0	0	0
BA.5.3.4	0	0	0	0	0	0	0	0	0	0	0	0	0	0	0	0	0	0	0	0	0	0	0	0	0	0	0	0	0	0	0	0	0	0	0	0	0	0	0	0	0	0	0	0	0	0	0	0	0
BA.5.2.2	0	0	0	0	0	0	0	0	0	0	0	0	0	0	0	0	0	0	0	0	0	0	0	0	0	0	0	0	0	0	0	0	0	0	0	0	0	0	0	0	0	0	0	0	0	0	0	0	0
BF.7.17	0	0	0	0	0	0	0	0	0	0	0	0	0	0	0	0	0	0	0	0	0	0	0	0.000670691	0	0	0	0	0	0	0	0	0	0	0	0	0	0	0	0	0	0	0	0	0	0	0	0	0
BA.5.3	0	0	0	0	0	0	0	0	0	0	0	0	6.36618e-05	0	0	0.000987167	0	0	0	0	0	0	0	6.70691e-05	0	0	0	0	0	0.000257798	0	0	0	0	0	0	0	0	0	0	0	0	0.00413223	0	0	0	0	0	0.000241604
BA.5.2.31	0	0	0	0.000541614	0	0	0	0	0	0	0	0	6.36618e-05	0	0	0	0	0	0	0	0	0	0	0	0	0	0	0	0	0	0	0	0	0	0	0	0	0	0.00067981	0	0	0	0	0	0	0	0	0	0
BF.11.1	0	0	0.000182949	0	0	0	0.00158103	0	0	0	0	0	0.000572956	0	0	0	0	0	0	0	0	0	0	0.000938967	0	0	0	0	0	0	0	0.000584795	0.000175623	0	0	0	0	0	0	0	0	0	0	0	0	0	0	0	0.000241604
BF.7.4.3	0	0	0	0	0	0	0	0	0	0	0	0	0	0	0	0	0	0	0	0	0	0	0	0	0	0	0	0	0	0	0	0	0	0	0	0	0	0	0	0	0	0	0	0	0	0	0	0	0
BQ.1.29	0	0	0	0	0	0	0	0	0	0	0	0	6.36618e-05	0	0	0	0	0	0	0	0	0	0	0	0	0	0	0	0	0	0	0	0	0	0	0	0	0	0	0	0	0	0	0	0	0	0	0	0
BA.2.61	0	0	0	0	0	0	0	0	0	0	0	0	0	0	0	0	0	0	0	0	0	0	0	0	0	0	0	0	0	0	0	0	0	0	0	0	0	0	0	0	0	0	0	0	0	0	0	0	0
BF.7.14.4	0	0	0	0	0	0	0	0	0	0	0	0	0	0	0	0	0	0.020947	0	0	0	0	0	0	0	0	0	0	0	0.000257798	0	0.000194932	0	0	0	0	0	0	0	0	0.00431965	0	0	0	0	0	0	0	0
BF.5.3	0	0	0	0	0	0	0	0	0	0	0	0	0	0	0	0	0	0	0	0	0	0	0	0	0	0	0	0	0	0	0	0	0	0	0	0	0	0	0	0	0	0	0	0	0	0	0	0	0
DY.1	0	0	0	0	0	0	0	0	0	0	0	0	6.36618e-05	0	0	0	0	0.0916064	0	0	0	0	0	0	0	0	0	0	0	0	0	0	5.85412e-05	0	0	0	0	0	0	0	0.00215983	0	0	0	0.000681663	0	0	0	0
BA.5.2.16	0	0	0	0	0	0	0	0	0	0	0	0	0	0	0.00199601	0	0	0	0	0	0	0	0	0	0	0	0	0	0	0	0	0	0	0	0	0	0	0	0	0	0	0	0	0	0	0	0	0	0
CY.2	0	0	0	0	0	0	0	0	0	0	0	0	0	0	0	0	0	0	0	0	0	0	0	0	0	0	0	0	0	0	0	0	0	0	0	0	0	0	0	0	0	0	0	0	0	0	0	0	0
BF.7.14.1	0	0	0	0.000361076	0	0	0	0	0	0	0	0	6.36618e-05	0	0	0	0	0.0247824	0	0	0	0	0	6.70691e-05	0	0	0	0	0	0	0	0	0	0	0	0	0	0	0.00067981	0	0.00431965	0	0	0	0	0	0	0	0
BF.7.14	0	0	0	0.00108323	0	0	0	0	0	0	0	0	0.000509295	0	0	0	0	0.180705	0	0	0	0	0	0.000469484	0.000492368	0	0	0	0	0	0	0.000974659	5.85412e-05	0	0	0	0	0	0.00067981	0	0.0259179	0	0.00619835	0.000439174	0	0	0.00769231	0	0
XBB.1.17.1	0	0	0	0	0	0	0	0	0	0	0	0	0	0	0	0	0	0	0	0	0	0	0	6.70691e-05	0	0	0	0	0	0	0	0	0	0	0	0	0	0	0	0	0	0	0	0	0	0	0	0	0.000241604
CN.1	0	0	0	0	0	0	0	0	0	0	0	0	0.000127324	0	0	0	0	0	0	0	0	0	0	0.000335345	0	0	0	0	0	0.000257798	0	0.000194932	0.000878117	0	0	0	0	0	0	0	0	0	0	0.000439174	0	0	0	0	0.000241604
BT.1	0	0	0	0	0	0	0	0	0	0	0	0	0	0	0	0	0	0	0	0	0	0	0	0	0	0	0	0	0	0	0.00127388	0	0	0	0	0	0	0	0	0	0	0	0	0	0	0	0	0	0
BU.1	0	0	0.000274424	0	0	0	0	0	0	0	0	0	0.00070028	0	0	0	0	0	0	0	0	0	0	6.70691e-05	0	0	0	0.0106383	0	0	0.0165605	0.000584795	0.00105374	0	0	0	0	0	0	0	0	0	0	0	0	0	0	0	0.000241604
BF.7.14.5	0	0	0	0.000180538	0	0	0	0	0	0	0	0	0	0	0	0	0	0.020652	0	0	0	0	0	0	0	0	0	0	0	0	0	0.000194932	0	0	0	0	0	0	0	0	0.00431965	0	0	0	0	0	0	0	0.000241604
BE.6	0	0	9.14746e-05	0	0	0	0	0	0	0	0	0	0	0	0	0	0	0	0	0	0	0	0	6.70691e-05	0	0	0	0	0	0	0.00127388	0.00116959	0.000117082	0	0	0	0	0	0	0	0	0	0	0	0.00204499	0	0	0	0
BA.5.2.21	0	0	0	0	0	0	0	0	0	0	0	0	6.36618e-05	0	0	0	0	0	0	0	0	0	0	0.000402414	0	0	0	0.0106383	0	0	0	0	0	0	0	0	0	0	0	0	0	0	0	0	0	0	0	0	0
BA.4.1.9	0	0	0	0	0	0	0	0	0	0	0	0	0	0	0	0	0	0	0	0	0	0	0	0	0	0	0	0	0	0.000515597	0	0	5.85412e-05	0	0	0	0	0	0	0	0	0	0	0	0	0	0	0	0
CR.1	0	0	0.000640322	0.000361076	0	0	0.000790514	0.0117647	0	0	0	0	6.36618e-05	0	0.00399202	0	0	0	0	0	0	0	0	0.00328639	0.000328246	0	0	0	0	0.000515597	0	0	0.00105374	0	0	0	0	0	0	0	0	0.00690846	0.00413223	0	0	0	0.0769231	0	0.00241604
BA.5.1.6	0	0	0	0	0	0	0	0	0	0	0	0	0	0	0	0	0	0	0	0	0	0	0	0	0	0	0	0	0	0	0	0	0	0	0	0	0	0	0	0	0	0	0	0	0	0	0	0	0
CD.2	0	0	0	0	0	0	0	0	0	0	0	0	0	0	0	0	0	0	0	0	0	0	0	0	0	0	0	0	0	0	0	0	0	0	0	0	0	0	0	0	0	0	0	0	0	0	0	0	0
BQ.1.33	0	0	0	0	0	0	0.000790514	0	0	0	0	0	0	0	0.00199601	0	0	0	0	0	0	0	0	0.000201207	0	0	0	0	0	0.00696056	0.00127388	0.000584795	0	0	0	0	0	0	0	0	0	0	0	0	0	0	0	0.00275482	0.00169123
BA.5.1.1	0	0	9.14746e-05	0	0	0	0	0	0	0	0	0	0	0	0	0	0	0	0	0	0	0	0	0.000134138	0	0	0	0	0	0.000257798	0	0	0	0	0	0	0	0	0	0	0	0	0	0	0	0	0	0	0.000241604
CT.1	0	0	0	0	0	0	0	0	0	0	0	0	0	0	0	0	0	0	0	0	0	0	0	0.000469484	0	0	0	0	0	0	0	0	0	0	0	0	0	0	0	0	0	0	0	0	0	0	0	0	0.00265765
BF.7.13	0	0	0	0	0	0	0	0	0	0	0	0	0	0	0	0	0	0	0	0	0	0	0	0	0	0	0	0	0	0	0	0	0	0	0	0	0	0	0	0	0	0	0	0	0	0	0	0	0
BW.1.1.1	0	0	0.000274424	0	0	0	0	0	0	0	0	0	0.00458365	0	0.00399202	0	0	0	0	0.00140252	0	0	0	0.000536553	0	0	0	0	0	0.000257798	0	0	0.000292706	0	0	0	0	0	0	0	0	0	0	0	0	0	0	0.0247934	0
BA.5.1.33	0	0	0.000274424	0	0	0	0	0	0	0	0	0	0.000254647	0	0	0	0	0	0	0	0	0	0	0.000201207	0	0	0	0	0	0.000257798	0	0.000194932	5.85412e-05	0	0	0	0	0	0	0	0	0	0	0	0	0	0	0	0.00169123
CP.1	0	0	0	0	0	0	0	0	0	0	0	0	0.000254647	0	0	0	0	0	0	0	0	0	0	0	0	0	0	0	0	0	0.00127388	0	0	0	0	0	0	0	0	0	0	0.00172712	0	0.00219587	0	0	0	0	0.000966417
BA.4.6	0	0.00151515	0.000274424	0.00180538	0	0	0.000790514	0	0	0	0.000445434	0	0.00254647	0	0.00199601	0.0187562	0	0	0	0	0.0526316	0	0	0.00187793	0.00131298	0	0	0	0	0.000773395	0	0.000779727	0.000468329	0	0	0	0	0	0	0	0	0	0	0.000878349	0.00136333	0	0	0	0.00144963
BA.5.2.12	0	0	0	0	0	0	0	0	0	0	0	0	0	0	0	0	0	0	0	0	0	0	0	0.000134138	0	0	0	0	0	0	0	0	0	0	0	0	0	0	0	0	0	0	0	0	0	0	0	0	0
XAZ	0	0	0	0	0	0	0	0	0	0	0	0	0	0	0	0	0	0	0	0	0	0	0	0.000134138	0	0	0	0	0	0	0	0	0	0	0	0	0	0	0	0	0	0	0	0	0	0	0	0	0
BF.36	0	0	9.14746e-05	0	0	0	0	0	0	0	0	0	0	0	0	0	0	0	0	0	0	0	0	0.000201207	0	0	0	0	0	0	0	0	0	0	0	0	0	0	0	0	0	0	0	0	0	0	0	0	0
BF.11.4	0	0	0	0.000180538	0	0	0	0	0	0	0	0	0.000127324	0	0	0	0	0	0	0	0	0	0	0.000804829	0	0	0	0	0	0	0	0	0.000468329	0	0	0	0	0	0	0	0	0	0	0	0	0	0	0	0
BQ.1.1.28	0	0	0	0	0	0	0	0	0	0	0	0	0.000827604	0	0	0	0	0	0	0	0	0	0	0.000134138	0.000164123	0	0	0	0	0.000515597	0	0.000584795	0.00222456	0	0	0	0	0	0	0	0	0	0	0.000439174	0.00204499	0	0	0	0.000724813
BA.5.1.23	0	0	9.14746e-05	0	0	0	0	0	0	0	0	0	0.000572956	0	0	0	0	0	0	0	0	0	0	0.000871898	0.000328246	0	0	0	0	0.000515597	0	0.000389864	0	0	0	0	0	0	0	0	0	0	0	0	0	0	0	0	0.000966417
BF.22	0	0	0	0	0	0	0	0	0	0	0	0	0	0	0	0	0	0	0	0	0	0	0	0	0	0	0	0	0	0	0	0	0	0	0	0	0	0	0	0	0	0	0	0	0	0	0	0	0
BF.7.4.2	0	0	0	0	0	0	0	0	0	0	0	0	6.36618e-05	0	0	0	0	0	0	0	0	0	0	0.000201207	0	0	0	0	0	0	0	0	5.85412e-05	0	0	0	0	0	0	0	0	0	0	0	0	0	0	0	0
BF.7.8	0	0	9.14746e-05	0	0	0	0	0	0	0	0	0	0.000127324	0	0	0	0	0	0	0	0	0	0	0.000536553	0	0	0	0	0	0	0.00382166	0.000389864	0.000117082	0	0	0	0	0	0	0	0	0	0	0.0017567	0.000681663	0	0	0	0.000483209
BQ.1.1.13	0	0.00151515	0.000457373	0.000361076	0	0	0.00158103	0	0	0	0.0013363	0	0.000318309	0	0	0.000987167	0	0	0.0159363	0.0112202	0	0	0	0.0056338	0.000984737	0	0.423221	0	0	0.00747615	0.00382166	0.00877193	0.00134645	0	0	0	0	0	0.00135962	0	0	0	0	0.000439174	0.00136333	0	0	0.0110193	0.0147379
GA.2	0	0	0	0	0	0	0	0	0	0	0	0	0	0	0	0	0	0	0	0	0	0	0	6.70691e-05	0	0	0	0	0	0	0	0.000194932	0	0	0	0	0	0	0	0	0	0	0	0	0.000681663	0	0	0	0
BF.38	0	0	0	0	0	0	0	0	0	0	0	0	0	0	0	0	0	0	0	0	0	0	0	0	0	0	0	0	0	0	0	0	0	0	0	0	0	0	0	0	0	0	0	0	0	0	0	0	0
BF.7.19.1	0	0	0	0.000180538	0	0	0	0	0	0	0	0	0	0	0	0	0	0	0	0	0	0	0	0	0	0	0	0	0	0	0	0	0	0	0	0	0	0	0	0	0	0	0	0	0	0	0	0	0
BF.21	0	0	0	0	0	0	0	0	0	0	0	0	0	0	0	0	0	0	0	0	0	0	0	6.70691e-05	0	0	0	0	0	0	0	0	0	0	0	0	0	0	0	0	0	0	0	0	0	0	0	0	0
BF.7.19	0	0	0.00338456	0	0	0	0.000790514	0	0	0	0	0	6.36618e-05	0	0.00399202	0	0	0	0	0	0	0	0.00809717	0.00523139	0	0	0	0	0	0.000257798	0	0.000194932	5.85412e-05	0	0	0	0	0	0.00067981	0	0	0.00518135	0	0	0	0	0	0	0.00120802
BA.5.2.55	0	0	0	0.000180538	0	0	0	0	0	0	0	0	0	0	0	0	0	0	0	0	0	0	0	0	0	0	0	0	0	0	0	0	0	0	0	0	0	0	0	0	0	0	0	0	0	0	0	0	0
BF.7.13.2	0	0	0	0	0	0	0	0	0	0	0	0	0	0	0	0	0	0	0	0	0	0	0	0.000335345	0	0	0	0	0	0	0	0	0	0	0	0	0	0	0	0	0	0	0	0	0	0	0	0	0
BF.16	0	0	0	0	0	0	0	0	0	0	0	0	0	0	0	0	0	0	0	0	0	0	0	0.000268276	0	0	0	0	0	0	0	0	0	0	0	0	0	0	0	0	0	0	0	0	0	0	0	0	0
BA.5.2.59	0	0	0	0	0	0	0	0	0	0	0	0	6.36618e-05	0	0	0	0	0	0	0	0	0	0	0	0	0	0	0	0	0	0	0	0.000117082	0	0	0	0	0	0	0	0	0	0	0	0	0	0	0	0
CP.8.1	0	0	0	0	0	0	0	0	0	0	0	0	0	0	0	0	0	0	0	0	0	0	0	0	0	0	0	0	0	0	0	0	0	0	0	0	0	0	0	0	0	0	0	0	0	0	0	0	0
BA.1.1	0	0	0	0	0	0	0.000790514	0	0	0	0.000445434	0	6.36618e-05	0	0	0.00197433	0	0	0	0	0	0	0	0	0	0	0	0	0	0	0	0.000389864	0.000351247	0	0	0	0	0	0	0	0	0	0.00619835	0	0.00136333	0	0.00769231	0	0
BA.5.2.50	0	0	0	0	0	0	0	0	0	0	0	0	0	0	0	0	0	0.0137188	0	0	0	0	0	0	0	0	0	0	0	0	0	0	0	0	0	0	0	0	0	0	0	0	0	0	0	0	0	0	0
XBC.2.1	0	0	0	0.00090269	0	0	0	0	0	0	0	0	0	0	0	0	0	0	0	0	0	0	0	0	0	0	0	0	0	0	0	0	0	0	0	0	0	0	0	0	0	0	0	0	0	0	0	0	0
BE.1.4	0	0	0	0	0	0	0	0	0	0	0	0	0	0	0	0	0	0	0	0	0	0	0	0	0	0	0	0	0	0	0	0	0	0	0	0	0	0	0	0	0	0	0	0	0	0	0	0	0
BA.2.36	0	0	0	0	0	0	0	0	0	0	0	0	0	0	0	0	0	0	0	0	0	0	0	0	0	0	0	0	0	0	0	0	0	0	0	0	0	0	0	0	0	0	0	0	0	0	0	0	0
BA.5.2.33	0	0	9.14746e-05	0	0	0	0	0	0	0	0	0	0	0	0	0	0	0	0	0	0	0	0	0.000134138	0	0	0	0	0	0	0	0	0	0	0	0	0	0	0.00067981	0	0	0	0	0	0	0	0	0	0
BE.4	0	0	0	0	0	0	0	0	0	0	0	0	0	0	0	0	0	0	0	0	0	0	0	0	0	0	0	0	0	0	0	0	0	0	0	0	0	0	0.00067981	0	0	0	0	0	0	0	0	0.00275482	0.000241604
XBB.1.5.76	0	0	0	0	0	0	0	0	0	0	0	0	0	0	0	0.017769	0	0	0	0	0	0	0	0	0	0	0	0	0	0	0	0	0	0	0	0	0	0	0	0	0	0	0	0	0	0	0	0	0.000241604
BA.5.2.20	0	0	0.000365898	0	0	0	0	0	0	0	0	0	0.000318309	0	0	0	0	0	0	0	0	0	0	0.00355466	0	0	0	0	0	0	0.00127388	0.000584795	0.000175623	0	0	0	0	0	0.00271924	0	0	0.00172712	0.00206612	0	0	0	0	0	0.000241604
BA.5.2.56	0	0	0	0	0	0	0	0	0	0	0	0	0	0	0	0	0	0	0	0	0	0	0	0.000134138	0.000164123	0	0	0	0	0	0	0	0.000234165	0	0	0	0	0	0	0	0	0	0	0	0	0	0	0	0.000241604
BA.5.2.25	0	0	0	0	0	0	0.000790514	0	0	0	0	0	0.000445633	0	0	0	0	0	0	0	0	0	0	0.000804829	0	0	0	0	0	0	0	0.000194932	0	0	0	0	0	0	0	0	0	0	0	0	0	0	0	0	0.000483209
BA.5.2.1	0	0	0.00256129	0.00451345	0	0	0.00237154	0.0470588	0	0	0.000445434	0	0.00719379	0	0.00598802	0.0029615	0	0.00162266	0	0	0	0	0	0.00992622	0.000656491	0	0	0	0	0.00128899	0.0127389	0.000974659	0.00122936	0.0196078	0	0	0	0	0.00203943	0	0.0518359	0.00172712	0.00413223	0.000439174	0.00204499	0	0	0	0.00821455
CP.8	0	0	0	0	0	0	0	0	0	0	0	0	0	0	0	0	0	0	0	0	0	0	0	0.00140845	0	0	0	0	0	0	0	0	0.000702494	0	0	0	0	0	0	0	0.00215983	0	0	0	0	0	0	0	0
BF.7.20	0	0	0.00201244	0.000722152	0	0	0.00158103	0	0	0	0	0	0.00235549	0	0	0	0	0	0	0	0	0	0	0.00288397	0.000164123	0	0	0	0	0.000257798	0.0127389	0.00155945	5.85412e-05	0	0	0	0	0	0	0	0	0	0	0	0	0	0	0	0.000241604
BA.5.6.3	0	0	9.14746e-05	0	0	0	0.00158103	0	0	0	0	0	0	0	0	0	0	0	0	0	0	0	0	0	0	0	0	0	0	0	0	0	5.85412e-05	0	0	0	0	0	0	0	0	0	0	0	0	0	0	0	0
DY.2	0	0	0	0.000722152	0	0	0	0	0	0	0	0	0.000318309	0	0	0	0	0.163446	0	0	0	0	0	6.70691e-05	0	0	0	0	0	0.000257798	0	0.00136452	5.85412e-05	0	0	0	0	0	0	0	0.00431965	0	0	0	0	0	0	0	0.000483209
XBG	0	0	0.000182949	0	0	0	0	0	0	0	0	0	0	0	0	0	0	0	0	0	0	0	0	0.000469484	0	0	0	0	0	0	0	0.000194932	5.85412e-05	0	0	0	0	0	0	0	0	0.00345423	0	0.00131752	0	0	0	0	0.000483209
BA.5.1.37	0	0	0	0	0	0	0	0	0	0	0	0	0.000509295	0	0	0	0	0	0	0	0	0	0	0	0	0	0	0	0	0	0	0	0	0	0	0	0	0	0	0	0	0	0	0	0	0	0	0	0.000241604
BA.5.1.31	0	0	0	0	0	0	0	0	0	0	0	0	0	0	0	0	0	0	0	0	0	0	0	0	0	0	0	0	0	0.000257798	0	0	0	0	0	0	0	0	0	0	0	0	0	0	0	0	0	0	0
BA.5.1.7	0	0	0	0	0	0	0	0	0	0	0	0	0.000318309	0	0	0	0	0	0	0	0	0	0	0	0	0	0	0	0	0	0	0	0	0	0	0	0	0	0	0	0	0	0	0	0	0	0	0	0
BA.5.1.20	0	0	0	0	0	0	0	0	0	0	0	0	6.36618e-05	0	0	0	0	0	0	0	0	0	0	0	0	0	0	0	0	0	0	0	0	0	0	0	0	0	0	0	0	0	0	0	0	0	0	0	0
BF.42	0	0	0	0	0	0	0	0	0	0	0	0	0	0	0	0	0	0	0	0	0	0	0	0	0	0	0	0	0	0	0	0	0	0	0	0	0	0	0	0	0	0	0	0	0	0	0	0	0
BE.2	0	0	0	0	0	0	0	0	0	0	0	0	0	0	0	0	0	0	0	0	0	0	0	0	0	0	0	0	0	0	0	0	0	0	0	0	0	0	0	0	0	0	0	0	0	0	0	0	0
BE.12	0	0	0	0	0	0	0	0	0	0	0	0	0	0	0	0	0	0	0	0	0	0	0	0	0	0	0	0	0	0	0	0	0	0	0	0	0	0	0	0	0	0	0	0	0	0	0	0	0
BF.6	0	0	0	0	0	0	0	0	0	0	0	0	0	0	0	0	0	0	0	0	0	0	0	0	0	0	0	0	0	0	0	0	0	0	0	0	0	0	0	0	0	0	0	0	0	0	0	0	0
BA.5.1.35	0	0	0	0	0	0	0	0	0	0	0	0	0	0	0	0	0	0	0	0	0	0	0	0	0	0	0	0	0	0	0	0	0	0	0	0	0	0	0	0	0	0	0	0	0	0	0	0	0
BF.7.4.1	0	0	0	0.000180538	0	0	0	0	0	0	0	0	0.000891266	0	0.00199601	0	0	0	0	0	0	0	0	0.000938967	0	0	0	0	0	0.000515597	0.00127388	0.000779727	0	0	0	0	0	0	0.010877	0	0	0	0	0.00131752	0.000681663	0	0	0	0.000483209
Unassigned	0	0	0.577022	0.00343022	0	0	0	0	0	0	0.0013363	0.04	0	0	0	0	0	0.000147514	0.0478088	0	0	0	0	0	0	0	0.0262172	0	0	0.00232019	0	0.0079922	0	0	0	0	0	0	0	0	0	0	0.00413223	0	0.130879	0.0159574	0.307692	0	0.00893936
EG.4.1	0	0	0	0	0	0	0	0	0	0	0	0	0	0	0	0	0	0	0	0	0	0	0	0	0	0	0	0	0	0	0	0	0	0	0	0	0	0	0	0	0	0	0	0	0	0	0	0	0
DY.4	0	0	0	0.00090269	0	0	0	0	0	0	0	0	0.000127324	0	0	0	0	0.160201	0	0	0	0	0	0.000134138	0	0	0	0	0	0.000257798	0	0.00194932	0	0	0	0	0	0	0	0	0.00431965	0	0.00206612	0	0	0.00177305	0	0	0.000483209
BW.1.1.2	0	0	0	0	0	0	0	0	0	0	0	0	0.00108225	0	0	0	0	0	0	0	0	0	0	0	0	0	0	0	0	0.000257798	0	0.000389864	5.85412e-05	0	0	0	0	0	0	0	0	0	0	0	0	0	0	0	0
BA.5.2.48	0	0	0	0.000361076	0	0	0	0	0	0	0	0	6.36618e-05	0	0	0	0	0.138664	0	0	0	0	0	6.70691e-05	0	0	0	0	0	0	0	0.000389864	5.85412e-05	0	0	0	0	0	0	0	0.00647948	0	0	0	0	0.0035461	0.00769231	0	0
XBB.1.17	0	0	0	0	0	0	0	0	0	0	0	0	0	0	0	0	0	0	0	0	0	0	0	0	0	0	0	0	0	0	0.00127388	0	0	0	0	0	0	0	0	0	0	0	0	0	0.00136333	0	0	0	0
EB.1	0	0	0	0	0	0	0	0	0	0	0	0	0.000445633	0	0	0	0	0	0	0	0	0	0	0	0	0	0	0	0	0	0	0	0	0	0	0	0	0	0	0	0	0	0	0	0	0	0	0	0
BA.5.2.13	0	0	0.000823271	0	0	0	0.000790514	0	0	0	0	0	0.00560224	0	0	0	0	0	0	0	0	0	0	0.00228035	0	0	0	0.0319149	0	0.000257798	0.00382166	0.000194932	0.0009952	0.00980392	0	0	0	0	0	0	0.00431965	0.00518135	0	0	0	0	0	0	0.000483209
DV.6.1	0	0	0	0	0	0	0	0	0	0	0	0	0	0	0	0	0	0	0	0	0	0	0	0	0	0	0	0	0	0	0	0	0	0	0	0	0	0	0	0	0	0	0	0	0	0	0	0	0
BA.5.2.6	0	0	0.00210392	0.00198592	0	0	0.00158103	0.0352941	0.00847458	0	0	0	0.00197352	0	0.00399202	0.00197433	0	0.000590058	0	0	0	0	0.00404858	0.0107981	0.00147711	0.0172414	0	0.0106383	0	0.00103119	0.0242038	0.00604288	0.00134645	0	0	0	0	0	0.00543848	0	0	0.0276339	0.00206612	0.00131752	0.00272665	0	0.0307692	0	0.00507369
BA.5.2	0	0	0.00256129	0.00343022	0	0	0.00316205	0.0117647	0.00282486	0.00257732	0	0	0.00254647	0	0.00399202	0.000987167	0	0.00855583	0	0	0	0	0.00809717	0.0130114	0.000984737	0	0	0	0.333333	0.000773395	0.0101911	0.00311891	0.00105374	0	0	0	0	0	0.00883753	0	0.0691145	0.015544	0.00413223	0.00131752	0.00272665	0.00177305	0.0538462	0.00550964	0.00773134
BA.5.2.52	0	0	0	0.000361076	0	0	0	0.0235294	0	0	0	0	0.000190985	0	0	0	0	0	0	0	0	0	0	0.00154259	0	0	0	0	0	0	0	0.000389864	5.85412e-05	0	0	0	0	0	0	0	0	0	0	0	0.00136333	0	0	0	0
DY.3	0	0	9.14746e-05	0.000361076	0	0	0.000790514	0	0	0	0	0	0.000127324	0	0	0	0	0.0781826	0	0	0	0	0	0	0	0	0	0	0	0	0	0.000584795	0	0	0	0	0	0	0	0	0.0194384	0	0.00619835	0.000439174	0	0	0	0	0.000241604
BF.7.23	0	0	0.000182949	0	0	0	0	0	0	0	0	0	0.00197352	0	0.00598802	0	0	0	0	0	0	0	0	0.00154259	0	0	0	0	0	0	0	0	5.85412e-05	0	0	0	0	0	0	0	0	0	0	0.000878349	0	0	0	0	0
BT.2	0	0	0	0	0	0	0	0	0	0	0	0	6.36618e-05	0	0	0	0	0	0	0	0	0	0	0	0	0	0	0	0	0	0	0	0	0	0	0	0	0	0.00203943	0	0	0	0	0	0	0	0	0	0
BF.11	0	0	0.000731797	0.0014443	0	0	0	0	0	0	0	0	0.00311943	0	0.00199601	0	0	0	0	0	0	0	0	0.00751174	0.000164123	0	0	0	0	0.00154679	0.00509554	0.000584795	0.00117082	0	0	0	0	0	0.0149558	0	0.00215983	0.00518135	0	0.000878349	0	0	0	0	0.00120802
BA.5.1.5	0	0	0.000274424	0	0	0	0	0	0	0	0	0	0.000381971	0	0.00199601	0	0	0	0	0	0	0	0	0.0017438	0	0	0	0	0	0	0.00254777	0.00311891	5.85412e-05	0	0	0	0	0	0.00475867	0	0	0	0	0	0	0	0	0	0.00289925
BA.5.1.10	0	0	9.14746e-05	0	0	0	0.00158103	0	0	0	0	0	6.36618e-05	0	0	0	0	0	0	0	0	0	0.00404858	0.00120724	0.000656491	0	0	0	0	0	0	0.000194932	5.85412e-05	0	0	0	0	0	0.00203943	0	0	0	0	0	0	0	0	0	0.000724813
BF.7.7	0	0	0	0	0	0	0	0	0	0	0	0	0.00114591	0	0	0	0	0	0	0	0	0	0	0.00127431	0.000164123	0	0	0	0	0	0	0.000389864	0	0	0	0	0	0	0	0	0	0	0	0	0	0	0	0	0
BA.5.2.7	0	0	9.14746e-05	0.00180538	0	0	0	0.0117647	0	0	0	0	0	0	0	0	0	0	0	0	0	0	0	0.000268276	0	0	0	0	0	0	0	0	0.000175623	0	0	0	0	0	0	0	0	0	0	0	0	0	0	0	0
FC.1	0	0	0	0	0	0	0	0	0.00282486	0	0	0	0	0	0	0	0	0	0	0	0	0	0	0	0	0	0	0	0	0	0	0	5.85412e-05	0	0	0	0	0	0	0	0	0	0.053719	0	0	0	0	0	0
BA.5.2.14	0	0	0	0	0	0	0	0	0	0	0	0	0.000254647	0	0	0	0	0	0	0	0	0	0	0.000201207	0	0	0	0	0	0	0.00127388	0.000194932	0	0	0	0	0	0	0	0	0	0	0	0	0	0	0	0	0
BA.5.2.35	0	0	0.000365898	0	0	0	0.000790514	0	0	0	0	0	0.00108225	0	0.00199601	0	0	0	0	0	0	0	0	0.00288397	0	0	0	0	0	0.00180459	0	0.00155945	0.00392226	0	0	0	0	0	0.00271924	0	0	0	0	0.0017567	0	0	0	0.00550964	0.000724813
BE.1.4.2	0	0	0	0	0	0	0	0	0	0	0	0	0.000127324	0	0	0	0	0	0	0	0	0	0	0	0.000328246	0	0	0	0	0.000257798	0	0	0	0	0	0	0	0	0	0	0	0	0	0	0	0	0	0	0
BW.1.1	0	0	0.000274424	0	0	0	0	0	0	0	0	0	0.00623886	0	0	0	0	0	0	0	0	0	0	0.000201207	0.000328246	0	0	0	0	0.000515597	0.00127388	0.000584795	0.000761035	0	0	0	0	0	0	0	0	0	0	0	0	0.00177305	0	0	0.00193283
BA.5.7	0	0	0	0.00090269	0	0	0	0	0	0	0	0	0	0	0	0	0	0	0	0	0	0	0	0	0	0	0	0	0	0	0	0	0	0	0	0	0	0	0	0	0	0	0	0	0	0	0	0	0
BF.39	0	0	0	0	0	0	0	0	0	0	0	0	0.000190985	0	0	0	0	0	0	0	0	0	0	0	0	0	0	0	0	0	0	0	0	0	0	0	0	0	0	0	0	0	0	0	0	0	0	0	0
BA.5.2.47	0	0	0	0.00162484	0	0	0	0	0	0	0	0	0	0	0	0	0	0	0	0	0	0	0	0.000402414	0	0	0	0	0	0	0	0.000389864	0	0	0	0	0	0	0.00067981	0	0.00647948	0	0.00413223	0	0	0	0	0	0
BA.5.11	0	0	0.000182949	0	0	0	0	0	0	0	0	0	6.36618e-05	0.111111	0	0	0	0	0	0	0	0	0	0	0.0585918	0	0	0	0	0	0	0.000389864	0.00181478	0	0	0	0	0	0	0	0	0	0	0.00307422	0	0	0	0.00275482	0
DE.1	0	0	0	0	0	0	0	0	0	0	0	0	0	0	0	0	0	0	0	0	0	0	0	0	0	0	0	0	0	0	0	0	0	0	0	0	0	0	0	0	0	0	0	0	0	0	0	0	0
BA.1.17	0	0	9.14746e-05	0	0	0	0	0	0	0	0	0	0	0	0	0	0	0	0	0	0	0	0	0	0	0	0	0	0	0.000515597	0	0	0	0	0	0	0	0	0	0	0	0	0	0	0	0	0	0	0
BA.5.12	0	0	9.14746e-05	0	0	0	0	0	0	0	0	0	0.000127324	0	0.0239521	0	0	0	0	0	0	0	0	0.0010731	0.000984737	0	0	0	0	0	0	0.00253411	0.000175623	0	0	0	0	0	0	0	0	0	0	0	0	0	0	0	0
BA.5.10.1	0	0	0	0	0	0	0	0	0	0	0	0	0.000381971	0	0	0	0	0	0	0	0	0	0	0	0	0	0	0	0	0	0	0	0	0	0	0	0	0	0	0	0	0	0	0	0	0	0	0	0
CQ.1	0	0	0.000182949	0.000180538	0	0	0.00237154	0	0	0	0	0	0	0	0	0	0	0	0	0	0	0	0	0.000268276	0.000164123	0	0	0	0	0	0	0	0.000175623	0	0	0	0	0	0	0	0	0	0	0	0	0	0	0	0.000241604
BE.7	0	0	0	0.00090269	0	0	0.000790514	0	0	0	0	0.02	0	0	0	0	0	0	0	0	0	0	0	0.000134138	0.00114886	0	0	0	0	0.000257798	0.00127388	0	0.000117082	0	0	0	0	0	0	0	0	0	0	0	0	0	0	0	0
BE.8	0	0	0.000548847	0.00090269	0	0	0	0	0	0	0	0	0	0	0	0	0	0	0	0	0	0	0	6.70691e-05	0.000164123	0	0	0	0	0	0	0	0.000175623	0	0	0	0	0	0	0	0	0	0	0	0	0	0	0	0
BF.11.5	0	0	0	0	0	0	0	0	0	0	0	0	0	0	0	0	0	0	0	0	0	0	0	6.70691e-05	0	0	0	0	0	0.000257798	0	0	0	0	0	0	0	0	0	0	0	0	0.00206612	0	0	0	0	0	0.000724813
CG.1	0	0	0	0	0	0	0	0	0	0	0	0	0	0	0	0	0	0	0	0	0	0	0	0.000268276	0	0	0	0	0	0	0	0	5.85412e-05	0	0	0	0	0	0	0	0	0	0	0	0	0	0	0	0
BA.5.6	0	0	0	0	0	0	0	0	0	0	0	0	0	0	0	0	0	0	0	0	0	0	0	6.70691e-05	0	0	0	0	0	0	0	0	0	0	0	0	0	0	0	0	0.00215983	0	0	0	0	0	0	0	0
BA.2.3.22	0	0	0	0	0	0	0	0	0	0	0	0	0	0	0	0	0	0	0	0	0	0	0	6.70691e-05	0	0	0	0	0	0	0	0	0	0	0	0	0	0	0	0	0	0	0	0	0	0	0	0	0
BA.5.2.26	0	0	0.000274424	0	0	0	0	0	0	0	0	0	0	0	0	0	0	0	0	0	0	0	0	0.000804829	0	0	0	0	0	0	0	0	0	0	0	0	0	0	0	0	0	0	0	0	0	0	0	0	0.000483209
BA.5.1.27	0	0	0	0	0.00714286	0	0	0	0	0	0	0	0.00171887	0	0	0	0	0	0	0	0	0	0	0	0	0	0	0	0	0	0	0.000194932	0	0	0	0	0	0	0	0	0	0	0	0	0	0	0	0	0
BA.5.2.9	0	0	0	0	0	0	0	0	0	0	0	0	0.00210084	0	0	0	0	0	0	0.00701262	0	0	0	0.000469484	0	0	0	0	0	0	0	0	0	0	0	0	0	0	0.00067981	0	0	0	0	0	0	0	0	0	0
BF.7.21	0	0	0.000274424	0.000722152	0	0	0	0	0	0	0	0	0.00101859	0	0	0	0	0	0	0	0	0	0	0.00335345	0	0	0	0	0	0	0.011465	0.000974659	0.000175623	0	0	0	0	0	0.00203943	0	0.00215983	0	0	0	0	0	0	0	0.00193283
BA.1.20	0	0	0	0	0	0	0	0	0	0	0	0	0	0	0	0	0	0	0	0	0	0	0	0	0	0	0	0	0	0	0	0	0	0	0	0	0	0	0	0	0	0	0	0	0	0	0	0	0
BA.5.1	0	0	0.00228686	0.000361076	0	0	0.00158103	0.0470588	0	0	0	0	0.00235549	0	0.00598802	0	0	0.000147514	0	0.00140252	0	0	0.00809717	0.00818243	0.000820614	0	0	0	0	0.00283578	0.011465	0.00311891	0.000936658	0	0	0	0	0	0.00271924	0	0.00215983	0.0328152	0	0.0017567	0.000681663	0	0	0	0.010389
CP.5	0	0	0	0	0	0	0	0	0	0	0	0	0	0	0	0	0	0	0	0	0	0	0	0	0	0	0	0	0	0	0	0	0	0	0	0	0	0	0	0	0	0	0	0	0	0	0	0	0
BE.4.1	0	0	0	0	0	0	0	0	0	0	0	0	0	0	0	0	0	0	0	0	0	0	0	6.70691e-05	0.00131298	0	0	0	0	0	0	0	5.85412e-05	0	0	0	0	0	0	0	0	0.00345423	0	0	0	0	0	0	0.000483209
BF.7.6	0	0	0.00173802	0	0	0	0	0	0	0	0	0	0.000190985	0	0.00199601	0	0	0	0	0	0	0	0	0.00617035	0.000656491	0	0	0	0	0	0.00382166	0.000194932	0.000117082	0	0	0	0	0	0.00067981	0	0	0.00172712	0	0	0	0	0	0	0.00241604
BF.7.4	0	0	0.00173802	0.00126377	0	0	0.000790514	0.0235294	0	0	0	0	0.00222816	0	0	0	0	0	0	0	0	0	0.00404858	0.00630449	0.000820614	0	0	0	0	0.000257798	0	0.000974659	0.000292706	0	0	0	0	0	0.00271924	0	0	0	0	0	0	0	0	0	0.00193283
BA.5.2.34	0	0	0.000548847	0.000361076	0	0	0	0	0	0	0	0	0.00318309	0	0.00399202	0	0	0	0	0	0	0	0.00809717	0.00623742	0.000328246	0	0	0	0	0.000257798	0	0.00116959	0.000292706	0	0	0	0	0	0.00951734	0	0	0.00172712	0	0	0.00204499	0	0	0	0.00169123
BF.7.12	0	0	0	0	0	0	0	0	0	0	0	0	0	0	0	0	0	0	0	0	0	0	0	6.70691e-05	0	0	0	0.0212766	0	0	0	0	0.000117082	0	0	0	0	0	0	0	0	0.00172712	0	0	0	0	0	0	0.000241604
BE.1.2	0	0	0	0	0	0	0	0	0	0	0	0	0.000318309	0	0	0	0	0	0	0.00420757	0	0	0	0	0	0	0	0	0	0	0	0	5.85412e-05	0	0	0	0	0	0	0	0	0	0	0	0	0	0	0	0.000241604
XBB.1.3	0	0	0	0	0	0	0	0	0	0	0	0	0	0	0	0	0	0	0	0	0	0	0	0.000134138	0	0	0	0	0	0	0	0	0	0	0	0	0	0	0	0.0114068	0	0	0	0	0	0	0	0	0
BF.7	0	0.00151515	0.00951335	0.0014443	0	0	0.00869565	0.152941	0.00564972	0	0	0	0.0171887	0	0.0279441	0	0	0.00383537	0	0	0	0	0.0283401	0.0608987	0.00623666	0	0	0.0106383	0	0.00515597	0.0394904	0.0148148	0.00357101	0	0	0	0	0	0.0584636	0	0.0194384	0.0708117	0	0.0017567	0.00204499	0	0	0	0.035999
DK.1	0	0	0	0	0	0	0	0	0	0	0	0	0	0	0	0	0	0	0	0	0	0	0	0	0	0	0	0	0	0	0	0	0.000468329	0	0	0	0	0	0	0	0	0	0	0	0	0	0	0	0
DF.1	0	0	0.000182949	0.00288861	0	0	0	0	0	0	0	0	6.36618e-05	0	0	0	0	0	0	0	0	0	0.00809717	0.000201207	0.000656491	0	0	0	0	0	0	0.000584795	0.000643953	0	0	0	0	0	0.00611829	0	0	0	0	0	0	0	0	0	0
BA.2.3.10	0	0	0	0	0	0	0	0	0	0	0	0	6.36618e-05	0	0	0	0	0	0	0	0	0	0	0	0	0	0	0	0	0	0	0	0	0	0	0	0	0	0	0	0	0	0	0	0	0	0	0	0
BA.2.76	0	0	0	0	0	0	0	0	0	0	0	0	0	0	0	0	0	0.00147514	0	0	0	0	0	0	0	0	0	0	0	0	0	0	0	0	0	0	0	0	0	0	0	0	0	0	0	0	0	0	0
BA.5.2.22	0	0	0	0	0	0	0	0	0	0	0	0	6.36618e-05	0	0	0	0	0	0	0	0	0	0	0.000134138	0	0	0	0	0	0	0	0	5.85412e-05	0	0	0	0	0	0	0	0	0	0	0	0	0	0	0	0
BF.7.16	0	0	0	0	0	0	0	0	0	0	0	0	0	0	0	0	0	0	0	0	0	0	0	6.70691e-05	0.000164123	0	0	0	0	0	0.00127388	0	5.85412e-05	0	0	0	0	0	0	0	0	0	0	0	0	0	0	0	0
BA.5.1.26	0	0	0.00155507	0	0	0	0.000790514	0	0	0	0	0	0	0	0	0	0	0	0	0	0	0	0	0.00201207	0.000492368	0	0	0.0106383	0	0	0.0140127	0	5.85412e-05	0	0	0	0	0	0	0	0	0	0	0	0	0	0	0	0
XBE	0	0	0	0	0	0	0	0	0	0	0	0	0	0	0	0	0	0	0	0	0	0	0	0	0	0	0	0	0	0	0	0	0.000175623	0	0	0	0	0	0	0	0	0	0	0	0	0	0	0	0
BQ.1.1.16	0	0	0	0	0	0	0	0	0	0	0	0	0	0	0	0	0	0	0	0	0	0	0	0	0	0	0	0	0	0	0	0	0.000175623	0	0	0	0	0	0	0	0	0	0	0	0.000681663	0	0	0	0
BF.11.3	0	0	0.00311013	0.000180538	0	0	0	0	0	0	0	0	0.000636618	0	0	0	0	0	0	0	0	0	0	0.000871898	0.000492368	0	0	0	0	0	0	0.000389864	0	0	0	0	0	0	0	0	0	0	0	0	0	0	0	0	0
FN.1	0	0	0	0	0	0	0	0	0	0	0	0.4	0	0	0	0	0	0	0	0	0	0	0	0	0	0	0	0	0	0	0	0	0	0	0	0	0	0	0	0	0	0	0	0	0	0	0	0	0
BF.7.11	0	0	0	0	0	0	0	0	0	0	0	0	0	0	0	0	0	0	0	0	0	0	0	0.000201207	0	0	0	0	0	0	0	0	0.000117082	0	0	0	0	0	0	0	0	0	0	0	0	0	0	0	0
BF.27	0	0	0	0	0	0	0	0	0	0	0	0	0.000190985	0	0	0	0	0	0	0	0	0	0	0	0	0	0	0	0	0	0	0	0	0	0	0	0	0	0	0	0	0	0	0	0	0	0	0	0
BQ.1.7	0	0	0	0	0	0	0	0	0	0	0	0	0	0	0	0	0	0	0	0	0	0	0	0	0	0	0	0	0	0	0	0	0	0	0	0	0	0	0	0	0	0	0	0	0	0	0	0	0
BA.5.1.18	0	0	0	0	0	0	0	0	0	0	0	0	0.00070028	0	0	0	0	0	0	0	0	0	0	0.000201207	0.000164123	0	0	0	0	0	0	0	0	0	0	0	0	0	0	0	0	0	0	0	0	0	0	0	0
BA.4.6.5	0	0	0.000274424	0.000180538	0	0	0	0	0	0	0	0	0.000572956	0	0	0	0	0	0	0.00140252	0	0	0	0	0	0	0	0	0	0	0	0	0.000351247	0	0	0	0	0	0	0	0	0	0	0	0	0	0	0	0.000241604
BA.5.1.32	0	0	0	0	0	0	0	0	0	0	0	0	0	0	0	0	0	0.00250775	0	0	0	0	0	0	0	0	0	0	0	0	0	0	0	0	0	0	0	0	0	0	0	0	0	0	0	0	0	0	0
BA.4.1.8	0	0	0	0	0	0	0	0	0	0	0	0	0	0	0	0	0	0	0	0	0	0	0	0	0	0	0	0	0	0	0	0.000194932	0.000175623	0	0	0	0	0	0	0	0	0	0	0	0	0	0	0	0
BF.30	0	0	0	0.000180538	0	0	0	0	0	0	0	0	0	0	0	0	0	0	0	0	0	0	0	0.000134138	0	0	0	0	0	0	0	0	0.000117082	0	0	0	0	0	0	0	0	0	0	0	0	0	0	0	0
BF.10	0	0	0	0.000541614	0	0	0	0	0	0	0	0	0.00146422	0	0	0	0	0	0	0	0	0	0	0.000134138	0	0	0	0	0	0	0	0	0	0	0	0	0	0	0	0	0	0	0	0	0	0	0	0	0
BF.7.5	0	0	0.00201244	0.000541614	0	0	0.00237154	0.0117647	0	0	0	0	0.00311943	0	0.00199601	0	0	0	0	0	0	0	0	0.013548	0.000656491	0	0	0.0106383	0	0.000773395	0.00127388	0.00155945	0.000409788	0	0	0	0	0	0.00339905	0	0	0	0	0	0.000681663	0	0	0	0.00531529
BF.26	0	0	0	0.000180538	0	0	0.000790514	0	0	0	0	0	0.00127324	0	0	0	0	0	0	0	0	0	0	0.000335345	0	0	0	0	0	0	0	0.000194932	0.000117082	0	0	0	0	0	0	0	0	0	0	0.000439174	0	0	0	0.00275482	0
BF.7.27	0	0	0	0	0	0	0	0	0	0	0	0	0.000891266	0	0	0	0	0	0	0	0	0	0	0	0	0	0	0	0	0	0	0	0	0	0	0	0	0	0	0	0	0	0	0	0	0	0	0	0
BA.5.3.5	0	0	0	0	0	0	0.00158103	0	0	0	0	0	6.36618e-05	0	0	0	0	0	0	0	0	0	0	0.000134138	0	0	0	0	0	0	0	0	0.000819576	0	0	0	0	0	0	0	0	0	0	0	0.000681663	0	0	0	0.000241604
BF.7.5.1	0	0	0.000457373	0	0	0	0	0	0	0	0	0	0	0	0	0	0	0	0	0	0	0	0	0.00295104	0	0	0	0	0	0	0	0	0	0	0	0	0	0	0	0	0	0	0	0	0	0	0	0	0
BF.7.24	0	0	0.000365898	0	0	0	0	0	0.00282486	0	0	0	0.000636618	0	0.00199601	0	0	0	0	0	0	0	0	0.00422535	0.000164123	0	0	0.0212766	0	0	0	0.000389864	0	0	0	0	0	0	0.00407886	0	0	0	0	0	0	0	0	0	0.000966417
BN.3	0	0	0	0	0	0	0.00158103	0	0	0	0	0	0	0	0	0	0	0	0	0	0	0	0	0	0	0	0	0	0	0	0	0	0	0	0	0	0	0	0	0	0	0	0	0	0.000681663	0	0	0	0
BA.5.1.2	0	0	0.000274424	0	0	0	0	0	0	0	0	0	0.000381971	0	0	0	0	0	0	0	0	0	0	0.000134138	0	0	0	0	0	0	0	0	0	0	0	0	0	0	0	0	0	0	0	0	0	0	0	0	0.000483209
BF.41	0	0	0	0	0	0	0	0	0	0	0	0	0	0	0	0	0	0	0	0	0	0	0	0.000134138	0	0	0	0	0	0	0	0	0	0	0	0	0	0	0	0	0	0	0	0	0	0	0	0	0
BE.3	0	0	0	0	0	0	0	0	0	0	0	0	0	0	0	0	0	0	0	0	0	0	0	0	0	0	0	0	0	0	0	0	0	0	0	0	0	0	0	0	0	0	0	0	0	0	0	0	0
BA.4	0	0	0.00219539	0.000361076	0	0	0	0	0	0	0	0.02	6.36618e-05	0	0	0.000987167	0	0	0	0	0	0	0	0.000402414	0.000656491	0	0	0	0	0.000257798	0	0	5.85412e-05	0	0	0	0	0	0	0	0	0	0.00206612	0	0	0.00177305	0	0	0.000724813
BA.5.2.28	0	0	0.000182949	0.000180538	0	0	0	0	0	0	0	0	0.000127324	0	0.00399202	0	0	0.000147514	0	0	0	0	0	0.000469484	0	0	0	0	0	0.000773395	0	0	5.85412e-05	0	0	0	0	0	0.00067981	0	0	0	0	0	0	0	0	0	0.000241604
BF.4	0	0	0	0	0	0	0	0	0	0	0	0	0.000127324	0	0	0	0	0	0	0	0	0	0	0	0	0	0	0	0	0	0	0	0	0	0	0	0	0	0	0	0	0	0	0	0	0	0	0	0
BE.11	0	0	0	0	0	0	0	0	0	0	0	0	0	0	0	0	0	0	0	0	0	0	0	0	0	0	0	0	0	0	0	0	0	0	0	0	0	0	0	0	0	0	0	0	0	0	0	0	0
BA.5.1.28	0	0	9.14746e-05	0	0	0	0	0	0	0	0	0	0.000254647	0	0	0	0	0	0	0	0	0	0	0.00073776	0	0	0	0	0	0	0.00254777	0	0	0	0	0	0	0	0	0	0	0.00172712	0	0	0	0	0	0	0.00120802
FY.1.1	0	0	0	0	0	0	0	0	0.00282486	0	0	0	0	0	0	0	0	0	0	0	0	0	0	0	0	0	0	0	0	0	0	0	0	0	0	0	0	0	0	0	0	0	0	0	0	0	0	0	0
BA.2.31.1	0	0	0	0	0	0	0	0	0	0	0	0	0	0	0	0	0	0	0	0	0	0	0	0	0	0	0	0	0	0	0	0	0	0	0	0	0	0	0	0	0	0	0	0	0	0	0	0	0
BA.5.2.3	0	0	0	0	0	0	0	0	0	0	0	0	0	0	0	0	0	0	0	0	0	0	0.00809717	0.000402414	0	0	0	0	0	0.000257798	0	0.000194932	0	0	0	0	0	0	0	0	0	0.00172712	0	0	0	0	0	0	0
BE.1.1.2	0	0	0	0	0	0	0	0	0	0	0	0	6.36618e-05	0	0	0	0	0	0	0	0	0	0	0.00114017	0	0	0	0	0	0	0	0	0	0	0	0	0	0	0	0	0	0	0	0	0	0	0	0	0.000241604
BA.5.2.39	0	0	0	0	0	0	0	0	0	0	0	0	0	0	0	0	0	0	0	0	0	0	0	0	0	0	0	0	0	0	0	0	0	0	0	0	0	0	0	0	0	0	0	0	0	0	0	0	0
BA.2.1	0	0	0	0	0	0	0	0	0	0	0	0	0	0	0	0	0	0	0	0	0	0	0	0	0	0	0	0	0	0	0	0.000194932	0.000117082	0	0	0	0	0	0	0	0	0	0	0	0	0	0	0	0
BQ.2	0	0	0	0	0	0	0	0	0	0	0	0	0	0	0	0	0	0	0	0	0	0	0	0	0	0	0	0	0	0	0	0	0	0	0	0	0	0	0	0	0	0	0	0	0	0	0	0	0
BF.7.26	0	0	0	0.000180538	0	0	0	0	0	0	0	0	0	0	0	0	0	0	0	0	0	0	0	0.000335345	0	0	0	0	0	0.000257798	0	0.000584795	5.85412e-05	0	0	0	0	0	0	0	0	0	0	0	0	0	0	0	0.00193283
BA.5.2.58	0	0	0	0	0	0	0.000790514	0	0	0	0	0	6.36618e-05	0	0	0	0	0	0	0	0	0	0	0.00187793	0	0	0	0	0	0	0	0	0.000117082	0	0	0	0	0	0	0	0	0.00172712	0	0	0	0	0	0	0.000724813
BA.5.1.22	0	0	9.14746e-05	0	0	0	0.00158103	0	0	0	0	0	0	0	0	0	0	0	0	0	0	0	0	0.0010731	0.000328246	0	0	0	0	0.000257798	0	0	0	0	0	0	0	0	0	0	0	0	0	0	0	0	0	0	0
BF.7.22	0	0	0.000731797	0	0	0	0.000790514	0	0	0	0	0	0.00127324	0	0	0	0	0	0	0	0	0	0.0121457	0.00395708	0.000656491	0	0	0	0	0.000257798	0	0.000389864	0.000585412	0	0	0	0	0	0	0	0	0.00518135	0	0	0.00204499	0	0	0	0.00265765
CP.4	0	0	0	0	0	0	0	0	0	0	0	0	0	0	0	0	0	0	0	0	0	0	0	0	0	0	0	0	0	0	0	0	0	0	0	0	0	0	0	0	0	0	0	0	0	0	0	0	0
BE.13	0	0	0.000274424	0	0	0	0	0	0	0	0	0	6.36618e-05	0	0	0	0	0	0	0	0	0	0	0	0	0	0	0	0	0	0	0.000194932	5.85412e-05	0	0	0	0	0	0	0	0	0	0	0	0	0	0	0	0
DE.2	0	0	0	0	0	0	0	0	0	0	0	0	0.000127324	0	0	0	0	0	0	0	0	0	0	6.70691e-05	0	0	0	0	0	0	0	0	5.85412e-05	0	0	0	0	0	0	0	0	0	0	0.000439174	0	0	0	0	0
FA.2	0	0	0	0	0	0	0	0	0	0	0	0	0	0	0	0	0	0	0	0	0	0	0	0	0.00328246	0	0	0	0	0	0	0	0	0	0	0	0	0	0	0	0	0	0	0	0	0	0	0	0
BA.5.3.1	0	0.0227273	0.000731797	0.000180538	0	0	0.00158103	0	0	0	0.0160356	0	0.000509295	0	0	0.005923	0	0	0.00398406	0.00701262	0	0	0	0.0010731	0.000164123	0	0.00749064	0	0	0.000773395	0.00127388	0	0.000819576	0	0	0	0	0	0	0	0	0	0	0.00219587	0.00204499	0	0	0	0.00724813
BA.5.1.25	0	0	0	0	0	0	0	0	0	0	0	0	0	0	0	0	0	0	0	0	0	0	0	0	0	0	0	0	0	0	0	0	0	0	0	0	0	0	0	0	0	0	0	0	0	0	0	0	0
BF.7.1	0	0	0	0	0	0	0	0	0	0	0	0	0	0	0	0	0	0	0	0	0	0	0	0.00120724	0	0	0	0	0	0	0	0	0	0	0	0	0	0	0	0	0	0	0	0	0	0	0	0	0
BA.5.1.24	0	0	0	0	0	0	0	0	0	0	0	0	0	0	0	0	0	0	0	0	0	0	0	6.70691e-05	0	0	0	0	0	0	0	0	5.85412e-05	0	0	0	0	0	0	0	0	0	0	0	0	0	0	0	0
BA.1.17.2	0	0	0	0	0	0	0	0	0	0	0	0	0	0	0	0	0	0	0	0	0	0	0	0	0	0	0	0	0	0	0	0.000194932	0	0	0	0	0	0	0	0	0	0	0	0	0	0	0	0	0.000241604
BF.12	0	0	0	0	0	0	0	0	0	0	0	0	0	0	0	0	0	0	0	0	0	0	0	0	0	0	0	0	0	0	0	0	0	0	0	0	0	0	0	0	0	0	0	0	0	0	0	0	0
BF.5.5	0	0	0	0	0	0	0	0	0	0	0	0	0	0	0	0	0	0	0	0	0	0	0	0	0	0	0	0	0	0	0	0	5.85412e-05	0	0	0	0	0	0	0	0	0	0	0	0	0	0	0	0
BA.5.1.30	0	0	0	0	0	0	0	0.0117647	0	0	0	0	0.000127324	0	0	0	0	0	0	0	0	0	0	6.70691e-05	0	0	0	0	0	0	0	0	0	0	0	0	0	0	0	0	0	0	0	0	0	0	0	0	0
CY.1	0	0	0	0	0	0	0.00237154	0	0	0	0	0	0	0	0	0	0	0	0	0	0	0	0	0	0.000164123	0	0	0	0	0	0	0	0.000175623	0	0	0	0	0	0	0	0	0	0	0	0	0	0	0	0.000241604
BA.5.1.17	0	0	0	0	0	0	0	0	0	0	0	0	0	0	0	0	0	0	0	0	0	0	0	0	0.000164123	0	0	0	0	0	0	0.000194932	0	0	0	0	0	0	0	0	0	0	0	0	0	0	0	0	0
BA.5	0	0.00151515	0.00750092	0.000180538	0	0	0.000790514	0.0117647	0	0	0	0.02	0.000318309	0	0.00399202	0	0	0	0.0278884	0	0	0	0	0.00288397	0.000164123	0	0	0	0	0.00103119	0.00509554	0.00194932	0.000643953	0	0	0	0	0	0	0	0	0.00345423	0.0123967	0.00131752	0.00340832	0.00177305	0	0	0.00676492
BM.4.1.1	0	0	0	0.000180538	0	0	0	0	0	0	0	0	0	0	0	0	0	0	0	0	0	0	0	0.000134138	0	0	0	0	0	0	0	0	0.000351247	0	0	0	0	0	0	0	0	0	0.00206612	0	0.00136333	0	0	0	0.000241604
BE.1	0	0	0	0	0	0	0	0	0	0	0	0	0	0	0	0	0	0	0	0.00140252	0	0	0	0.000335345	0	0	0	0	0	0	0	0.000194932	0	0	0	0	0	0	0.00067981	0	0	0	0	0	0	0	0	0	0.000483209
CA.3	0	0	0	0.000361076	0	0	0	0	0	0	0	0	0	0	0	0	0	0	0	0	0	0	0	0	0	0	0	0	0	0	0	0	0	0	0	0	0	0	0	0	0	0	0	0	0	0	0	0	0
BA.2	0	0	0.00439078	0	0	0	0.000790514	0	0.00847458	0	0.00178174	0	0	0	0	0.000987167	0	0.000147514	0	0	0	0	0.00404858	0.00073776	0.000164123	0	0.00374532	0	0	0.00103119	0	0.00116959	0.000175623	0	0	0	0	0	0	0	0	0	0.00206612	0.000878349	0.00136333	0.0301418	0.00769231	0	0.00531529
FT.4	0	0	0	0	0	0	0	0	0	0	0	0	0	0	0	0	0	0	0	0	0	0	0	0.000134138	0	0	0	0	0	0	0	0	0	0	0	0	0	0	0	0	0	0	0	0	0	0	0	0	0
BF.31	0	0	0	0	0	0	0	0	0	0	0	0	0	0	0	0.000987167	0	0	0	0	0	0	0	0	0	0	0	0	0	0	0	0	0	0	0	0	0	0	0	0	0	0	0	0	0	0	0	0	0
BE.1.1	0	0.00151515	0.000457373	0	0	0	0	0	0	0	0	0.04	0.000127324	0	0.00199601	0.000987167	0	0	0.00398406	0	0	0	0	0.000938967	0	0	0	0	0	0.00103119	0	0.000389864	5.85412e-05	0	0	0	0	0	0	0	0.00431965	0.00172712	0.00206612	0	0.00136333	0	0	0	0.00483208
XBB.3.5	0	0	0	0	0	0	0	0	0	0	0	0	0	0	0	0	0	0	0	0	0	0	0	0	0	0	0	0	0	0	0	0	0	0	0	0	0	0	0	0	0	0	0	0	0	0	0	0	0
BA.4.1	0	0	0	0	0	0	0.000790514	0	0	0	0	0	6.36618e-05	0	0	0	0	0	0	0	0	0	0	0	0	0	0	0	0	0.000257798	0	0	0.000117082	0	0	0	0	0	0	0	0	0.00172712	0	0	0	0	0	0	0.000241604
BA.5.2.8	0	0	0	0	0	0	0	0	0	0	0	0	0	0	0	0	0	0	0	0	0	0	0	0	0	0	0	0	0	0	0	0	0	0	0	0	0	0	0	0	0	0	0	0	0	0	0	0	0
DB.2	0	0	0	0	0	0	0	0	0	0	0	0	0	0	0	0	0	0	0	0	0	0	0	0	0	0	0	0	0	0	0	0	0	0	0	0	0	0	0	0	0	0	0	0	0	0	0	0	0
EG.12	0	0	0	0	0	0	0	0	0	0	0	0	0	0	0	0	0	0	0	0	0	0	0	0	0	0	0	0	0	0	0	0	0	0	0	0	0	0	0	0	0	0	0	0	0	0.00177305	0	0	0
BQ.1.1.12	0	0	0	0	0	0	0	0	0	0	0	0	0	0	0	0	0	0	0	0	0	0	0	0	0	0	0	0	0	0	0	0.000194932	0	0	0	0	0	0	0	0	0	0	0	0	0	0.00177305	0	0	0
XBC.2	0	0	0	0	0	0	0	0	0	0	0	0	0	0	0	0	0	0	0	0	0	0	0	0	0	0	0	0	0	0	0	0	0	0	0	0	0	0	0	0	0	0	0	0	0	0	0	0	0
BA.2.10.1	0	0	0	0.000180538	0	0	0	0	0	0	0	0	0	0	0	0.00197433	0	0	0	0	0	0	0	0	0	0	0	0	0	0	0	0	0.000117082	0	0	0	0	0	0	0	0	0	0.00206612	0	0.000681663	0.0248227	0	0	0.000724813
BA.1.15	0	0	0	0	0	0	0	0	0	0	0	0	0	0	0	0	0	0	0	0	0	0	0	0	0	0	0	0	0	0	0	0	0	0	0	0	0	0	0	0	0	0	0	0	0	0	0	0	0
BA.2.75.3	0	0	0	0	0	0	0	0	0	0	0	0	0	0	0	0	0	0	0	0	0	0	0	0	0	0	0	0	0	0	0	0	0	0	0	0	0	0	0	0	0	0	0	0	0	0	0	0	0
BE.1.1.1	0	0	0.000457373	0.000361076	0	0	0	0	0	0	0.000445434	0	0	0	0.00199601	0.00197433	0	0	0.00398406	0	0	0	0	0.000469484	0	0	0	0	0	0.00257798	0	0.000389864	5.85412e-05	0	0	0	0	0	0	0	0	0	0	0.000439174	0.000681663	0.00177305	0	0	0.0193283
BA.5.1.29	0	0	0	0	0	0	0	0	0	0	0	0	0	0	0	0	0	0	0	0	0	0	0	0	0	0	0	0	0	0	0	0	0	0	0	0	0	0	0	0	0	0	0.00206612	0	0	0	0	0	0.000241604
BL.1.3	0	0	0	0	0	0	0	0	0	0	0	0	0	0	0	0	0	0	0	0	0	0	0	0	0	0	0	0	0	0	0	0	0	0	0	0	0	0	0	0	0	0	0	0	0	0.00177305	0	0	0
CR.2	0	0	0	0	0	0	0	0	0	0	0	0	0	0	0	0	0	0	0	0	0	0	0	0	0	0	0	0	0	0	0	0.000194932	0	0	0	0	0	0	0	0	0	0	0	0	0	0	0	0	0
XBB.1.16.1	0	0	0	0	0	0	0	0	0	0	0	0	0	0	0	0	0	0	0	0	0	0	0	0	0	0	0	0	0	0	0	0	5.85412e-05	0	0	0	0	0	0	0	0	0	0	0	0	0.0177305	0	0	0
BA.3	0	0	0	0	0	0	0	0	0	0	0	0	0	0	0	0.000987167	0	0	0	0	0	0	0	0	0	0	0	0	0	0	0	0	0	0	0	0	0	0	0	0	0	0	0	0	0	0	0	0	0
AY.9.2.2	0	0	0	0	0	0	0	0	0	0	0	0	0	0	0	0	0	0	0	0	0	0	0	0	0.000164123	0	0	0	0	0	0	0	0	0	0	0	0	0	0	0	0	0	0	0	0	0	0	0	0
B.1.1.529	0	0	0	0	0	0	0	0	0	0	0	0	0	0	0	0	0	0	0	0	0	0	0	0	0.000328246	0	0	0	0	0	0	0.000584795	0	0	0	0	0	0	0	0	0	0	0	0	0	0.0124113	0	0	0
FW.2	0	0	0	0	0	0	0	0	0	0	0	0	0	0	0	0	0	0	0	0	0	0	0	0	0	0	0	0	0	0	0	0	0	0	0	0	0	0	0	0	0	0	0	0	0	0	0	0	0
BM.4	0	0	0	0	0	0	0	0	0	0	0	0	0	0	0	0	0	0	0	0	0	0	0	0	0	0	0	0	0	0	0	0	0	0	0	0	0	0	0	0	0	0	0	0	0	0	0	0	0.000241604
BA.5.1.19	0	0	0	0	0	0	0	0	0	0	0	0	0	0	0	0	0	0	0	0	0	0	0	0	0	0	0	0	0	0	0	0	0	0	0	0	0	0	0	0	0	0	0	0	0.00136333	0	0	0	0
FL.35	0	0	0	0	0	0	0	0	0	0	0	0	0	0	0	0	0	0	0	0	0	0	0	0	0	0	0	0	0	0	0	0	0	0	0	0	0	0	0	0	0	0	0	0	0.000681663	0	0	0	0
AY.33.2	0	0	0	0	0	0	0	0	0	0	0	0	0	0	0	0	0	0	0	0	0	0	0	0	0	0	0	0	0	0.000257798	0	0	0	0	0	0	0	0	0	0	0	0	0	0	0	0	0	0	0
XAY	0	0	0	0	0	0	0	0	0	0	0	0	0	0	0	0	0	0	0	0	0	0	0	0	0	0	0	0	0	0	0	0	0	0	0	0	0	0	0	0	0	0	0	0	0	0	0	0	0
B.1.617.2	0	0	0	0.000180538	0	0	0	0	0	0	0	0	0	0	0	0	0	0	0	0	0	0	0	0	0	0	0	0	0	0	0	0	0	0	0	0	0	0	0	0	0	0	0	0	0	0.00531915	0	0	0
AY.26	0	0	0	0	0	0	0	0	0	0	0	0	0	0	0	0	0	0	0	0	0	0	0	0	0	0	0	0	0	0	0	0	0	0	0	0	0	0	0	0	0	0	0	0	0	0	0	0	0
B.1.1.1	0	0	0	0	0	0	0	0	0	0	0	0	0	0	0	0	0	0	0	0	0	0	0	0	0	0	0	0	0	0	0	0	0	0	0	0	0	0	0	0	0	0	0	0	0	0	0	0	0
AY.14	0	0	0	0	0	0	0	0	0	0	0	0	0	0	0	0	0	0	0	0	0	0	0	0	0	0	0	0	0	0	0	0	0	0	0	0	0	0	0	0	0	0	0	0	0	0	0	0	0
B.1.1	0	0	0	0	0	0	0	0.0117647	0	0	0	0	0	0	0	0	0	0	0	0	0	0	0	0	0	0	0	0	0	0	0	0	0	0	0	0	0	0	0	0	0	0	0	0	0	0.0070922	0	0	0
B.1.595	0	0	0	0	0	0	0	0	0	0	0	0	0	0	0	0	0	0	0	0	0	0	0	0	0	0	0	0	0	0	0	0	0	0	0	0	0	0	0	0	0	0	0	0	0	0	0	0	0
B	0	0	0	0	0	0	0	0	0	0	0	0	0	0	0	0	0	0	0	0	0	0	0	0	0	0	0	0	0	0	0	0.000194932	0	0	0	0	0	0	0	0	0	0	0	0	0	0.00886525	0	0	0
B.1	0	0	0	0	0	0	0	0	0	0	0	0	0	0	0	0	0	0	0	0	0	0	0	0	0	0	0	0	0	0	0	0.000194932	0	0	0	0	0	0	0	0	0	0	0	0	0	0	0	0	0
A.1	0	0	0	0	0	0	0	0	0	0	0	0	0	0	0	0	0	0	0	0	0	0	0	0	0	0	0	0	0	0	0	0	0	0	0	0	0	0	0	0	0	0	0	0	0	0	0	0	0
[truncated: 57 more columns]

## Sheet: fig6d_2
Pango lineage	antigenic_score	rank	frequency	WHO_label	zscore	significant
XBB.1.9.6	22.9878	1	4.24068e-06	Non Variant of Concern		no
DV.1.1	22.7495	2	0.00055977	Non Variant of Concern		no
DV.5	22.518	3	6.36103e-05	Non Variant of Concern		no
FK.1	22.126	4	8.48137e-06	Non Variant of Concern		no
BN.1.3.4	22.0958	5	9.32951e-05	Non Variant of Concern		no
FG.1	22.0729	6	8.48137e-06	Non Variant of Concern		no
FK.1.2	22.0218	7	2.54441e-05	Non Variant of Concern		no
GU.1	22.0167	8	2.96848e-05	Non Variant of Concern		no
XBB.1.13.1	21.9491	9	4.24068e-06	Non Variant of Concern		no
XBB.1.40	21.8452	10	4.24068e-06	Non Variant of Concern		no
XBB.4	21.725	11	0.000148424	Non Variant of Concern		no
GW.2	21.7247	12	4.24068e-06	Non Variant of Concern		no
HJ.1	21.6837	13	8.0573e-05	Non Variant of Concern		no
BN.1.3.2	21.6835	14	0.000856618	Non Variant of Concern		no
XBB.1.19.1	21.665	15	4.24068e-06	Non Variant of Concern		no
XBB.7	21.6628	16	3.39255e-05	Non Variant of Concern		no
FT.3	21.5765	17	1.27221e-05	Non Variant of Concern		no
CH.1.1.21	21.5258	18	5.93696e-05	Non Variant of Concern		no
XBB.1.5.94	21.5212	19	3.81662e-05	Non Variant of Concern		no
EP.1.1	21.5075	20	1.69627e-05	Non Variant of Concern		no
XBB.1.14.1	21.4962	21	0.000106017	Non Variant of Concern		no
BN.1.3.11	21.491	22	0.000135702	Non Variant of Concern		no
XBB.2.6.3	21.4681	23	8.48137e-06	Non Variant of Concern		no
DV.2	21.4521	24	0.000169627	Non Variant of Concern		no
DV.8	21.4087	25	1.69627e-05	Non Variant of Concern		no
EU.1.1	21.4001	26	2.12034e-05	Non Variant of Concern		no
XBB.1.28	21.3931	27	2.12034e-05	Non Variant of Concern		no
EG.1.3	21.3868	28	1.69627e-05	Non Variant of Concern		no
XBB.2.5	21.375	29	0.000517363	Non Variant of Concern		no
DS.1	21.3502	30	0.000296848	Non Variant of Concern		no
DV.4	21.3375	31	0.000110258	Non Variant of Concern		no
GP.1	21.2894	32	3.39255e-05	Non Variant of Concern		no
FR.1	21.2599	33	0.000203553	Non Variant of Concern		no
BN.2.1	21.2221	34	5.93696e-05	Omicron		no
BN.1.3.13	21.2209	35	1.69627e-05	Non Variant of Concern		no
XBB.1.10	21.203	36	7.20916e-05	Non Variant of Concern		no
XBB.3.3	21.1752	37	4.24068e-06	Non Variant of Concern		no
BN.1.10	21.1747	38	0.00086934	Non Variant of Concern		no
CH.1.1.23	21.1728	39	8.48137e-06	Non Variant of Concern		no
BL.6	21.1675	40	0.000212034	Non Variant of Concern		no
XBB.2.3.14	21.155	41	8.48137e-06	Non Variant of Concern		no
XBB.2.7.1	21.1464	42	1.27221e-05	Non Variant of Concern		no
CM.7.1	21.1292	43	2.12034e-05	Non Variant of Concern		no
DV.1	21.083	44	0.000262922	Non Variant of Concern		no
XBB.1.17.2	21.0756	45	3.39255e-05	Non Variant of Concern		no
CM.8.1.1	21.0549	46	0.000152665	Non Variant of Concern		no
JK.1	21.0481	47	2.12034e-05	Non Variant of Concern		no
DV.3	21.0334	48	0.000530086	Non Variant of Concern		no
EJ.1	21.0313	49	0.000207794	Non Variant of Concern		no
BN.1.1	21.0209	50	0.00105593	Non Variant of Concern	1.95872	yes
BN.1.1.1	21.0201	51	0.000920228	Non Variant of Concern		no
XBB.1.5.6	21.0127	52	0.000216275	Non Variant of Concern		no
CM.8.1.3	21.0061	53	5.08882e-05	Non Variant of Concern		no
XBS	21.0053	54	9.75357e-05	Non Variant of Concern		no
EM.1	20.9998	55	0.000330773	Non Variant of Concern		no
FS.1	20.9997	56	8.48137e-05	Non Variant of Concern		no
XBB.1.38	20.9816	57	0.000165387	Non Variant of Concern		no
XBB.1.27	20.9478	58	7.20916e-05	Non Variant of Concern		no
CH.1.1.17	20.9389	59	0.000139943	Non Variant of Concern		no
XBB.1.5.42	20.9009	60	1.69627e-05	Non Variant of Concern		no
CH.1.1.3	20.8969	61	0.00103897	Non Variant of Concern	1.88726	yes
FG.3	20.8756	62	2.12034e-05	Non Variant of Concern		no
XCA	20.8375	63	1.69627e-05	Non Variant of Concern		no
CH.1.1.9	20.8272	64	0.000419828	Non Variant of Concern		no
CH.1.1.6	20.7924	65	0.000780286	Non Variant of Concern		no
FL.1.1	20.7902	66	8.48137e-06	Non Variant of Concern		no
XBB.1.48	20.7901	67	4.24068e-06	Non Variant of Concern		no
EG.1.4	20.7879	68	4.24068e-05	Non Variant of Concern		no
CA.5	20.7866	69	4.66475e-05	Non Variant of Concern		no
XBB.3.1	20.7846	70	3.81662e-05	Non Variant of Concern		no
XBB.1.38.1	20.782	71	0.000101776	Non Variant of Concern		no
BN.1.3.10	20.7539	72	6.36103e-05	Non Variant of Concern		no
FT.1	20.7512	73	0.000118739	Non Variant of Concern		no
CH.1.1.10	20.7389	74	0.00132309	Non Variant of Concern	1.79623	yes
DV.3.1	20.7291	75	0.0002502	Non Variant of Concern		no
FQ.1	20.7285	76	1.69627e-05	Non Variant of Concern		no
BN.1.11	20.7263	77	0.000296848	Non Variant of Concern		no
XBB.2.2	20.7252	78	0.000169627	Non Variant of Concern		no
CH.1.1.8	20.7168	79	0.000487679	Non Variant of Concern		no
CJ.1.1	20.7111	80	0.000152665	Non Variant of Concern		no
GC.2	20.7093	81	4.24068e-05	Non Variant of Concern		no
XBB.1.5.30	20.6959	82	0.000326533	Non Variant of Concern		no
EK.3	20.6898	83	6.78509e-05	Non Variant of Concern		no
FD.1.1	20.6819	84	8.48137e-06	Non Variant of Concern		no
XBF.1.1	20.6797	85	1.27221e-05	Non Variant of Concern		no
BN.1.6	20.6759	86	1.27221e-05	Non Variant of Concern		no
XBB.1.5.68	20.6702	87.5	4.24068e-06	Non Variant of Concern		no
HZ.3	20.6702	87.5	1.27221e-05	Non Variant of Concern		no
DV.6	20.6605	89	0.00323564	Non Variant of Concern	1.75107	yes
GD.2	20.6528	90	0.000144183	Non Variant of Concern		no
XBB.2.3.4	20.6417	91	4.24068e-06	Non Variant of Concern		no
CH.1.1.13	20.6238	92	0.000474957	Non Variant of Concern		no
CH.1.1.18	20.6204	93	0.000258682	Non Variant of Concern		no
XBB.1.9.5	20.6136	94	0.000402865	Non Variant of Concern		no
BN.1.7	20.577	95	0.000949913	Non Variant of Concern		no
BN.1.5.2	20.5659	96	0.000161146	Non Variant of Concern		no
XBB.1.24	20.5636	97	4.24068e-06	Non Variant of Concern		no
XBB.1.5.41	20.5369	98	4.24068e-05	Non Variant of Concern		no
CH.1.1.1	20.5342	99	0.00781558	Non Variant of Concern	1.67828	yes
XBB.1.25	20.5236	100	6.78509e-05	Non Variant of Concern		no
CH.1.1.26	20.5223	101	0.000903266	Non Variant of Concern		no
FR.2	20.5207	102	0.000517363	Non Variant of Concern		no
XBB.1.5.10	20.5182	103	0.000262922	Non Variant of Concern		no
XBF.8.1	20.5154	104	3.39255e-05	Non Variant of Concern		no
XBB.2.7	20.5138	105	9.32951e-05	Non Variant of Concern		no
XBB.1.45	20.5078	106	2.12034e-05	Non Variant of Concern		no
CH.1.1.2	20.5062	107	0.00295152	Non Variant of Concern	1.66213	yes
BN.1.2.2	20.5051	108	0.00226453	Non Variant of Concern	1.66153	yes
GD.3	20.5016	109	7.63323e-05	Non Variant of Concern		no
BN.1.5.1	20.501	110	5.08882e-05	Non Variant of Concern		no
BN.1.4.1	20.4886	111	0.000135702	Non Variant of Concern		no
BM.1.1.1	20.4869	112	4.24068e-06	Omicron		no
CH.1.1.19	20.4839	113	0.000877822	Non Variant of Concern		no
XBB.1.5.90	20.4779	114	2.12034e-05	Non Variant of Concern		no
EG.1.2	20.4776	115	0.000139943	Non Variant of Concern		no
BN.1.4.2	20.4714	116	0.000377421	Non Variant of Concern		no
XBB.2.6.1	20.4701	117	4.66475e-05	Non Variant of Concern		no
XBB.1.39	20.4502	118	2.12034e-05	Non Variant of Concern		no
XBB.1.5.35	20.416	119	0.000347736	Non Variant of Concern		no
CM.5.1	20.4088	120	8.48137e-06	Non Variant of Concern		no
XBB.1.43	20.4067	121	0.000114498	Non Variant of Concern		no
EJ.2	20.3965	122	0.000979598	Non Variant of Concern		no
XBB.1.9.3	20.3963	123	0.000178109	Non Variant of Concern		no
CH.1.1.27	20.3881	124	0.000589455	Non Variant of Concern		no
XBB.1.30	20.3857	125	0.000220516	Non Variant of Concern		no
GP.3	20.383	126	0.000623381	Non Variant of Concern		no
XBB.1.5.93	20.3702	130.5	1.69627e-05	Non Variant of Concern		no
XBL.2	20.3702	130.5	2.96848e-05	Non Variant of Concern		no
HP.1	20.3702	130.5	4.24068e-06	Non Variant of Concern		no
FP.1	20.3702	130.5	4.24068e-06	Non Variant of Concern		no
FL.13.3	20.3702	130.5	2.96848e-05	Non Variant of Concern		no
FL.3.3	20.3702	130.5	1.27221e-05	Non Variant of Concern		no
GA.1	20.3702	130.5	4.24068e-06	Non Variant of Concern		no
XBL.3	20.3702	130.5	1.69627e-05	Non Variant of Concern		no
FP.2	20.3632	135	1.27221e-05	Non Variant of Concern		no
XBB.2.6	20.3567	136	0.0037318	Non Variant of Concern	1.57599	yes
CH.1.1.7	20.3535	137	0.00148424	Non Variant of Concern	1.57416	yes
FH.1	20.352	138	0.000139943	Non Variant of Concern		no
CH.1.1.14	20.3516	139	0.000356217	Non Variant of Concern		no
FJ.1	20.3457	140	0.000258682	Non Variant of Concern		no
XBB.1.26	20.3438	141	5.51289e-05	Non Variant of Concern		no
BN.1.2.5	20.3291	142	0.0014588	Non Variant of Concern	1.56011	yes
XBB.1.44	20.3224	143	9.32951e-05	Non Variant of Concern		no
CM.1	20.3224	144	0.000101776	Non Variant of Concern		no
FE.1.1.2	20.3155	145	4.24068e-06	Non Variant of Concern		no
FD.4.1	20.3151	146	0.000144183	Non Variant of Concern		no
BN.1.3.5	20.3126	147	0.00202281	Non Variant of Concern	1.55058	yes
BY.1.1.1	20.2939	148	3.81662e-05	Non Variant of Concern		no
BN.1.2.6	20.2932	149	0.000449513	Non Variant of Concern		no
CH.1.1.4	20.2898	150	2.96848e-05	Non Variant of Concern		no
CB.1	20.2882	151	7.63323e-05	Omicron		no
EL.1	20.2812	152	0.00018659	Non Variant of Concern		no
EJ.3	20.2785	153	0.000364699	Non Variant of Concern		no
XBB.1.5.37	20.2739	154	0.000148424	Non Variant of Concern		no
FE.1	20.2695	155	8.48137e-06	Non Variant of Concern		no
CM.8.1.4	20.2333	156	0.000114498	Non Variant of Concern		no
BR.5.1	20.2185	157	0.000568252	Non Variant of Concern		no
XBB.1.5.50	20.2147	158	2.96848e-05	Non Variant of Concern		no
XBB.2.11	20.2036	159	6.78509e-05	Non Variant of Concern		no
BN.3.1	20.1913	160	0.00136126	Non Variant of Concern	1.48068	yes
CH.1.1.12	20.1809	161	0.000517363	Non Variant of Concern		no
XBB.1.7	20.1781	162	0.000178109	Non Variant of Concern		no
BN.1.8	20.1686	163	8.0573e-05	Non Variant of Concern		no
BN.1.2.4	20.1522	164	0.000695472	Non Variant of Concern		no
CH.1.1.30	20.1482	165	0.000161146	Non Variant of Concern		no
XBF.10	20.1474	166	4.24068e-05	Non Variant of Concern		no
EK.2	20.1453	167	0.000156905	Non Variant of Concern		no
XBB.1.5.97	20.1422	168	3.39255e-05	Non Variant of Concern		no
BN.2	20.1344	169	1.27221e-05	Omicron		no
XBJ.1.1	20.1338	170	0.000118739	Non Variant of Concern		no
XBB.1.43.1	20.1301	171	2.54441e-05	Non Variant of Concern		no
FL.19	20.1215	172	8.48137e-06	Non Variant of Concern		no
BN.1.3.3	20.1211	173	0.000173868	Non Variant of Concern		no
XBB.1.4.1	20.1117	174	0.00164114	Non Variant of Concern	1.43482	yes
BA.2.75.2	20.1097	175	0.000148424	Omicron		no
XBB.1.5.3	20.1012	176	0.000339255	Non Variant of Concern		no
BN.1.3.7	20.0994	177	0.00106017	Non Variant of Concern	1.42775	yes
BN.1.3.6	20.0862	178	0.00105169	Non Variant of Concern	1.42016	yes
BM.1.1.5	20.0717	179	5.08882e-05	Non Variant of Concern		no
XBB.1.5.57	20.0714	180	0.000131461	Non Variant of Concern		no
XBB.1.5.91	20.0683	181	0.000254441	Non Variant of Concern		no
XBJ.4	20.0639	182	7.20916e-05	Non Variant of Concern		no
BN.1.2	20.0564	183	0.00912171	Non Variant of Concern	1.40297	yes
BA.2.75.4	20.0468	184	0.000131461	Omicron		no
BN.1.3	20.0441	185	0.0135278	Non Variant of Concern	1.39589	yes
FF.1	20.042	186	8.90544e-05	Non Variant of Concern		no
XBB.1.47	20.0257	187	3.81662e-05	Non Variant of Concern		no
CJ.1.3.2	20.0083	188	7.63323e-05	Non Variant of Concern		no
BN.1.2.1	20.0056	189	0.00131037	Non Variant of Concern	1.37371	yes
XBB.1.5.5	20.0043	190	0.000351977	Non Variant of Concern		no
XBB.1.5.1	20.0005	191	0.00112802	Non Variant of Concern	1.37074	yes
XBB.2.6.2	20	192	0.000139943	Non Variant of Concern		no
XBB.1.14	19.9996	193	0.000139943	Non Variant of Concern		no
XBB.2.10	19.9993	194	0.000144183	Non Variant of Concern		no
XBB.1.4	19.9984	195	0.000627621	Non Variant of Concern		no
FL.1	19.9979	196	4.66475e-05	Non Variant of Concern		no
CH.1.1.28	19.9946	197	0.000479197	Non Variant of Concern		no
CH.1.1	19.99	198	0.0233238	Non Variant of Concern	1.36471	yes
BR.5	19.9743	199	9.32951e-05	Non Variant of Concern		no
XBB.1.32	19.9654	200	0.000152665	Non Variant of Concern		no
XBB.1.5.75	19.9633	201	0.000127221	Non Variant of Concern		no
CH.1.1.32	19.9623	202	1.27221e-05	Non Variant of Concern		no
FD.3	19.9622	203	4.24068e-05	Non Variant of Concern		no
BY.1.2	19.9619	204.5	1.69627e-05	Non Variant of Concern		no
XBY	19.9619	204.5	2.54441e-05	Non Variant of Concern		no
BN.1.2.3	19.9618	206	0.00193375	Non Variant of Concern	1.34846	yes
CJ.1.3	19.9602	207	0.000797249	Non Variant of Concern		no
EG.1.6	19.9569	208	6.78509e-05	Non Variant of Concern		no
FL.3	19.9534	209	0.000424068	Non Variant of Concern		no
BN.1.5	19.9418	210	0.00276069	Non Variant of Concern	1.3369	yes
BN.1.3.9	19.9167	211	0.000152665	Non Variant of Concern		no
BN.1.4	19.9096	212	0.00136974	Non Variant of Concern	1.31835	yes
CM.2.1	19.9017	213	8.48137e-06	Non Variant of Concern		no
XBB.1.5.4	19.9007	214	0.000580974	Non Variant of Concern		no
BN.4	19.9006	215	4.24068e-06	Non Variant of Concern		no
XBB.1.5.16	19.8926	216	0.00177685	Non Variant of Concern	1.30857	yes
XBB.1.19	19.8917	217	2.96848e-05	Non Variant of Concern		no
XBB.1.37	19.8894	218	9.75357e-05	Non Variant of Concern		no
BN.1.9	19.8853	219	0.000602177	Non Variant of Concern		no
DS.2	19.8834	220	0.000733638	Non Variant of Concern		no
EP.1	19.8779	221	2.54441e-05	Non Variant of Concern		no
XBB.1.5.56	19.8765	222	0.00024596	Non Variant of Concern		no
XBB.1.5.83	19.8727	223	4.24068e-06	Non Variant of Concern		no
XBB.1.35	19.8598	224	2.96848e-05	Non Variant of Concern		no
EP.2	19.8591	225	2.54441e-05	Non Variant of Concern		no
EG.2	19.8569	226	1.27221e-05	Non Variant of Concern		no
FL.27	19.8565	227	3.39255e-05	Non Variant of Concern		no
FL.18	19.8544	228	1.27221e-05	Non Variant of Concern		no
XBB.1.5.18	19.8542	229	0.000975357	Non Variant of Concern		no
CA.3.1	19.8497	230	0.000411346	Non Variant of Concern		no
XBQ	19.8479	231	0.000216275	Non Variant of Concern		no
XBP	19.8471	232	5.93696e-05	Non Variant of Concern		no
BQ.1.2.2	19.8457	233	4.24068e-06	Non Variant of Concern		no
XBB.3.4	19.8388	234	0.000114498	Non Variant of Concern		no
CA.7	19.8295	235	0.00074212	Non Variant of Concern		no
FL.3.2	19.8208	236	4.66475e-05	Non Variant of Concern		no
CH.1.1.24	19.8169	237	0.00151816	Non Variant of Concern	1.26494	yes
XBB.2.8	19.8023	238	0.000487679	Non Variant of Concern		no
CM.11	19.8014	239	8.48137e-06	Non Variant of Concern		no
BN.1.4.5	19.7918	240	0.000101776	Non Variant of Concern		no
XBF.5	19.7886	241	0.000385902	Non Variant of Concern		no
XBB.1.5.19	19.7814	242	0.00143335	Non Variant of Concern	1.24448	yes
XBB.1.5.20	19.78	243	0.00143759	Non Variant of Concern	1.24368	yes
XBB.1.45.1	19.7781	244	4.24068e-05	Non Variant of Concern		no
XBB.2.9	19.7721	245	0.000106017	Non Variant of Concern		no
XBB.1.29	19.7702	246	7.63323e-05	Non Variant of Concern		no
XBF.2	19.77	247	0.000691232	Non Variant of Concern		no
XBB.1.5.15	19.768	248	0.00259106	Non Variant of Concern	1.23678	yes
XBR	19.7676	249	7.63323e-05	Non Variant of Concern		no
XBB.1.5.55	19.7664	250	0.000305329	Non Variant of Concern		no
CH.1	19.7659	251	1.27221e-05	Non Variant of Concern		no
XBB.1.5.95	19.7599	252	0.000903266	Non Variant of Concern		no
XBB.1.5.99	19.7543	253	0.000127221	Non Variant of Concern		no
XBB.1.5.13	19.744	254	0.00391839	Non Variant of Concern	1.22293	yes
XBB.1.5.52	19.7392	255	0.000831174	Non Variant of Concern		no
EK.2.1	19.7335	256	3.81662e-05	Non Variant of Concern		no
EC.1.1	19.729	257	0.000271404	Non Variant of Concern		no
XBF.3	19.7271	258	0.000602177	Non Variant of Concern		no
XBB.2.1	19.7215	259	3.39255e-05	Non Variant of Concern		no
CM.8.1.2	19.7205	260	5.51289e-05	Non Variant of Concern		no
XBB.1.5.69	19.7188	261	0.000212034	Non Variant of Concern		no
XBB.1.1	19.7158	262	0.000457994	Non Variant of Concern		no
CH.1.1.11	19.7134	263	0.00162418	Non Variant of Concern	1.20531	yes
XBB.1.5.40	19.7127	264	3.81662e-05	Non Variant of Concern		no
XBB.1.5	19.7068	265	0.104961	Non Variant of Concern	1.20152	yes
XBU	19.7053	266	4.66475e-05	Non Variant of Concern		no
XBB.1.11.1	19.7049	267	0.000347736	Non Variant of Concern		no
BN.1.3.1	19.6955	268	0.00475805	Non Variant of Concern	1.19503	yes
XBF.9	19.6932	269	0.000152665	Non Variant of Concern		no
GB.1	19.693	270	1.69627e-05	Non Variant of Concern		no
XBB.1.5.48	19.6887	271	0.00134006	Non Variant of Concern	1.19106	yes
BN.1	19.6886	272	0.00438487	Omicron	1.19105	yes
CM.3	19.6839	273	5.93696e-05	Non Variant of Concern		no
XBB.2.11.1	19.6813	274	0.0008651	Non Variant of Concern		no
XBB.6	19.6803	275	5.08882e-05	Non Variant of Concern		no
CH.1.1.25	19.6702	276	0.00106441	Non Variant of Concern	1.18043	yes
CM.8.1.5	19.6665	277	8.48137e-06	Non Variant of Concern		no
CH.1.1.16	19.6657	278	0.000148424	Non Variant of Concern		no
XBB.1.5.39	19.6654	279	0.000674269	Non Variant of Concern		no
XBB.1.5.96	19.6654	280	0.000487679	Non Variant of Concern		no
XBB.1.5.31	19.6582	281	0.00183622	Non Variant of Concern	1.17352	yes
CM.7	19.6555	282	1.27221e-05	Non Variant of Concern		no
XBN	19.6533	283	5.93696e-05	Non Variant of Concern		no
DS.3	19.6479	284	0.000547048	Non Variant of Concern		no
XBB.1.5.47	19.6465	285	0.000394384	Non Variant of Concern		no
XBB.1.5.61	19.643	286	0.000377421	Non Variant of Concern		no
BM.1.1.4	19.6326	287	5.93696e-05	Non Variant of Concern		no
BM.1.1.3	19.6313	288	0.000165387	Non Variant of Concern		no
BN.1.3.8	19.613	289	0.000135702	Non Variant of Concern		no
XBB.1.5.67	19.6127	290	0.00127645	Non Variant of Concern	1.14728	yes
XBB.1.12	19.59	291	5.51289e-05	Non Variant of Concern		no
XBB.1.5.33	19.574	292	0.00189559	Non Variant of Concern	1.12498	yes
XBB.1.9.4	19.5696	293	0.000169627	Non Variant of Concern		no
XBB.6.1	19.5664	294	0.000428309	Non Variant of Concern		no
XBF.1	19.5619	295	7.63323e-05	Non Variant of Concern		no
BY.1	19.5612	296	0.000241719	Omicron		no
XBB.2	19.5577	297	0.00156481	Non Variant of Concern	1.11561	yes
XBB.1.15	19.5525	298	0.00645008	Non Variant of Concern	1.11261	yes
XBB.1.37.1	19.5482	299	2.12034e-05	Non Variant of Concern		no
XBB.1.5.36	19.5417	300	0.000347736	Non Variant of Concern		no
XBB.3	19.5398	301	0.000271404	Non Variant of Concern		no
XBB.1.5.34	19.5362	302	0.000729398	Non Variant of Concern		no
CH.1.1.5	19.5291	303	0.00061914	Non Variant of Concern		no
GF.1	19.5195	304	8.48137e-06	Non Variant of Concern		no
XBB.1.5.21	19.5079	305	0.00111106	Non Variant of Concern	1.08689	yes
XBB.1.5.102	19.5072	306	2.54441e-05	Non Variant of Concern		no
BN.1.4.4	19.5061	307	0.000767564	Non Variant of Concern		no
FL.17	19.5004	308	7.63323e-05	Non Variant of Concern		no
XBF	19.4724	309	0.0107968	Non Variant of Concern	1.06643	yes
CH.1.1.31	19.4675	310	5.51289e-05	Non Variant of Concern		no
EK.4	19.4575	311	3.81662e-05	Non Variant of Concern		no
FL.4.1	19.4572	312	8.48137e-06	Non Variant of Concern		no
XBB.1.5.17	19.4539	313	0.00237902	Non Variant of Concern	1.05577	yes
FD.4	19.446	314	0.000551289	Non Variant of Concern		no
BA.2.75.10	19.4369	315	4.24068e-06	Non Variant of Concern		no
CH.3	19.4365	316	1.69627e-05	Non Variant of Concern		no
XBB.1.5.38	19.4351	317	0.000156905	Non Variant of Concern		no
XBB.8	19.4291	318	0.000118739	Non Variant of Concern		no
XBB.1.5.49	19.4282	319	0.000843896	Non Variant of Concern		no
CM.10	19.413	320	0.000267163	Non Variant of Concern		no
XBB.1.5.51	19.4081	321	0.00103049	Non Variant of Concern	1.02941	yes
XBB.1.5.14	19.4041	322	0.000653065	Non Variant of Concern		no
XBB.1.5.84	19.4002	323	8.48137e-06	Non Variant of Concern		no
BN.1.3.12	19.3939	324	0.000750601	Non Variant of Concern		no
FL.3.1	19.3904	325	5.08882e-05	Non Variant of Concern		no
XBB.1.5.77	19.3799	326	0.000513123	Non Variant of Concern		no
XBV	19.3725	327	5.51289e-05	Non Variant of Concern		no
XBB.1.9	19.3648	328	0.00106865	Non Variant of Concern	1.00446	yes
XBB.1.5.2	19.3468	329	0.000712435	Non Variant of Concern		no
XBB.1.9.1	19.3466	330	0.000831174	Non Variant of Concern		no
XBB.1.5.86	19.3418	331	0.000101776	Non Variant of Concern		no
XBB.1.5.24	19.3381	332	0.000640343	Non Variant of Concern		no
BY.1.1	19.3348	333	1.27221e-05	Non Variant of Concern		no
CM.12	19.3335	334	0.000356217	Non Variant of Concern		no
XBB.1.5.25	19.332	335	0.000296848	Non Variant of Concern		no
XBB.1.5.11	19.3296	336	0.00161994	Non Variant of Concern	0.984148	no
XBB.3.2	19.3115	337	0.00018659	Non Variant of Concern		no
FY.1	19.3039	338	2.12034e-05	Non Variant of Concern		no
GP.2	19.3029	339	0.000890544	Non Variant of Concern		no
XBB.2.4	19.2957	340	0.000224756	Non Variant of Concern		no
XBB.1.5.32	19.2923	341	0.00143335	Non Variant of Concern	0.962679	no
FZ.2	19.2892	342	4.24068e-05	Non Variant of Concern		no
XBK.1	19.2791	343	0.000593696	Non Variant of Concern		no
CM.5.2	19.2753	344	4.24068e-05	Non Variant of Concern		no
XBB.1.5.46	19.2627	345	0.000517363	Non Variant of Concern		no
BR.2.1	19.2595	346	0.00622108	Non Variant of Concern	0.943806	no
BN.1.4.3	19.2541	347	0.000737879	Non Variant of Concern		no
FL.12	19.2494	348	6.78509e-05	Non Variant of Concern		no
FL.4	19.2397	349	0.000411346	Non Variant of Concern		no
XBB.1.5.66	19.2271	350	0.000483438	Non Variant of Concern		no
CM.8.1	19.2223	351	0.0013443	Non Variant of Concern	0.922323	no
BN.5	19.2182	352	8.48137e-06	Non Variant of Concern		no
XBJ	19.218	353	8.90544e-05	Non Variant of Concern		no
BR.3	19.2171	354	0.000318051	Omicron		no
BR.3	19.2171	354	0.000318051	Omicron		no
XBL	19.2089	355	3.81662e-05	Non Variant of Concern		no
BL.1	19.2046	356	0.000152665	Omicron		no
XBB.1.5.9	19.2017	357	0.00119163	Non Variant of Concern	0.910484	no
XBF.4	19.1975	358	0.000284126	Non Variant of Concern		no
XCG	19.1924	359	0.000114498	Non Variant of Concern		no
FL.2.1	19.1793	360	2.54441e-05	Non Variant of Concern		no
EG.4	19.1739	361	2.54441e-05	Non Variant of Concern		no
ET.1	19.1721	362	0.000466475	Non Variant of Concern		no
EG.3	19.1715	363	8.0573e-05	Non Variant of Concern		no
XBB.1.5.26	19.1688	364	0.000131461	Non Variant of Concern		no
CH.1.1.15	19.1613	365	0.000453753	Non Variant of Concern		no
XBB.1.13	19.1463	366	0.000254441	Non Variant of Concern		no
XBB.1.5.7	19.1246	367	0.00337558	Non Variant of Concern	0.86603	no
CH.3.1	19.1006	368	3.39255e-05	Non Variant of Concern		no
FD.1	19.0998	369	1.27221e-05	Non Variant of Concern		no
XBF.6	19.0967	370	0.000292607	Non Variant of Concern		no
BA.2.3.20	19.0878	371	0.00136974	Omicron	0.844848	no
FL.13	19.0841	372	0.000118739	Non Variant of Concern		no
BR.2	19.0712	373	0.00100928	Omicron	0.835299	no
XBB.1.5.8	19.0674	374	0.000415587	Non Variant of Concern		no
XBB.1.18.1	19.0608	375	0.000233238	Non Variant of Concern		no
FZ.1	19.0538	376	3.39255e-05	Non Variant of Concern		no
XBB.1.34	19.0358	377	1.27221e-05	Non Variant of Concern		no
XBB.1.20	19.0295	378	8.48137e-06	Non Variant of Concern		no
XBB.2.3.2	19.022	379	2.12034e-05	Non Variant of Concern		no
CA.1	19.0193	380	1.69627e-05	Omicron		no
XBL.1	19.0155	381	1.69627e-05	Non Variant of Concern		no
CV.1	19.0099	382	0.000411346	Non Variant of Concern		no
XBF.7	19.0094	383	0.000114498	Non Variant of Concern		no
XBB.1.5.28	18.9999	384	0.000131461	Non Variant of Concern		no
CJ.1	18.9995	385	0.000152665	Non Variant of Concern		no
XBB.2.3	18.9889	386	0.0002502	Non Variant of Concern		no
CM.5	18.95	387	0.000114498	Non Variant of Concern		no
FL.5	18.9371	388	0.000330773	Non Variant of Concern		no
XBB.1.8	18.9367	389	3.81662e-05	Non Variant of Concern		no
FL.2	18.9333	390	0.000207794	Non Variant of Concern		no
XBB.1.5.79	18.9254	391	0.00043679	Non Variant of Concern		no
CM.4	18.9105	392	0.000220516	Non Variant of Concern		no
EN.1.1	18.8976	393	2.96848e-05	Non Variant of Concern		no
XBB.1.5.73	18.8967	394	0.000152665	Non Variant of Concern		no
BR.1	18.8903	395	0.000156905	Omicron		no
XBB.1.5.27	18.8891	396	4.66475e-05	Non Variant of Concern		no
XBB.1.5.62	18.8677	397	0.000292607	Non Variant of Concern		no
XBF.8	18.8657	398	5.08882e-05	Non Variant of Concern		no
DN.1.1.1	18.8512	399	6.36103e-05	Non Variant of Concern		no
XBB.1.5.80	18.8506	400	0.00037318	Non Variant of Concern		no
BN.1.2.7	18.8477	401	1.27221e-05	Non Variant of Concern		no
CM.2	18.8297	402	0.000224756	Non Variant of Concern		no
XBJ.1	18.7664	403	1.69627e-05	Non Variant of Concern		no
XBB.1.5.64	18.7594	404	8.0573e-05	Non Variant of Concern		no
XBB.1.11	18.7534	405	7.20916e-05	Non Variant of Concern		no
XBB.1	18.7397	406	0.0158093	Non Variant of Concern	0.644287	no
CH.1.1.22	18.7387	407	1.69627e-05	Non Variant of Concern		no
EG.13	18.7315	408	2.96848e-05	Non Variant of Concern		no
XBB.1.5.88	18.7238	409	0.000101776	Non Variant of Concern		no
BA.1.18	18.7225	410	3.39255e-05	Omicron		no
CJ.1.2	18.7101	411	0.000729398	Non Variant of Concern		no
FL.9	18.6963	412	1.69627e-05	Non Variant of Concern		no
EG.1	18.6956	413	0.000296848	Non Variant of Concern		no
XBB.1.9.2	18.6942	414	0.000627621	Non Variant of Concern		no
BL.1.5	18.692	415	6.36103e-05	Non Variant of Concern		no
FL.10	18.6827	416	0.000254441	Non Variant of Concern		no
XBD	18.6824	417	3.39255e-05	Non Variant of Concern		no
XBB.1.5.63	18.6727	418	0.000737879	Non Variant of Concern		no
XBB.1.5.92	18.6671	419	5.93696e-05	Non Variant of Concern		no
XBB.1.36	18.6546	420	3.81662e-05	Non Variant of Concern		no
BA.2.3.2	18.6447	421	4.24068e-06	Omicron		no
JD.2	18.6342	422	1.69627e-05	Non Variant of Concern		no
XBB.1.28.1	18.626	423	4.24068e-06	Non Variant of Concern		no
XBB.1.5.12	18.6007	424	0.000877822	Non Variant of Concern		no
DN.1.1.4	18.6005	425	0.000114498	Non Variant of Concern		no
XBK	18.5749	426	0.000788767	Non Variant of Concern		no
CL.1.2	18.5647	427	0.000237478	Non Variant of Concern		no
BA.2.3	18.529	428	0.000127221	Omicron		no
BQ.1.1.71	18.5069	429	6.78509e-05	Non Variant of Concern		no
EC.1	18.5037	430	0.000318051	Non Variant of Concern		no
BA.5.2.43	18.4913	431	0.00195071	Non Variant of Concern	0.501118	no
XBB.1.23	18.49	432	2.12034e-05	Non Variant of Concern		no
BQ.1.1.75	18.4551	433	1.27221e-05	Non Variant of Concern		no
XBT	18.4465	434	0.000364699	Non Variant of Concern		no
BQ.1.1.30	18.438	435	0.000233238	Non Variant of Concern		no
DN.1.1.3	18.424	436	0.000101776	Non Variant of Concern		no
FM.1	18.4099	437	0.000203553	Non Variant of Concern		no
XBB.1.15.1	18.4009	438	4.24068e-06	Non Variant of Concern		no
XBB.2.3.1	18.3927	439	1.69627e-05	Non Variant of Concern		no
XAY.1.1	18.3889	440	2.96848e-05	Non Variant of Concern		no
XBB.1.5.65	18.3847	441	0.000305329	Non Variant of Concern		no
XBB.2.3.3	18.3803	442	4.24068e-06	Non Variant of Concern		no
XBB	18.3716	443	0.00256137	Non Variant of Concern	0.432139	no
EG.1.1	18.362	444	1.69627e-05	Non Variant of Concern		no
DT.1	18.3579	445	8.48137e-05	Non Variant of Concern		no
HT.1	18.3557	446	6.36103e-05	Non Variant of Concern		no
XAY.3	18.3521	447	6.36103e-05	Non Variant of Concern		no
FG.2	18.348	448	8.90544e-05	Non Variant of Concern		no
XBF.7.1	18.3387	449	3.81662e-05	Non Variant of Concern		no
XBJ.3	18.3385	450	5.08882e-05	Non Variant of Concern		no
FL.31	18.3217	451	8.48137e-06	Non Variant of Concern		no
BQ.1.1.79	18.3161	452	0.000267163	Non Variant of Concern		no
XBB.9	18.2982	453	7.63323e-05	Non Variant of Concern		no
XBB.1.6	18.2885	454	0.00012298	Non Variant of Concern		no
BA.4.1.11	18.2711	455	0.000169627	Non Variant of Concern		no
BQ.1.30	18.2521	456	0.000415587	Non Variant of Concern		no
CK.1.1.1	18.2388	457	8.90544e-05	Non Variant of Concern		no
FE.1.2	18.2273	458	2.12034e-05	Non Variant of Concern		no
BA.2.75	18.1988	459	0.000335014	Omicron		no
BQ.1.1.39	18.1926	460	0.000301089	Non Variant of Concern		no
BQ.1.10.3	18.1924	461	0.000237478	Non Variant of Concern		no
EZ.1	18.1698	462	8.0573e-05	Non Variant of Concern		no
CM.8	18.1632	463	2.12034e-05	Non Variant of Concern		no
XBB.1.5.29	18.1615	464	1.69627e-05	Non Variant of Concern		no
DN.1	18.1474	465	0.000856618	Non Variant of Concern		no
CL.1.1	18.1418	466	0.000411346	Non Variant of Concern		no
BQ.1.1.35	18.1387	467	0.00151816	Non Variant of Concern	0.297948	no
DN.1.1.2	18.1047	468	5.08882e-05	Non Variant of Concern		no
BA.2.3.21	18.0825	469	4.24068e-06	Non Variant of Concern		no
BR.1.2	18.0814	470	0.000118739	Non Variant of Concern		no
BQ.1.19	18.0798	471	8.48137e-06	Non Variant of Concern		no
BQ.1.27	18.0738	472	0.000173868	Non Variant of Concern		no
EU.1	18.0654	473	1.27221e-05	Non Variant of Concern		no
BA.2.75.1	18.0577	474	2.12034e-05	Omicron		no
CL.1	18.0544	475	0.00233238	Non Variant of Concern	0.249379	no
CR.1.3	18.0418	476	8.90544e-05	Non Variant of Concern		no
BQ.1.31	18.0378	477	0.000551289	Non Variant of Concern		no
XBB.1.5.78	18.0356	478	8.48137e-05	Non Variant of Concern		no
DT.3	18.0346	479	0.000131461	Non Variant of Concern		no
DN.1.1	18.0246	480	0.000899025	Non Variant of Concern		no
BQ.1.1.73	18.019	481	0.000101776	Non Variant of Concern		no
XBB.1.5.104	18.0016	482	3.39255e-05	Non Variant of Concern		no
HT.2	17.9888	483	2.54441e-05	Non Variant of Concern		no
ER.1.1	17.9834	484	0.000161146	Non Variant of Concern		no
XBB.1.5.43	17.9707	485	4.24068e-05	Non Variant of Concern		no
XBB.8.1	17.9551	486	2.12034e-05	Non Variant of Concern		no
DJ.1.1.1	17.9344	487	0.000127221	Non Variant of Concern		no
XBB.2.3.7	17.9247	488	2.12034e-05	Non Variant of Concern		no
BA.4.6.2	17.915	489	1.69627e-05	Non Variant of Concern		no
XBC.1.2	17.9088	490	2.12034e-05	Non Variant of Concern		no
BQ.1.1.29	17.9084	491	0.000966876	Non Variant of Concern		no
FL.8	17.8989	492	8.48137e-05	Non Variant of Concern		no
CL.1.3	17.8871	493	0.000267163	Non Variant of Concern		no
XBB.1.18	17.8723	494	0.000224756	Non Variant of Concern		no
XAY.1	17.8671	495	0.000127221	Non Variant of Concern		no
BA.2.35	17.8635	496	4.24068e-06	Omicron		no
XAY.1.1.2	17.8548	497	2.12034e-05	Non Variant of Concern		no
EY.1	17.8508	498	0.00030957	Non Variant of Concern		no
BA.5.2.23	17.8393	499	0.000360458	Omicron		no
XBJ.2	17.8176	500	9.75357e-05	Non Variant of Concern		no
XBB.1.5.100	17.8091	501	5.08882e-05	Non Variant of Concern		no
BA.4.6.3	17.7931	502	0.000301089	Non Variant of Concern		no
FB.1	17.7898	503	3.81662e-05	Non Variant of Concern		no
XBB.1.22	17.76	504	1.27221e-05	Non Variant of Concern		no
XBB.1.5.59	17.7521	505	1.69627e-05	Non Variant of Concern		no
EG.14	17.74	506	8.48137e-06	Non Variant of Concern		no
BM.1.1	17.712	507	5.51289e-05	Omicron		no
ER.1	17.7074	508	0.000360458	Non Variant of Concern		no
BM.2.1	17.6938	509	1.27221e-05	Non Variant of Concern		no
ES.1	17.6808	510	0.000207794	Non Variant of Concern		no
BA.1	17.6777	511	3.81662e-05	Omicron		no
BA.1.14	17.6555	512	8.48137e-06	Omicron		no
XBW	17.6458	513	3.39255e-05	Non Variant of Concern		no
DR.1	17.6228	514	0.000614899	Non Variant of Concern		no
BA.2.75.5	17.6167	515	0.0002502	Omicron		no
BQ.1.1.63	17.6104	516	0.00105593	Non Variant of Concern	-0.00647134	no
XAY.1.1.1	17.6102	517	0.00012298	Non Variant of Concern		no
EE.5	17.6055	518	0.000513123	Non Variant of Concern		no
FM.2	17.5978	519	0.000165387	Non Variant of Concern		no
BQ.1.1.57	17.5918	520	0.000508882	Non Variant of Concern		no
CA.4	17.5872	521	1.27221e-05	Non Variant of Concern		no
CD.1	17.5835	522	2.96848e-05	Omicron		no
XBC.1.5	17.5834	523	0.00012298	Non Variant of Concern		no
BQ.1.1.32	17.5824	524	0.00394808	Non Variant of Concern	-0.0225644	no
BF.39.1	17.5703	525	8.48137e-06	Non Variant of Concern		no
BM.2	17.5687	526	7.20916e-05	Omicron		no
EW.2	17.5675	527	0.000453753	Non Variant of Concern		no
BR.4	17.538	528	8.48137e-06	Non Variant of Concern		no
EE.4	17.4946	529	0.000275644	Non Variant of Concern		no
EK.1	17.4899	530	3.39255e-05	Non Variant of Concern		no
BQ.1.1.62	17.4796	531	7.20916e-05	Non Variant of Concern		no
DT.2	17.4775	532	0.0015945	Non Variant of Concern	-0.0830045	no
BQ.1.1.53	17.4767	533	0.000826933	Non Variant of Concern		no
DV.7	17.4697	534	8.48137e-06	Non Variant of Concern		no
BQ.1.11.1	17.4577	535	9.75357e-05	Non Variant of Concern		no
BW.1.2	17.4563	536	2.96848e-05	Non Variant of Concern		no
BQ.1.2.3	17.4547	537	0.00222636	Non Variant of Concern	-0.096154	no
BQ.1.8.2	17.4462	538	0.000470716	Non Variant of Concern		no
XBB.1.5.58	17.4408	539	1.27221e-05	Non Variant of Concern		no
BL.2	17.4287	540	8.48137e-06	Omicron		no
CR.1.2	17.4256	541	4.24068e-06	Non Variant of Concern		no
BQ.1.1.55	17.4255	542	0.000610659	Non Variant of Concern		no
CZ.2	17.4204	543	0.000538567	Non Variant of Concern		no
BQ.1.1.43	17.405	544	0.000691232	Non Variant of Concern		no
DL.1	17.4037	545	0.000318051	Non Variant of Concern		no
BQ.1.1.67	17.3928	546	0.00154361	Non Variant of Concern	-0.131849	no
BQ.1.1.48	17.3915	547	0.000377421	Non Variant of Concern		no
BU.2	17.3855	548	8.48137e-06	Non Variant of Concern		no
DU.1	17.3762	549	0.00130613	Non Variant of Concern	-0.141383	no
BA.5.2.63	17.3687	550	0.000275644	Non Variant of Concern		no
XAY.2.2	17.3576	551	0.000178109	Non Variant of Concern		no
DW.1	17.3523	552	1.69627e-05	Non Variant of Concern		no
BQ.1.1.34	17.3338	553	5.93696e-05	Non Variant of Concern		no
BA.2.10	17.3303	554	1.27221e-05	Omicron		no
EN.1	17.3254	555	0.000585214	Non Variant of Concern		no
BQ.1.24	17.3068	556	0.000860859	Non Variant of Concern		no
BQ.1.1.11	17.3008	557	0.00068275	Non Variant of Concern		no
BQ.1.1.61	17.2947	558	0.000165387	Non Variant of Concern		no
BQ.1.1.50	17.2606	559	3.81662e-05	Non Variant of Concern		no
FD.2	17.2581	560	0.00139519	Non Variant of Concern	-0.209423	no
BF.15	17.257	561	3.39255e-05	Omicron		no
DP.1	17.2493	562	4.24068e-06	Non Variant of Concern		no
BQ.1.20	17.2442	563	0.000127221	Non Variant of Concern		no
EW.3	17.2393	564	0.000152665	Non Variant of Concern		no
BQ.1.15.2	17.236	565	5.08882e-05	Non Variant of Concern		no
BQ.1.21	17.2283	566	0.000564011	Non Variant of Concern		no
DG.1	17.2087	567	0.000203553	Non Variant of Concern		no
BF.5.2	17.2087	568	0.000233238	Non Variant of Concern		no
BA.5.10	17.1996	569	4.24068e-06	Omicron		no
BQ.1.1.59	17.1838	570	0.000207794	Non Variant of Concern		no
CK.1.5	17.1738	571	0.000576733	Non Variant of Concern		no
BF.7.14.2	17.1696	572	9.75357e-05	Non Variant of Concern		no
BF.10.1	17.1677	573	4.24068e-06	Non Variant of Concern		no
BA.5.2.37	17.1566	574	1.27221e-05	Non Variant of Concern		no
FL.26	17.152	575	1.69627e-05	Non Variant of Concern		no
EA.2	17.1519	576	4.66475e-05	Non Variant of Concern		no
EF.2	17.1503	577	0.00092871	Non Variant of Concern		no
BQ.1.1.66	17.1492	578	0.000538567	Non Variant of Concern		no
EE.3	17.1469	579	0.000877822	Non Variant of Concern		no
FL.22	17.1469	580	4.24068e-06	Non Variant of Concern		no
BQ.1.1.54	17.1448	581	0.000686991	Non Variant of Concern		no
CZ.1	17.136	582.5	8.48137e-06	Non Variant of Concern		no
DB.3	17.136	582.5	2.12034e-05	Non Variant of Concern		no
CK.2.1	17.1239	584	0.000894784	Non Variant of Concern		no
BQ.1.2.1	17.1219	585	0.00179805	Non Variant of Concern	-0.287906	no
DY.1.1	17.1166	586	0.000178109	Non Variant of Concern		no
CK.2.1.1	17.1089	587	0.0008651	Non Variant of Concern		no
BQ.1.10.1	17.1088	588	0.00198888	Non Variant of Concern	-0.295464	no
BQ.1.15.1	17.1086	589	0.000220516	Non Variant of Concern		no
XBB.1.16	17.1014	590	5.51289e-05	Non Variant of Concern		no
XAY.2.3	17.0995	591	0.000152665	Non Variant of Concern		no
BE.1.3	17.0982	592	4.24068e-06	Omicron		no
XBC.1.3	17.0958	593	0.000127221	Non Variant of Concern		no
BQ.1.1.9	17.0943	594	3.81662e-05	Non Variant of Concern		no
CK.1	17.0917	595	0.00143335	Non Variant of Concern	-0.305313	no
CK.3	17.086	596	0.000474957	Non Variant of Concern		no
BA.5.2.46	17.0857	597	0.000118739	Non Variant of Concern		no
XBB.1.21	17.0774	598	5.08882e-05	Non Variant of Concern		no
XBB.1.5.23	17.0716	599	8.48137e-05	Non Variant of Concern		no
XBC.1.2.1	17.0603	600	0.000203553	Non Variant of Concern		no
XBC.1	17.0571	601	0.00061914	Non Variant of Concern		no
DC.1	17.0553	602	2.96848e-05	Non Variant of Concern		no
CK.2	17.0468	603	0.000182349	Non Variant of Concern		no
BF.38.2	17.0304	604	0.00012298	Non Variant of Concern		no
BQ.1.1.2	17.0272	605	0.00287518	Non Variant of Concern	-0.34251	no
BQ.1.16	17.017	606	0.000190831	Non Variant of Concern		no
CK.1.3	17.0144	607	0.000394384	Non Variant of Concern		no
XAY.2	17.0062	608	0.000207794	Non Variant of Concern		no
BQ.1.3	16.9941	609	0.000882062	Omicron		no
XBB.2.3.11	16.9932	610	1.69627e-05	Non Variant of Concern		no
CK.1.2	16.9917	611	0.00012298	Non Variant of Concern		no
BQ.1.2	16.9915	612	0.00780286	Omicron	-0.363085	no
DJ.1.3	16.9879	613	1.69627e-05	Non Variant of Concern		no
BQ.1.25.1	16.9701	614	0.0015012	Non Variant of Concern	-0.375376	no
BQ.1.1.46	16.9684	615	0.000767564	Non Variant of Concern		no
EQ.1	16.9643	616	8.48137e-05	Non Variant of Concern		no
BQ.1.22	16.9605	617	0.00104321	Non Variant of Concern	-0.380923	no
CM.6.1	16.9585	618	8.48137e-06	Non Variant of Concern		no
BQ.1.1.42	16.9562	619	0.00104321	Non Variant of Concern	-0.383402	no
BQ.1.1.77	16.9347	620	0.000394384	Non Variant of Concern		no
BQ.1.13.1	16.9324	621	0.00435094	Non Variant of Concern	-0.397109	no
BQ.1.1.56	16.929	622	0.000381662	Non Variant of Concern		no
BQ.1.1.76	16.9251	623	0.000233238	Non Variant of Concern		no
BQ.1.1.64	16.9248	624	0.000152665	Non Variant of Concern		no
BQ.1.1.31	16.9226	625	0.00190407	Non Variant of Concern	-0.402748	no
DM.1	16.916	626	0.000190831	Non Variant of Concern		no
BQ.1.1.40	16.9116	627	0.00259954	Non Variant of Concern	-0.409114	no
XBC.1.1.1	16.9105	628	2.54441e-05	Non Variant of Concern		no
BQ.1.1.19	16.904	629	0.000462235	Non Variant of Concern		no
BQ.1.1.20	16.9032	630	0.00406258	Non Variant of Concern	-0.413967	no
BQ.1.10.2	16.897	631	0.000428309	Non Variant of Concern		no
BA.5.1.16	16.8858	632	4.24068e-06	Omicron		no
XAY.2.1	16.8841	633	0.000220516	Non Variant of Concern		no
DN.3	16.8813	634	0.000144183	Non Variant of Concern		no
XBB.2.12	16.8795	635	2.12034e-05	Non Variant of Concern		no
DN.3.1	16.8772	636	3.81662e-05	Non Variant of Concern		no
BA.5.2.62	16.8765	637	7.63323e-05	Non Variant of Concern		no
BA.5.5.2	16.8652	638	8.48137e-06	Omicron		no
BQ.1.1.38	16.8608	639	0.00142063	Non Variant of Concern	-0.438396	no
BF.41.1	16.8596	640	8.48137e-06	Non Variant of Concern		no
BQ.1.1.27	16.8422	641	0.000343495	Non Variant of Concern		no
XBB.1.46	16.8412	642	2.54441e-05	Non Variant of Concern		no
EA.1	16.8238	643	0.000385902	Non Variant of Concern		no
CM.4.1	16.8188	644	7.20916e-05	Non Variant of Concern		no
ED.2	16.8102	645	0.00103897	Non Variant of Concern	-0.467507	no
BU.3	16.8095	646	0.000237478	Non Variant of Concern		no
BQ.1.26.2	16.8028	647	6.36103e-05	Non Variant of Concern		no
DF.1.1	16.8027	648	0.000720916	Non Variant of Concern		no
XAY.1.1.3	16.8025	649	4.24068e-05	Non Variant of Concern		no
BQ.1.1.44	16.8008	650	0.000856618	Non Variant of Concern		no
BQ.1.23	16.7983	651	0.00343071	Non Variant of Concern	-0.474415	no
CK.1.4	16.7948	652	0.000983839	Non Variant of Concern		no
BQ.1.1.8	16.7946	653	0.00205249	Non Variant of Concern	-0.476521	no
XBB.1.5.54	16.7937	654	2.12034e-05	Non Variant of Concern		no
BQ.1.8	16.791	655	0.0036894	Non Variant of Concern	-0.478609	no
BF.38.1	16.7821	656	0.000195071	Non Variant of Concern		no
BA.5.6.1	16.7779	657	1.27221e-05	Omicron		no
CV.2	16.7708	658	1.69627e-05	Non Variant of Concern		no
BE.9	16.7652	659	0.00184046	Non Variant of Concern	-0.493485	no
BQ.1.1.17	16.7625	660	0.000585214	Non Variant of Concern		no
BQ.1.1.68	16.7479	661	0.00147152	Non Variant of Concern	-0.503456	no
BQ.1.32	16.747	662	0.000161146	Non Variant of Concern		no
BF.25	16.7454	663	0.000279885	Omicron		no
BQ.1.1.22	16.7445	664	0.00304481	Non Variant of Concern	-0.505369	no
EH.1	16.7386	665	0.000254441	Non Variant of Concern		no
CP.7	16.7385	666	0.000474957	Non Variant of Concern		no
BQ.1.3.1	16.7375	667	0.00202281	Non Variant of Concern	-0.509416	no
BA.5.6.2	16.7371	668	6.78509e-05	Omicron		no
BQ.1.1.6	16.7369	669	0.00130189	Non Variant of Concern	-0.509795	no
BQ.1.1.18	16.7318	670	0.00920653	Non Variant of Concern	-0.512717	no
BQ.1.13	16.7317	671	0.00232814	Non Variant of Concern	-0.512789	no
BQ.1.1.69	16.7294	672	0.00381238	Non Variant of Concern	-0.514105	no
DB.1	16.7266	673	0.00068275	Non Variant of Concern		no
BQ.1.1.51	16.7256	674	0.00209914	Non Variant of Concern	-0.516274	no
BQ.1.1.24	16.7212	675	0.00140791	Non Variant of Concern	-0.518838	no
BA.2.23	16.711	676	4.24068e-06	Omicron		no
EF.1.3	16.706	677	0.000203553	Non Variant of Concern		no
XBC.1.6	16.7048	678	3.39255e-05	Non Variant of Concern		no
BE.1.2.1	16.6995	679	0.000767564	Omicron		no
BA.5.2.53	16.6919	680	0.000101776	Non Variant of Concern		no
XBB.1.5.22	16.6906	681	0.0002502	Non Variant of Concern		no
BQ.1.1.58	16.6873	682	0.000699713	Non Variant of Concern		no
BQ.1.1.74	16.6871	683	0.000237478	Non Variant of Concern		no
BQ.1.1.49	16.6849	684	0.000165387	Non Variant of Concern		no
BQ.1.1.26	16.6808	685	0.00037318	Non Variant of Concern		no
BQ.1.11	16.678	686	0.00314235	Non Variant of Concern	-0.543695	no
BQ.1.1.4	16.6696	687	0.00859587	Non Variant of Concern	-0.548563	no
XBC.1.1.2	16.6673	688	3.39255e-05	Non Variant of Concern		no
BQ.1.1.23	16.6655	689	0.00272676	Non Variant of Concern	-0.550892	no
BQ.1.1.36	16.6608	690	0.000572492	Non Variant of Concern		no
ED.1	16.6581	691	0.00508882	Non Variant of Concern	-0.55517	no
BQ.1.1.60	16.6576	692	0.000262922	Non Variant of Concern		no
XBC.1.4	16.6573	693	0.000127221	Non Variant of Concern		no
XBC.1.1	16.6555	694	0.000479197	Non Variant of Concern		no
ED.3	16.6548	695	0.000326533	Non Variant of Concern		no
BQ.1.3.2	16.6532	696	0.00262498	Non Variant of Concern	-0.557993	no
BQ.1.12	16.6502	697	0.00462235	Non Variant of Concern	-0.559714	no
BQ.1.17	16.6422	698	5.93696e-05	Non Variant of Concern		no
BA.2.65	16.6414	699	4.24068e-06	Omicron		no
BQ.1.1.65	16.6396	700	0.00114923	Non Variant of Concern	-0.565821	no
EF.1.1.1	16.6379	701	0.000106017	Non Variant of Concern		no
BV.2	16.6298	702	8.48137e-06	Omicron		no
BA.2.9	16.6267	703	3.39255e-05	Omicron		no
BA.5.5.1	16.6237	704	0.000585214	Omicron		no
BQ.1.1.7	16.6199	705	0.00389295	Non Variant of Concern	-0.577186	no
BQ.1.1.41	16.6121	706	0.00288367	Non Variant of Concern	-0.5817	no
BQ.1.1.78	16.6104	707	0.000822693	Non Variant of Concern		no
BQ.1.1.52	16.598	708	0.0013867	Non Variant of Concern	-0.589775	no
BQ.1.6	16.5966	709	0.000521604	Non Variant of Concern		no
CK.1.1	16.5947	710	0.000322292	Non Variant of Concern		no
BQ.1.5	16.5916	711	0.0036894	Non Variant of Concern	-0.593479	no
BQ.1.1.15	16.5847	712	0.00314235	Non Variant of Concern	-0.597478	no
BQ.1.1.37	16.583	713	0.000513123	Non Variant of Concern		no
BQ.1.1	16.5748	714	0.144671	Omicron	-0.603154	no
CP.2	16.5747	715	1.69627e-05	Non Variant of Concern		no
BF.37	16.5741	716	0.000216275	Non Variant of Concern		no
BQ.1.1.3	16.5721	717	0.00592424	Non Variant of Concern	-0.60472	no
BS.1.1	16.5715	718	0.000148424	Omicron		no
BQ.1.1.72	16.5651	719	0.000771805	Non Variant of Concern		no
BQ.1.1.5	16.5603	720	0.0045757	Non Variant of Concern	-0.611539	no
BQ.1.15	16.5576	721	0.000776045	Non Variant of Concern		no
BF.7.9	16.5536	722	2.96848e-05	Non Variant of Concern		no
BF.11.2	16.5527	723	0.000589455	Non Variant of Concern		no
BQ.1.4	16.5498	724	0.000216275	Omicron		no
BF.7.15	16.5477	725	0.00533902	Non Variant of Concern	-0.618788	no
BA.5.1.12	16.5403	726	0.000271404	Omicron		no
DJ.1.1	16.539	727	0.000513123	Non Variant of Concern		no
BQ.1.1.47	16.536	728	0.00167507	Non Variant of Concern	-0.625543	no
BQ.1.18	16.5297	729	0.0042322	Non Variant of Concern	-0.629167	no
XBZ	16.5284	730	0.000381662	Non Variant of Concern		no
EF.1	16.5246	731	0.00355793	Non Variant of Concern	-0.632104	no
BA.5.2.36	16.5209	732	0.000156905	Non Variant of Concern		no
BQ.1	16.5136	733	0.0336413	Omicron	-0.638418	no
BQ.1.1.25	16.5109	734	5.51289e-05	Non Variant of Concern		no
BA.5.2.30	16.5045	735	4.24068e-06	Omicron		no
CR.1.1	16.5002	736	0.000568252	Non Variant of Concern		no
BF.7.3	16.4961	737	0.000207794	Non Variant of Concern		no
BQ.1.1.70	16.4904	738	0.0018871	Non Variant of Concern	-0.651776	no
EW.1	16.4899	739	0.000258682	Non Variant of Concern		no
CC.1	16.4898	740	6.36103e-05	Omicron		no
BA.2.75.6	16.4891	741	3.81662e-05	Omicron		no
BW.1	16.486	742	0.000390143	Omicron		no
BQ.1.1.10	16.4842	743	0.00463507	Non Variant of Concern	-0.655371	no
BA.5.6.4	16.4714	744	4.24068e-06	Non Variant of Concern		no
EF.1.2	16.4586	745	0.000894784	Non Variant of Concern		no
CN.2	16.4547	746	0.000156905	Non Variant of Concern		no
DQ.1	16.4539	747	0.000394384	Non Variant of Concern		no
BA.4.7	16.4347	748	2.54441e-05	Omicron		no
BQ.1.1.1	16.4296	749	0.00420676	Non Variant of Concern	-0.686838	no
BE.4.2	16.4246	750	0.000296848	Non Variant of Concern		no
BQ.1.14	16.4242	751	0.00405409	Non Variant of Concern	-0.689952	no
BQ.1.26	16.4202	752	0.000233238	Non Variant of Concern		no
BA.5.2.32	16.4202	753	0.000156905	Omicron		no
XBB.1.5.82	16.4188	754	8.48137e-06	Non Variant of Concern		no
BF.40	16.4083	755	1.69627e-05	Non Variant of Concern		no
FB.2	16.4076	756	0.000139943	Non Variant of Concern		no
CP.3	16.4057	757	8.48137e-06	Non Variant of Concern		no
CP.1.1	16.4004	758	6.78509e-05	Non Variant of Concern		no
EG.6	16.388	759	4.24068e-06	Non Variant of Concern		no
BF.7.18	16.3849	760	0.000322292	Non Variant of Concern		no
BQ.1.1.45	16.384	761	0.00234086	Non Variant of Concern	-0.713105	no
BA.1.13	16.3828	762	4.24068e-06	Omicron		no
EE.2	16.382	763	0.0010941	Non Variant of Concern	-0.714237	no
BQ.1.10	16.3768	764	0.00614475	Non Variant of Concern	-0.717272	no
BA.2.12.1	16.3761	765	7.20916e-05	Omicron		no
XBM	16.3691	766	0.00068275	Non Variant of Concern		no
CE.1	16.3688	767	5.51289e-05	Omicron		no
BA.4.6.4	16.3639	768	1.27221e-05	Non Variant of Concern		no
CQ.2	16.3566	769	0.0013655	Non Variant of Concern	-0.728897	no
EE.1	16.3386	770	0.000877822	Non Variant of Concern		no
XCB	16.334	771	6.78509e-05	Non Variant of Concern		no
DN.2	16.327	772	0.00174292	Non Variant of Concern	-0.745947	no
BQ.1.9	16.3119	773	0.000347736	Non Variant of Concern		no
BQ.1.25	16.3084	774	0.00316355	Non Variant of Concern	-0.756673	no
BA.5.1.36	16.3033	775	8.48137e-06	Non Variant of Concern		no
BA.5.1.34	16.3001	776	0.000835415	Non Variant of Concern		no
BF.35	16.2997	777	0.000106017	Non Variant of Concern		no
BA.5.5	16.2985	778	0.000127221	Omicron		no
BA.5.1.15	16.285	779	1.27221e-05	Omicron		no
BF.7.14.3	16.2801	780	0.000212034	Non Variant of Concern		no
BK.1	16.2768	781	5.93696e-05	Omicron		no
BA.5.2.54	16.2533	782	8.48137e-05	Non Variant of Concern		no
BA.5.9	16.25	783	0.000593696	Omicron		no
EF.1.1	16.2447	784	0.00316355	Non Variant of Concern	-0.793356	no
BZ.2	16.2393	785	4.66475e-05	Non Variant of Concern		no
BA.2.56	16.2344	786	4.66475e-05	Omicron		no
DR.2	16.2339	787	0.000152665	Non Variant of Concern		no
BF.7.16.1	16.2335	788	7.20916e-05	Non Variant of Concern		no
CQ.1.1	16.2291	789	4.66475e-05	Non Variant of Concern		no
DA.1	16.2271	790	4.24068e-06	Non Variant of Concern		no
BF.18	16.2246	791	4.24068e-06	Omicron		no
BA.5.2.19	16.2047	792	0.000101776	Omicron		no
BF.38.3	16.204	793	2.96848e-05	Non Variant of Concern		no
BE.10	16.1961	794	0.000788767	Non Variant of Concern		no
BF.1	16.1929	795	4.24068e-06	Omicron		no
BA.4.4	16.1892	796	4.24068e-06	Omicron		no
BQ.1.1.14	16.1891	797	2.96848e-05	Non Variant of Concern		no
BF.8	16.1862	798	2.12034e-05	Omicron		no
BF.13	16.1678	799	0.000330773	Omicron		no
BF.32	16.1657	800	0.000106017	Non Variant of Concern		no
DZ.1	16.1626	801	0.000385902	Non Variant of Concern		no
BQ.1.26.1	16.1617	802	0.000195071	Non Variant of Concern		no
BF.31.1	16.1606	803	0.000101776	Non Variant of Concern		no
FA.1	16.1513	804	0.000288367	Non Variant of Concern		no
BF.7.10	16.1479	805	0.000152665	Non Variant of Concern		no
BF.34	16.1415	806	2.54441e-05	Non Variant of Concern		no
BA.5.2.45	16.1372	807	4.24068e-06	Non Variant of Concern		no
BA.5.3.3	16.1197	808	1.69627e-05	Omicron		no
BA.5.2.27	16.1194	809	0.000220516	Omicron		no
BF.7.14.7	16.1079	810	5.08882e-05	Non Variant of Concern		no
DZ.2	16.0805	811	0.000381662	Non Variant of Concern		no
BA.5.2.61	16.0743	812	9.32951e-05	Non Variant of Concern		no
BQ.1.28	16.0695	813	0.00111954	Non Variant of Concern	-0.894307	no
BA.5.2.57	16.0644	814	0.000385902	Non Variant of Concern		no
BQ.1.1.21	16.0631	815	0.000139943	Non Variant of Concern		no
EF.3	16.0621	816	0.000237478	Non Variant of Concern		no
BA.5.1.3	16.0528	817	0.000233238	Omicron		no
BF.5	16.0313	818	0.017883	Omicron	-0.91632	no
BF.5.4	16.022	819	0.000971117	Non Variant of Concern		no
BA.5.2.60	16.0153	820	8.48137e-05	Non Variant of Concern		no
BF.14	16.0129	821	0.00231117	Omicron	-0.926949	no
BA.5.2.49	16.0014	822	0.000954154	Non Variant of Concern		no
BE.4.1.1	15.9991	823	0.000139943	Omicron		no
CP.1.2	15.997	824	1.27221e-05	Non Variant of Concern		no
BF.2	15.9955	825	0.000152665	Omicron		no
BA.5.2.38	15.9921	826	4.24068e-06	Non Variant of Concern		no
BA.5.1.9	15.9913	827	2.54441e-05	Omicron		no
BA.5.2.44	15.9885	828	0.000224756	Non Variant of Concern		no
BA.5.2.18	15.9782	829	0.000220516	Omicron		no
BA.5.1.38	15.9691	830	0.000139943	Non Variant of Concern		no
BA.5.2.24	15.9689	831	7.20916e-05	Omicron		no
BF.5.1	15.9682	832	0.00133157	Non Variant of Concern	-0.95272	no
XBB.1.5.60	15.9658	833	4.24068e-05	Non Variant of Concern		no
BF.7.14.6	15.9646	834	0.00043679	Non Variant of Concern		no
BF.28	15.9529	835	0.000127221	Omicron		no
BA.4.6.1	15.948	836	9.32951e-05	Omicron		no
BA.5.3.4	15.9435	837	4.24068e-06	Omicron		no
BA.5.2.2	15.9432	838	1.69627e-05	Omicron		no
BF.7.17	15.9418	839	0.000182349	Non Variant of Concern		no
BA.5.3	15.9405	840	7.63323e-05	Omicron		no
BA.5.2.31	15.9373	841	5.93696e-05	Omicron		no
BF.11.1	15.9364	842	0.000377421	Non Variant of Concern		no
BF.7.4.3	15.9351	843	0.000551289	Non Variant of Concern		no
BQ.1.29	15.9321	844	8.0573e-05	Non Variant of Concern		no
BA.2.61	15.9244	845	4.24068e-06	Omicron		no
BF.7.14.4	15.9143	846	0.000670028	Non Variant of Concern		no
BF.5.3	15.9121	847	4.24068e-06	Non Variant of Concern		no
DY.1	15.9118	848	0.00265043	Non Variant of Concern	-0.985224	no
BA.5.2.16	15.9096	849	3.81662e-05	Omicron		no
CY.2	15.9095	850	0.000203553	Non Variant of Concern		no
BF.7.14.1	15.9028	851	0.000839655	Non Variant of Concern		no
BF.7.14	15.8971	852	0.00627197	Non Variant of Concern	-0.993691	no
XBB.1.17.1	15.897	853	2.54441e-05	Non Variant of Concern		no
CN.1	15.8947	854	0.000203553	Non Variant of Concern		no
BT.1	15.8896	855	8.48137e-06	Omicron		no
BU.1	15.888	856	0.000759082	Omicron		no
BF.7.14.5	15.8848	857	0.000657306	Non Variant of Concern		no
BE.6	15.8808	858	8.90544e-05	Non Variant of Concern		no
BA.5.2.21	15.8744	859	0.000216275	Omicron		no
BA.4.1.9	15.865	860	5.08882e-05	Omicron		no
CR.1	15.8602	861	0.000491919	Non Variant of Concern		no
BA.5.1.6	15.8555	862	5.51289e-05	Omicron		no
CD.2	15.8485	863	1.27221e-05	Omicron		no
BQ.1.33	15.8449	864	0.000220516	Non Variant of Concern		no
BA.5.1.1	15.843	865	5.93696e-05	Omicron		no
CT.1	15.8364	866	7.63323e-05	Non Variant of Concern		no
BF.7.13	15.8358	867	8.48137e-06	Non Variant of Concern		no
BW.1.1.1	15.8238	868	0.000750601	Non Variant of Concern		no
BA.5.1.33	15.8067	869	0.000216275	Non Variant of Concern		no
CP.1	15.8062	870	0.00036894	Non Variant of Concern		no
BA.4.6	15.8034	871	0.00126796	Omicron	-1.04765	no
BA.5.2.12	15.8025	872	0.00137822	Omicron	-1.04816	no
XAZ	15.8005	873	3.39255e-05	Non Variant of Concern		no
BF.36	15.797	874	2.54441e-05	Non Variant of Concern		no
BF.11.4	15.7948	875	0.000101776	Non Variant of Concern		no
BQ.1.1.28	15.7893	876	0.00117043	Non Variant of Concern	-1.0558	no
BA.5.1.23	15.7875	877	0.000216275	Omicron		no
BF.22	15.7859	878	0.000152665	Omicron		no
BF.7.4.2	15.7832	879	3.39255e-05	Non Variant of Concern		no
BF.7.8	15.783	880	0.00012298	Non Variant of Concern		no
BQ.1.1.13	15.7684	881	0.0024596	Non Variant of Concern	-1.06781	no
GA.2	15.7653	882	1.69627e-05	Non Variant of Concern		no
BF.38	15.7624	883	0.000254441	Non Variant of Concern		no
BF.7.19.1	15.7611	884	0.00157753	Non Variant of Concern	-1.07201	no
BF.21	15.7591	885	0.000195071	Omicron		no
BF.7.19	15.7473	886	0.000653065	Non Variant of Concern		no
BA.5.2.55	15.7444	887	0.000644584	Non Variant of Concern		no
BF.7.13.2	15.7442	888	0.00012298	Non Variant of Concern		no
BF.16	15.7438	889	2.12034e-05	Omicron		no
BA.5.2.59	15.7399	890	0.000173868	Non Variant of Concern		no
CP.8.1	15.7321	891	3.39255e-05	Non Variant of Concern		no
BA.1.1	15.7315	892	0.000165387	Omicron		no
BA.5.2.50	15.7308	893	0.000398624	Non Variant of Concern		no
XBC.2.1	15.7299	894	2.12034e-05	Non Variant of Concern		no
BE.1.4	15.7298	895	2.96848e-05	Non Variant of Concern		no
BA.2.36	15.7258	896	4.24068e-06	Omicron		no
BA.5.2.33	15.7232	897	0.000118739	Omicron		no
BE.4	15.723	898	3.39255e-05	Omicron		no
XBB.1.5.76	15.7169	899	6.78509e-05	Non Variant of Concern		no
BA.5.2.20	15.7122	900	0.000988079	Omicron		no
BA.5.2.56	15.7102	901	5.51289e-05	Non Variant of Concern		no
BA.5.2.25	15.7028	902	0.000207794	Omicron		no
BA.5.2.1	15.6991	903	0.0103642	Omicron	-1.10779	no
CP.8	15.696	904	0.000216275	Non Variant of Concern		no
BF.7.20	15.6956	905	0.000712435	Non Variant of Concern		no
BA.5.6.3	15.6943	906	2.12034e-05	Non Variant of Concern		no
DY.2	15.6911	907	0.00529661	Non Variant of Concern	-1.11239	no
XBG	15.6878	908	8.0573e-05	Non Variant of Concern		no
BA.5.1.37	15.6876	909	4.24068e-05	Non Variant of Concern		no
BA.5.1.31	15.6796	912.5	4.24068e-06	Non Variant of Concern		no
BA.5.1.7	15.6796	912.5	2.12034e-05	Omicron		no
BA.5.1.20	15.6796	912.5	4.24068e-06	Omicron		no
BF.42	15.6796	912.5	4.24068e-06	Non Variant of Concern		no
BE.2	15.6796	912.5	8.48137e-06	Omicron		no
BE.12	15.6796	912.5	8.48137e-06	Non Variant of Concern		no
BF.6	15.6796	916.5	1.27221e-05	Omicron		no
BA.5.1.35	15.6796	916.5	8.48137e-06	Non Variant of Concern		no
BF.7.4.1	15.677	918	0.00715403	Non Variant of Concern	-1.1205	no
Unassigned	15.6764	919	0.0323267	Non Variant of Concern	-1.12081	no
EG.4.1	15.672	920	1.27221e-05	Non Variant of Concern		no
DY.4	15.6699	921	0.0049616	Non Variant of Concern	-1.12458	no
BW.1.1.2	15.6682	922	0.000339255	Non Variant of Concern		no
BA.5.2.48	15.6648	923	0.00425341	Non Variant of Concern	-1.12752	no
XBB.1.17	15.657	924	2.12034e-05	Non Variant of Concern		no
EB.1	15.6569	925	0.000101776	Non Variant of Concern		no
BA.5.2.13	15.6564	926	0.000860859	Omicron		no
DV.6.1	15.6562	927	8.48137e-06	Non Variant of Concern		no
BA.5.2.6	15.6451	928	0.00823117	Omicron	-1.1389	no
BA.5.2	15.6334	929	0.0106314	Omicron	-1.14561	no
BA.5.2.52	15.631	930	0.000203553	Non Variant of Concern		no
DY.3	15.624	931	0.00256985	Non Variant of Concern	-1.15104	no
BF.7.23	15.6238	932	0.000640343	Non Variant of Concern		no
BT.2	15.6163	933	2.12034e-05	Non Variant of Concern		no
BF.11	15.6017	934	0.00371908	Omicron	-1.16386	no
BA.5.1.5	15.5965	935	0.00134854	Omicron	-1.16687	no
BA.5.1.10	15.5953	936	0.000279885	Omicron		no
BF.7.7	15.5897	937	0.000441031	Non Variant of Concern		no
BA.5.2.7	15.5848	938	0.000161146	Omicron		no
FC.1	15.5843	939	0.000148424	Non Variant of Concern		no
BA.5.2.14	15.5818	940	0.00018659	Omicron		no
BA.5.2.35	15.5793	941	0.00129765	Non Variant of Concern	-1.17677	no
BE.1.4.2	15.5768	942	0.000110258	Non Variant of Concern		no
BW.1.1	15.5675	943	0.00142063	Non Variant of Concern	-1.18361	no
BA.5.7	15.5651	944	2.96848e-05	Omicron		no
BF.39	15.5619	945	3.39255e-05	Non Variant of Concern		no
BA.5.2.47	15.5619	946	0.000445272	Non Variant of Concern		no
BA.5.11	15.5549	947	0.00189559	Non Variant of Concern	-1.19084	no
DE.1	15.551	948	4.24068e-06	Non Variant of Concern		no
BA.1.17	15.549	949	2.12034e-05	Omicron		no
BA.5.12	15.5459	950	0.000275644	Non Variant of Concern		no
BA.5.10.1	15.5415	951	3.81662e-05	Omicron		no
CQ.1	15.5406	952	0.000152665	Non Variant of Concern		no
BE.7	15.5255	953	0.000351977	Non Variant of Concern		no
BE.8	15.5241	954	0.000156905	Non Variant of Concern		no
BF.11.5	15.5224	955	0.000318051	Non Variant of Concern		no
CG.1	15.5197	956	2.54441e-05	Omicron		no
BA.5.6	15.5168	957	0.00012298	Omicron		no
BA.2.3.22	15.4851	958	4.24068e-06	Non Variant of Concern		no
BA.5.2.26	15.482	959	0.000173868	Omicron		no
BA.5.1.27	15.4804	960	0.000941432	Omicron		no
BA.5.2.9	15.4712	961	0.000500401	Omicron		no
BF.7.21	15.4583	962	0.000720916	Non Variant of Concern		no
BA.1.20	15.4448	963	1.27221e-05	Omicron		no
BA.5.1	15.4428	964	0.00370636	Omicron	-1.25544	no
CP.5	15.4414	965	2.12034e-05	Non Variant of Concern		no
BE.4.1	15.4386	966	0.000275644	Omicron		no
BF.7.6	15.4277	967	0.00111954	Non Variant of Concern	-1.26414	no
BF.7.4	15.425	968	0.00144607	Non Variant of Concern	-1.26571	no
BA.5.2.34	15.4017	969	0.00171324	Non Variant of Concern	-1.27914	no
BF.7.12	15.3998	970	2.96848e-05	Non Variant of Concern		no
BE.1.2	15.3905	971	0.000106017	Omicron		no
XBB.1.3	15.3782	972	3.39255e-05	Non Variant of Concern		no
BF.7	15.3697	973	0.0153004	Omicron	-1.29757	no
DK.1	15.3694	974	0.000144183	Non Variant of Concern		no
DF.1	15.3675	975	0.000508882	Non Variant of Concern		no
BA.2.3.10	15.3596	976.5	4.24068e-06	Omicron		no
BA.2.76	15.3596	976.5	4.24068e-06	Omicron		no
BA.5.2.22	15.3557	978	3.39255e-05	Omicron		no
BF.7.16	15.355	979	8.0573e-05	Non Variant of Concern		no
BA.5.1.26	15.3523	980	0.000614899	Omicron		no
XBE	15.352	981	5.08882e-05	Non Variant of Concern		no
BQ.1.1.16	15.346	982	2.54441e-05	Non Variant of Concern		no
BF.11.3	15.3439	983	0.00030957	Non Variant of Concern		no
FN.1	15.3296	984	8.48137e-05	Non Variant of Concern		no
BF.7.11	15.3251	985	2.12034e-05	Non Variant of Concern		no
BF.27	15.3248	986	4.66475e-05	Omicron		no
BQ.1.7	15.3241	987	5.93696e-05	Non Variant of Concern		no
BA.5.1.18	15.318	988	0.000538567	Omicron		no
BA.4.6.5	15.3171	989	0.000156905	Non Variant of Concern		no
BA.5.1.32	15.3083	990	0.000114498	Non Variant of Concern		no
BA.4.1.8	15.3044	991	0.000101776	Omicron		no
BF.30	15.3036	992	5.08882e-05	Non Variant of Concern		no
BF.10	15.2954	993	0.000398624	Omicron		no
BF.7.5	15.2888	994	0.00205249	Non Variant of Concern	-1.34418	no
BF.26	15.2826	995	0.000636103	Omicron		no
BF.7.27	15.2767	996	0.000118739	Non Variant of Concern		no
BA.5.3.5	15.2738	997	0.00036894	Non Variant of Concern		no
BF.7.5.1	15.2722	998	0.0002502	Non Variant of Concern		no
BF.7.24	15.2616	999	0.000411346	Non Variant of Concern		no
BN.3	15.2455	1000	2.54441e-05	Non Variant of Concern		no
BA.5.1.2	15.239	1001	8.48137e-05	Omicron		no
BF.41	15.2269	1002	2.54441e-05	Non Variant of Concern		no
BE.3	15.1865	1003	4.24068e-06	Omicron		no
BA.4	15.1849	1004	0.000347736	Omicron		no
BA.5.2.28	15.1277	1005	0.000322292	Omicron		no
BF.4	15.1268	1006	5.93696e-05	Omicron		no
BE.11	15.0841	1007	3.81662e-05	Non Variant of Concern		no
BA.5.1.28	15.0714	1008	0.000271404	Omicron		no
FY.1.1	15.0394	1009	4.24068e-06	Non Variant of Concern		no
BA.2.31.1	15.0313	1010	1.27221e-05	Omicron		no
BA.5.2.3	15.0304	1011	0.000233238	Omicron		no
BE.1.1.2	15.0267	1012	0.000106017	Omicron		no
BA.5.2.39	15.0245	1013	4.24068e-05	Non Variant of Concern		no
BA.2.1	15.0125	1014	2.12034e-05	Omicron		no
BQ.2	14.9903	1015	1.69627e-05	Non Variant of Concern		no
BF.7.26	14.9778	1016	0.0002502	Non Variant of Concern		no
BA.5.2.58	14.9397	1017	0.000199312	Non Variant of Concern		no
BA.5.1.22	14.9165	1018	0.000216275	Omicron		no
BF.7.22	14.9127	1019	0.00061914	Non Variant of Concern		no
CP.4	14.8986	1020	1.69627e-05	Non Variant of Concern		no
BE.13	14.8735	1021	0.000241719	Non Variant of Concern		no
DE.2	14.8672	1022	3.39255e-05	Non Variant of Concern		no
FA.2	14.8642	1023	8.0573e-05	Non Variant of Concern		no
BA.5.3.1	14.7788	1024	0.00102625	Omicron	-1.63804	no
BA.5.1.25	14.7628	1025	5.93696e-05	Omicron		no
BF.7.1	14.7467	1026	9.32951e-05	Omicron		no
BA.5.1.24	14.7109	1027	1.27221e-05	Omicron		no
BA.1.17.2	14.6881	1028	8.48137e-06	Omicron		no
BF.12	14.6396	1029	1.27221e-05	Omicron		no
BF.5.5	14.594	1030	4.24068e-06	Non Variant of Concern		no
BA.5.1.30	14.571	1031	6.36103e-05	Non Variant of Concern		no
CY.1	14.5129	1032	4.66475e-05	Non Variant of Concern		no
BA.5.1.17	14.372	1033	1.27221e-05	Omicron		no
BA.5	14.3681	1034	0.00115347	Omicron	-1.87469	no
BM.4.1.1	14.2779	1035	9.75357e-05	Omicron		no
BE.1	14.262	1036	8.90544e-05	Omicron		no
CA.3	14.0582	1037	3.39255e-05	Non Variant of Concern		no
BA.2	13.8583	1038	0.000733638	Omicron		no
FT.4	13.7936	1039	1.27221e-05	Non Variant of Concern		no
BF.31	13.7903	1040	1.69627e-05	Non Variant of Concern		no
BE.1.1	13.7431	1041	0.000750601	Omicron		no
XBB.3.5	13.7117	1042	0.000292607	Non Variant of Concern		no
BA.4.1	13.6883	1043	8.90544e-05	Omicron		no
BA.5.2.8	13.6293	1044	1.27221e-05	Omicron		no
DB.2	13.5611	1045	4.24068e-06	Non Variant of Concern		no
EG.12	13.0299	1046	4.24068e-06	Non Variant of Concern		no
BQ.1.1.12	12.9638	1047	3.39255e-05	Non Variant of Concern		no
XBC.2	12.8032	1048	4.24068e-06	Non Variant of Concern		no
BA.2.10.1	12.5746	1049	0.000330773	Omicron		no
BA.1.15	12.1715	1050	2.12034e-05	Omicron		no
BA.2.75.3	11.9682	1051	8.48137e-06	Omicron		no
BE.1.1.1	11.9435	1052	0.000814211	Omicron		no
BA.5.1.29	11.883	1053	8.48137e-06	Non Variant of Concern		no
BL.1.3	11.8415	1054	4.24068e-06	Omicron		no
CR.2	11.816	1055	4.24068e-06	Non Variant of Concern		no
XBB.1.16.1	11.753	1056	2.54441e-05	Non Variant of Concern		no
BA.3	11.5101	1057	1.69627e-05	Omicron		no
AY.9.2.2	11.3122	1058	4.24068e-06	Delta		no
B.1.1.529	11.1116	1059	9.32951e-05	Omicron		no
FW.2	10.6309	1060	8.48137e-06	Non Variant of Concern		no
BM.4	10.2095	1061	4.24068e-06	Omicron		no
BA.5.1.21	10.0089	1062	8.48137e-06	Omicron		no
BA.5.1.19	9.9121	1063	8.48137e-06	Omicron		no
FL.35	9.30552	1064	4.24068e-06	Non Variant of Concern		no
AY.33.2	7.90236	1065	4.24068e-06	Delta		no
XAY	7.22247	1066	4.24068e-06	Non Variant of Concern		no
B.1.617.2	5.30415	1067	2.12034e-05	Delta		no
AY.26	4.9445	1068	4.24068e-06	Delta		no
B.1.1.1	4.49978	1069	4.24068e-06	Non Variant of Concern		no
AY.14	3.83133	1070	4.24068e-06	Delta		no
B.1.1	1.36182	1071	1.69627e-05	Non Variant of Concern		no
B.1.595	0.784778	1072	4.24068e-06	Non Variant of Concern		no
B	0.569817	1073	2.96848e-05	Non Variant of Concern		no
B.1	0.260333	1074	4.24068e-06	Non Variant of Concern		no
A.1	0	1075	4.24068e-06	Non Variant of Concern		no

## Sheet: fig6e_1
	AE	AR	AT	AU	AW	BD	BE	BG	BH	BN	BR	BW	CA	CD	CH	CL	CM	CN	CO	CR	CW	CY	CZ	DE	DK	DO	EC	EE	EG	ES	FI	FR	GB	GE	GF	GH	GI	GP	GR	GT	HK	HR	ID	IE	IL	IN	IR	IS	IT
DV.1.1	0	0	0.000263458	0	0	0	0.0011396	0	0	0	0	0	0.00363605	0	0	0	0	0	0	0.00177305	0	0	0	0.00103107	0.000402414	0	0	0	0	0	0	0.00140135	0.0123876	0	0	0	0	0	0	0	0	0	0	0	0	0	0	0.097561	0.000700035
CH.1.1.6	0	0	0	0	0	0	0	0	0	0	0	0	0	0	0	0	0	0	0	0	0	0	0	0	0	0	0	0	0	0	0	0	0.00926375	0	0	0	0	0	0	0	0	0	0	0.000959693	0	0	0	0	0
EM.1	0	0	8.78194e-05	0.00106553	0	0	0	0	0	0	0	0	0	0	0.0021645	0	0	0.00294317	0	0	0	0	0	0.000412428	0.0028169	0	0	0	0	0	0	0.000280269	0.00969462	0	0	0	0	0	0	0	0.00277008	0	0	0.00287908	0.00221976	0	0	0	0
CH.1.1.1	0	0	0.00447879	0.0423548	0	0	0.00683761	0	0.0204082	0.00326797	0.00450281	0	0.00129859	0	0.00649351	0.00359712	0	0	0	0.0070922	0	0	0	0.0118917	0.0140845	0	0	0	0	0.00927716	0.0934426	0.00532511	0.0482038	0	0	0	0	0	0.00419287	0	0	0.029316	0.00793651	0.0393474	0.00721421	0.00168067	0	0.0182927	0.00420021
DV.6	0	0	0.00114165	0.00106553	0	0	0.00968661	0	0	0	0	0	0.00207774	0	0.00649351	0	0	0	0	0	0	0	0.00452489	0.00577399	0.0104628	0	0	0	0	0.0143023	0.0278689	0.00336323	0.0378629	0	0	0	0	0	0.00419287	0	0	0.00325733	0	0.0239923	0.00166482	0.00168067	0	0.0152439	0.00175009
CH.1.1.10	0	0	8.78194e-05	0.000532765	0	0	0.0039886	0	0	0	0	0	8.65726e-05	0	0	0	0	0	0	0	0	0	0.00226244	0.000481166	0.000804829	0	0	0	0	0	0	0.000280269	0.00667852	0	0	0	0	0	0	0	0	0	0	0.0355086	0	0	0	0	0
XBB.1.5.35	0	0	0	0.000799148	0	0	0	0	0	0	0	0	0.00034629	0	0.012987	0.00119904	0	0	0.00611621	0	0	0	0	6.8738e-05	0	0	0	0	0	0	0	0	0	0	0	0	0	0	0	0	0	0	0	0	0	0	0.0209424	0	0
CH.1.1.2	0	0	0.000878194	0.00799148	0	0	0.0011396	0	0	0	0	0	0.00268375	0	0.0021645	0.00119904	0	0	0	0	0	0	0.00452489	0.00536156	0.0108652	0	0	0	0	0.00270584	0.00163934	0.00420404	0.0111488	0	0	0	0	0	0	0	0	0	0	0	0.000554939	0	0	0.0335366	0.00140007
XBB.1.5.10	0	0	0	0	0	0	0	0	0	0	0	0	0.000173145	0	0	0	0	0	0	0	0	0	0	0	0	0	0	0	0	0	0	0	0	0	0	0	0	0	0	0	0	0	0	0	0	0	0	0	0
BN.1.2.5	0	0	0.000351278	0	0	0	0	0	0	0	0	0	0	0	0	0	0	0	0	0	0	0	0	0	0	0	0	0	0	0	0	0	0	0	0	0	0	0	0	0	0	0	0	0	0	0	0	0	0
BN.1.2.2	0	0	0	0	0	0	0	0	0	0	0	0	0	0	0	0	0	0	0	0	0	0	0	6.8738e-05	0	0	0	0	0	0.000773096	0	0.000280269	0	0	0	0	0	0	0	0	0.0581717	0	0	0	0	0.00168067	0	0	0
EJ.2	0	0	0	0.0045285	0	0	0	0	0	0	0	0	0	0	0	0	0	0.000226398	0	0	0	0	0	6.8738e-05	0	0	0	0	0	0	0	0.000560538	0	0	0	0	0	0	0	0	0.0138504	0	0	0	0	0	0	0	0
BN.3.1	0	0	0.00140511	0.000266383	0	0	0.000569801	0	0.00680272	0	0.000375235	0	0.00034629	0	0	0	0	0	0	0	0	0	0.00226244	0.00453671	0.000402414	0	0	0	0	0.000773096	0.00163934	0.00112108	0.000269295	0.0952381	0	0	0	0	0	0	0.00554017	0.00325733	0	0	0	0	0	0	0.00140007
BN.1.3.5	0	0	0.000263458	0.0061268	0	0	0	0	0	0	0	0	0.000519436	0	0	0	0	0	0	0	0	0	0	0.00116855	0	0	0	0	0	0	0	0	0	0	0	0	0	0	0	0	0.0138504	0	0.0026455	0	0	0	0.0052356	0.00304878	0
FR.2	0	0	0	0	0	0	0	0	0	0	0	0	0	0	0	0	0	0	0	0	0	0	0	0	0	0	0	0	0	0	0	0	0	0	0	0	0	0	0	0	0	0	0	0	0.000554939	0	0	0	0
BN.1.2	0	0	0.00201985	0.00825786	0	0	0	0	0	0	0	0	0	0	0.0021645	0	0	0	0	0	0	0	0.00452489	0.00357437	0.00160966	0	0	0	0	0.00115964	0	0.00168161	0.000969462	0	0	0	0	0	0.00838574	0	0.00554017	0	0	0	0.00110988	0	0.0680628	0	0.00315016
CH.1.1.24	0	0	0.00342496	0	0	0	0.0108262	0	0	0	0.000375235	0	8.65726e-05	0	0.004329	0.00119904	0	0	0	0	0	0	0	0.00378059	0	0	0	0	0	0.000773096	0.00163934	0.00112108	0.000430872	0	0	0	0	0	0.00943396	0	0	0.00651466	0	0	0.00332963	0	0	0	0.00490025
BN.1.3	0	0	0.00307368	0.0127864	0	0	0.00683761	0.075	0	0.00653595	0	0	0.00129859	0	0	0	0	0.000679194	0	0	0	0	0.00226244	0.0176657	0.00402414	0	0	0	0	0.00231929	0.0131148	0.00168161	0.00107718	0.047619	0	0	0	0	0.0639413	0	0.0360111	0.0162866	0	0	0.000554939	0.00168067	0.0157068	0.00304878	0.00385019
BN.1.4	0	0	0.000175639	0.00293021	0	0	0	0	0	0	0	0	0.000173145	0	0	0	0	0	0	0	0	0	0	0.000618642	0.000804829	0	0	0	0	0.00193274	0	0	0.000215436	0	0	0	0	0	0	0	0.0110803	0.00325733	0	0	0	0	0.026178	0	0.000700035
XBB.1.5.4	0	0	0	0.00372936	0	0	0	0	0	0	0	0	0.00173145	0	0.0021645	0	0	0	0	0	0	0	0	0.000756118	0.00201207	0.0714286	0	0	0	0	0	0.000280269	0.00350083	0	0	0	0	0	0	0	0	0	0	0.000959693	0.00110988	0.00168067	0.0209424	0	0
BN.1.3.7	0	0	8.78194e-05	0.000266383	0	0	0	0	0	0	0	0	0	0	0	0	0	0	0	0	0	0	0	0.00137476	0.000402414	0	0	0	0	0.000386548	0	0	0	0	0	0	0	0	0	0	0	0	0	0	0	0	0	0	0
XBB.1.5.31	0	0	0	0	0	0	0	0	0	0	0.0011257	0	0.00666609	0	0	0	0	0	0	0	0	0	0.00226244	6.8738e-05	0.00120724	0.0357143	0	0	0	0	0	0.00308296	0.00188506	0	0	0	0	0	0	0	0	0	0	0.00191939	0.00110988	0	0	0.0152439	0
XBB.1.5.39	0	0.02	0	0	0	0	0	0	0	0	0	0	0.0135919	0	0	0.00719424	0	0	0	0	0	0	0	0.000206214	0	0	0	0	0	0	0	0.000280269	0.00129262	0	0	0	0	0	0	0	0	0	0	0	0	0	0	0	0.00455023
BN.1.2.3	0	0	0	0.0061268	0	0	0	0	0	0	0	0	0	0	0	0	0	0	0	0	0	0	0.00452489	0.00226835	0	0	0	0	0	0.000386548	0	0	0.000592449	0.0119048	0	0	0	0	0.00209644	0	0	0	0	0	0	0	0.0052356	0	0
BF.28	0	0	0	0	0	0	0	0	0	0	0	0	0	0	0	0	0	0	0	0	0	0	0	0	0	0	0	0	0	0	0	0	0	0	0	0	0	0	0	0	0	0	0	0	0	0	0	0	0.000350018
GJ.4	0	0.02	0	0	0	0	0	0	0	0	0	0	0	0	0	0	0	0	0	0	0	0	0	0	0	0	0	0	0	0	0	0	0	0	0	0	0	0	0	0	0	0	0	0.000959693	0	0	0	0	0
DV.6.1	0	0	0	0	0	0	0	0	0	0	0	0	0	0	0	0	0	0	0	0	0	0	0	6.8738e-05	0	0	0	0	0	0	0	0	5.3859e-05	0	0	0	0	0	0	0	0	0	0	0	0	0	0	0	0
JP.1	0	0	0	0	0	0	0	0	0	0	0	0	0	0	0	0	0	0	0	0	0	0	0	0	0	0	0	0	0	0	0	0	0	0	0	0	0	0	0	0	0	0	0	0	0	0	0	0	0
XBB.1.9.6	0	0	0	0	0	0	0	0	0	0	0	0	0	0	0	0	0	0	0	0	0	0	0	0	0	0	0	0	0	0	0	0	0	0	0	0	0	0	0	0	0	0	0.00793651	0	0	0	0	0	0
DV.5	0	0	0	0.00479489	0	0	0	0	0	0	0	0	0	0	0	0	0	0	0	0	0	0	0	0	0	0	0	0	0	0	0	0.000280269	0.000646308	0	0	0	0	0	0	0	0	0	0	0	0	0	0	0	0
FK.1.3.1	0	0	0	0.000799148	0	0	0	0	0	0	0	0	0	0	0	0	0	0	0	0	0	0	0	0	0	0	0	0	0	0	0	0	0	0	0	0	0	0	0	0	0	0	0	0	0	0	0	0	0
DV.6.2	0	0	0.000526917	0	0	0	0	0	0	0	0	0	0	0	0	0	0	0	0	0	0	0	0	0	0	0	0	0	0	0	0	0	0	0	0	0	0	0	0	0	0	0	0	0	0	0	0	0	0
BN.1.3.4	0	0	0	0	0	0	0	0	0	0	0	0	0	0	0	0	0	0	0	0	0	0	0	0	0	0	0	0	0	0	0	0	0	0	0	0	0	0	0	0	0	0	0	0	0	0	0	0	0
CA.5	0	0	0	0	0	0	0	0	0	0	0	0	0	0	0	0	0	0	0	0	0	0	0	0	0	0	0	0	0	0	0	0	0	0	0	0	0	0	0	0	0	0	0	0	0	0	0	0	0
FK.1.3	0	0	0	0.00266383	0	0	0	0	0	0	0	0	0	0	0	0	0	0	0	0	0	0	0	0	0	0	0	0	0	0	0	0	0	0	0	0	0	0	0	0	0	0	0	0	0	0	0	0	0
XBB.1.14.1	0	0	0	0	0	0	0	0	0	0	0	0	0	0	0	0	0	0	0	0	0	0	0	0	0	0	0	0	0	0	0.00163934	0	0	0	0	0	0	0	0	0	0	0	0	0	0	0	0	0	0
XBB.1.29	0	0	0	0	0	0	0	0	0	0	0	0	0	0	0	0	0	0	0	0	0	0	0	0	0	0	0	0	0	0	0	0	0.000377013	0	0	0	0	0	0.00104822	0	0	0	0	0	0	0	0	0	0
FK.1.2.2	0	0	0	0.000532765	0	0	0	0	0	0	0	0	0	0	0	0	0	0	0	0	0	0	0	0	0	0	0	0	0	0	0	0	0	0	0	0	0	0	0	0	0	0	0	0	0	0	0	0	0
CH.1.1.21	0	0	0	0	0	0	0	0	0	0	0	0	0	0	0	0	0	0	0	0	0	0	0	0	0	0	0	0	0	0	0	0	0.000430872	0	0	0	0	0	0	0	0	0	0	0	0	0	0	0	0
EP.1.1.1	0	0	0	0	0	0	0	0	0	0	0	0	0	0	0	0	0	0	0	0	0	0	0	0	0	0	0	0	0	0	0	0	0	0	0	0	0	0	0	0	0	0	0	0	0	0	0	0	0
FG.1	0	0	0	0	0	0	0	0	0	0	0	0	0	0	0	0	0	0	0	0	0	0	0	0	0	0	0	0	0	0	0	0	0	0	0	0	0	0	0	0	0	0	0	0	0	0	0	0	0
FK.1.1	0	0	0	0.000532765	0	0	0	0	0	0	0	0	0	0	0	0	0	0	0	0	0	0	0	0	0	0	0	0	0	0	0	0	0	0	0	0	0	0	0	0	0	0	0	0	0	0	0	0	0
HU.1	0	0	0	0	0	0	0	0	0	0	0	0	0	0	0	0	0	0	0	0	0	0	0	0	0	0	0	0	0	0	0	0.000280269	0	0	0	0	0	0	0	0	0	0	0	0	0	0	0	0	0
FK.1.5	0	0	0	0	0	0	0	0	0	0	0	0	0	0	0	0	0	0	0	0	0	0	0	0	0	0	0	0	0	0	0	0	0	0	0	0	0	0	0	0	0	0	0	0	0	0	0	0	0
BN.1.3.13	0	0	0	0	0	0	0	0	0	0	0	0	0	0	0	0	0	0	0	0	0	0	0	0	0	0	0	0	0	0	0	0	0	0	0	0	0	0	0	0	0	0	0	0	0	0	0	0	0
XBB.1.5.53	0	0	0	0	0	0	0	0	0	0	0	0	0	0	0	0	0	0	0	0	0	0	0	0	0	0	0	0	0	0	0	0	0	0	0	0	0	0	0	0	0	0	0	0	0	0	0	0	0
XBB.1.48	0	0	0	0	0	0	0	0	0	0	0	0	0	0	0	0	0	0	0	0	0	0	0	0	0	0	0	0	0	0	0	0	0.000215436	0	0	0	0	0	0	0	0	0	0	0	0.000554939	0	0	0	0
DV.7	0	0	0	0	0	0	0	0	0	0	0	0	0	0	0	0	0	0	0	0	0	0	0	0.000618642	0	0	0	0	0	0	0	0	0.0023698	0	0	0	0	0	0	0	0	0	0	0	0	0	0	0	0
BN.1.3.2	0	0	0	0.000266383	0	0	0	0	0	0	0	0	0	0	0	0	0	0	0	0	0	0	0	0	0	0	0	0	0	0	0	0	0	0	0	0	0	0	0	0	0	0	0	0	0	0	0	0	0
DV.4	0	0	0	0.00213106	0	0	0	0	0	0	0	0	0	0	0	0	0	0	0	0	0	0	0	0	0	0	0	0	0	0	0	0	0.000377013	0	0	0	0	0	0	0	0	0	0.0026455	0	0	0	0	0	0
BA.2.9	0	0	0	0	0	0	0	0	0	0	0	0	0	0	0	0	0	0	0	0	0	0	0	0	0	0	0	0	0	0.000386548	0	0	0	0	0	0	0	0	0	0	0	0	0	0	0	0	0	0	0.00105005
FK.1.4	0	0	0	0.00133191	0	0	0	0	0	0	0	0	0	0	0	0	0	0	0	0	0	0	0	0	0	0	0	0	0	0	0	0	0	0	0	0	0	0	0	0	0	0	0	0	0	0	0	0	0
XBB.2.6.1	0	0	0	0	0	0	0	0	0	0	0	0	0	0	0	0.00119904	0	0	0	0	0	0	0	0	0	0	0	0	0	0	0	0	0	0	0	0	0	0	0	0	0	0	0	0	0	0	0	0	0
XCA	0	0	0.000175639	0	0	0	0	0	0	0	0	0	0	0	0	0	0	0	0	0	0	0	0	0	0	0	0	0	0	0	0	0	0.00123876	0	0	0	0	0	0	0	0	0	0	0	0	0	0	0.00304878	0
DS.1	0	0	0	0	0	0	0.0045584	0	0	0	0	0	8.65726e-05	0	0.0021645	0	0	0	0	0	0	0	0	0.000137476	0.00241449	0	0	0	0	0	0	0	0.000592449	0	0	0	0	0	0	0	0	0	0	0.0211132	0	0	0	0	0
GW.2	0	0	0	0	0	0	0	0	0	0	0	0	0	0	0	0	0	0	0	0	0	0	0	0	0	0	0	0	0	0	0	0	0	0	0	0	0	0	0	0	0	0	0	0	0	0	0	0	0
FR.1	0	0	0	0.000266383	0	0	0	0	0	0	0	0	0.000432863	0	0	0	0	0.000452796	0	0	0	0	0	0	0	0	0	0	0	0	0	0.000280269	5.3859e-05	0	0	0	0	0	0	0	0.00554017	0	0.0026455	0	0.000554939	0	0	0	0
FK.1	0	0	0	0.00293021	0	0	0	0	0	0	0	0	0	0	0.0021645	0	0	0	0	0	0	0	0	0	0	0	0	0	0	0	0	0	5.3859e-05	0	0	0	0	0	0	0	0	0	0	0	0	0	0	0	0
XBB.1.5.94	0	0	0	0	0	0	0	0	0	0	0	0	0	0	0	0	0	0	0	0	0	0	0	0	0	0	0	0	0	0	0	0.00756726	0	0	0	0	0	0	0	0	0	0	0	0	0	0	0	0	0
EG.1.7	0	0	0	0	0	0	0	0	0	0	0	0	0	0	0	0	0	0	0	0	0	0	0	0	0	0	0	0	0	0	0	0	0	0	0	0	0	0	0	0	0	0	0	0	0	0	0	0	0
HE.1	0	0	0	0	0	0	0	0	0	0	0	0	0.000173145	0	0	0	0	0	0	0	0	0	0	0	0	0	0	0	0	0	0	0	0	0	0	0	0	0	0	0	0	0	0	0	0	0	0	0	0
XBB.2.5	0	0	0.000175639	0	0	0	0	0	0	0	0	0	0	0	0	0	0	0	0	0	0	0	0	6.8738e-05	0	0	0	0	0	0	0	0	0.000484731	0	0	0	0	0	0	0	0	0	0	0	0	0.00168067	0	0	0
HQ.1	0	0	0	0	0	0	0	0	0	0	0	0	0	0	0	0	0	0	0	0	0	0	0	0	0	0	0.0163934	0	0	0	0	0	0	0	0	0	0	0	0	0	0	0	0	0	0	0	0	0	0
XBB.6	0	0	0	0.000266383	0	0	0	0	0	0	0	0	0	0	0	0	0	0	0	0	0	0	0	0	0	0	0	0	0	0	0	0	0	0	0	0	0	0	0	0	0	0	0	0	0	0	0	0	0
FK.1.2	0	0	0.000526917	0	0	0	0	0	0	0	0	0	0	0	0	0	0	0	0	0	0	0	0	0.000206214	0.00160966	0	0	0	0	0	0	0.000280269	0.000107718	0	0	0	0	0	0	0	0	0	0	0	0	0	0	0	0
GM.1	0	0	0	0	0	0	0	0	0	0	0	0	8.65726e-05	0	0	0	0	0	0	0	0	0	0	0	0	0	0	0	0	0	0	0	0	0	0	0	0	0	0	0	0	0	0	0	0	0	0	0	0
FZ.1.1	0	0	0	0	0	0	0	0	0	0	0	0	0	0	0	0	0	0	0	0	0	0	0	0	0	0	0	0	0	0	0	0	5.3859e-05	0	0	0	0	0	0	0	0	0	0	0	0	0	0	0	0
XBB.2.6.3	0	0	0	0	0	0	0	0	0	0	0	0	0	0	0	0	0	0	0	0	0	0	0	0	0	0	0	0	0	0	0	0	0	0	0	0	0	0	0	0	0	0	0	0	0	0	0	0	0
FT.2	0	0	0	0	0	0	0	0	0	0	0	0	0.000173145	0	0	0	0	0	0	0	0	0	0	0	0	0	0	0	0	0	0	0	0	0	0	0	0	0	0	0	0	0	0	0	0	0	0	0	0
FL.4.1	0	0	0	0	0	0	0	0	0	0	0	0	0	0	0	0	0	0	0	0	0	0	0	0	0	0	0	0	0	0	0	0	0.000107718	0	0	0	0	0	0	0	0	0	0	0	0	0	0	0	0
BM.4	0	0	0	0	0	0	0	0	0	0	0	0	0	0	0	0	0	0	0	0	0	0	0	0	0	0	0	0	0	0.000386548	0	0	0	0	0	0	0	0	0	0	0	0	0	0	0	0	0	0	0
EP.1.1	0	0	0	0	0	0	0	0	0	0	0	0	0	0	0	0	0	0	0	0	0	0	0	0	0	0	0	0	0	0	0	0	0	0	0	0	0	0	0	0	0	0	0	0	0	0	0	0	0
GW.4	0	0	0	0	0	0	0	0	0	0	0	0	0	0	0	0	0	0	0	0	0	0	0	0	0	0	0	0	0	0	0	0.000560538	0	0	0	0	0	0	0	0	0	0	0	0	0	0	0	0	0
XBB.1.5.41	0	0	0	0	0	0	0	0	0	0	0	0	0	0	0	0	0	0	0	0	0	0	0	0	0	0	0	0	0	0	0	0	0	0	0	0	0	0	0	0	0	0	0	0	0	0	0	0	0
XBB.1.13.1	0	0	0	0	0	0	0	0	0	0	0	0	0	0	0.0021645	0	0	0	0	0	0	0	0	0.00034369	0.000402414	0	0	0	0	0	0	0	0.000107718	0	0	0	0	0	0.00104822	0	0	0	0	0	0	0	0	0	0
XBB.1.27	0	0	0	0	0	0	0	0	0	0	0	0	0	0	0	0	0	0	0.0030581	0	0	0	0	0	0	0	0	0	0	0	0	0	0	0	0	0	0	0	0	0	0	0	0	0	0	0	0	0	0
DV.1	0	0	0.000614736	0	0	0	0	0	0	0	0	0	0.000259718	0	0	0	0	0	0	0	0	0	0	0.000137476	0	0	0	0	0	0	0	0	0.00398557	0	0	0	0	0	0	0	0	0	0	0	0	0	0	0.0579268	0
BN.1.10	0	0	0	0	0	0	0	0	0	0	0	0	8.65726e-05	0	0	0	0	0.000226398	0	0	0	0	0	6.8738e-05	0	0	0	0	0	0	0	0.000280269	0	0.130952	0	0	0	0	0.00104822	0	0	0	0	0	0.000554939	0	0	0	0.00105005
BM.1.1.4	0	0	0	0	0	0	0	0	0	0	0	0	0	0	0	0	0	0	0	0	0	0	0	6.8738e-05	0	0	0	0	0	0	0	0	0.000161577	0	0	0	0	0	0	0	0	0	0	0	0	0	0	0	0
XBB.1.9.5	0	0	0	0	0	0	0	0	0	0	0	0	0	0	0	0	0	0	0	0	0	0	0	0.000137476	0	0	0	0	0	0	0	0.000560538	5.3859e-05	0	0	0	0	0	0	0	0	0	0	0	0.00110988	0.00168067	0	0	0
DV.2	0	0	0.000175639	0	0	0	0	0	0	0	0	0	0.000173145	0	0	0.00119904	0	0	0	0	0	0	0	0.000962332	0	0	0	0	0	0	0	0	0.00360855	0	0	0	0	0	0	0	0	0	0	0	0	0	0	0	0
XBB.1.26	0	0	0	0	0	0	0	0	0	0	0	0	0.000259718	0	0	0	0	0	0	0	0	0	0	0	0	0	0	0	0	0	0	0	0	0	0	0	0	0	0	0	0	0	0	0	0	0	0	0	0
CH.1.1.20	0	0	0	0	0	0	0	0	0	0	0	0	0	0	0	0	0	0	0	0	0	0	0	0	0	0	0	0	0	0	0	0	0.00053859	0	0	0	0	0	0	0	0	0	0	0	0	0	0	0	0
HJ.1	0	0	0	0	0	0	0	0	0	0	0	0	0	0	0	0	0	0	0	0	0	0	0	0	0	0	0	0	0	0	0	0	0	0	0	0	0	0	0	0	0	0	0	0	0	0	0	0	0
BL.6	0	0	0	0	0	0	0	0	0	0	0	0	0	0	0	0	0	0	0	0	0	0	0	0	0	0	0	0	0	0	0	0	0	0	0	0	0	0	0	0	0	0	0	0	0	0	0	0	0
CJ.1.1	0	0	0	0	0	0	0	0	0	0	0	0	0.000519436	0	0	0	0	0	0	0	0	0	0	0.000206214	0	0	0	0	0	0.000386548	0	0	0.00053859	0	0	0	0	0	0	0	0	0	0	0	0	0	0	0	0.000350018
CH.1.1.8	0	0	0	0.000266383	0	0	0	0	0	0	0	0	0	0	0	0	0	0	0	0	0	0	0	6.8738e-05	0.00160966	0	0	0	0	0	0	0	0.00269295	0	0	0	0	0	0	0	0	0	0	0.0134357	0.000554939	0	0	0	0
FT.3	0	0	0	0	0	0	0	0	0	0	0	0	0	0	0	0	0	0	0	0	0	0	0	0	0	0	0	0	0	0	0	0	0	0	0	0	0	0	0	0	0	0	0	0	0	0	0	0	0
BN.1.3.11	0	0	0	0	0	0	0	0	0	0	0	0	0	0	0	0	0	0	0	0	0	0	0	0	0	0	0	0	0	0	0	0	0	0	0	0	0	0	0	0	0	0	0	0	0	0	0	0	0
XBB.1.31	0	0	0	0	0	0	0	0	0	0	0	0	0	0	0	0	0	0	0	0	0	0	0	0	0	0	0	0	0	0	0	0	0	0	0	0	0	0	0	0	0	0	0.0026455	0	0	0	0	0	0
XBF.10	0	0	0	0.0015983	0	0	0	0	0	0	0	0	0	0	0	0	0	0	0	0	0	0	0	0	0	0	0	0	0	0	0	0	0	0	0	0	0	0	0	0	0	0	0	0	0	0	0	0	0
CM.8.1.1	0	0	0	0	0	0	0	0	0	0	0	0	0	0	0	0	0	0	0	0	0	0	0	6.8738e-05	0	0	0	0	0	0	0	0	0	0	0	0	0	0	0	0	0	0	0	0	0	0	0	0	0
XBD	0	0	0	0	0	0	0	0	0	0	0	0	0	0	0	0	0	0	0	0	0	0	0	0	0	0	0	0	0	0	0	0	0	0	0	0	0	0	0	0	0	0	0	0	0	0	0	0	0
CH.1.1.9	0	0	0	0	0	0	0	0	0	0	0	0	0	0	0	0	0	0	0	0	0	0	0	0	0	0	0	0	0	0	0	0	0.00215436	0	0	0	0	0	0	0	0	0	0	0	0	0	0	0	0
XBB.2.11	0	0	0.000526917	0	0	0	0	0	0	0	0	0	0	0	0	0	0	0	0	0	0	0	0	0	0	0	0	0	0	0	0	0	0.000107718	0	0	0	0	0	0	0	0	0	0	0	0	0	0	0	0
DV.3	0	0	0.000175639	0	0	0	0	0	0	0	0	0	0	0	0	0.00119904	0	0	0	0	0	0	0	0.000206214	0	0	0	0	0	0.00115964	0	0	0.00500889	0	0	0	0	0	0.00419287	0	0	0	0	0.00287908	0.000554939	0	0	0	0
FS.1	0	0	0	0	0	0	0	0	0	0	0	0	0	0	0	0	0	0	0	0	0	0	0	0	0.0120724	0	0	0	0	0	0	0	0.000107718	0	0	0	0	0	0	0	0	0	0	0	0	0	0	0	0.000350018
CH.1.1.3	0	0	0.000439097	0.00639318	0	0	0.000569801	0	0	0	0	0	8.65726e-05	0	0	0	0	0	0	0	0	0	0	0.00137476	0.000402414	0	0	0	0	0	0	0.000280269	0.00296224	0	0	0	0	0	0	0	0.0110803	0	0	0.00287908	0	0	0	0.00914634	0
CM.7.1	0	0	0	0	0	0	0	0	0	0	0	0	0	0	0	0	0	0	0	0	0	0	0	0	0	0	0	0	0	0.00154619	0	0	0	0	0	0	0	0	0	0	0	0	0	0	0	0	0	0	0
GU.1	0	0	0	0	0	0	0	0	0	0	0	0	0.000173145	0	0	0	0	0	0	0	0	0	0	0	0	0	0	0	0	0	0	0	0	0	0	0	0	0	0	0	0	0	0	0	0	0	0	0	0
CH.1.1.23	0	0	0	0.000532765	0	0	0	0	0	0	0	0	0	0	0	0	0	0	0	0	0	0	0	0	0	0	0	0	0	0	0	0	0.000484731	0	0	0	0	0	0	0	0	0	0	0	0	0	0	0.00304878	0
XBP	0	0	0	0	0	0	0.0011396	0	0	0	0	0	0	0	0	0	0	0	0	0	0	0	0	0	0	0	0	0	0	0	0	0	0	0	0	0	0	0	0	0	0	0	0	0	0.00277469	0	0	0	0
BN.1.1.1	0	0	0.00149293	0.00266383	0	0	0	0	0	0	0.000375235	0	0	0	0	0	0	0	0	0	0	0	0.00678733	0.000618642	0	0	0	0	0	0	0	0	5.3859e-05	0	0	0	0	0	0	0	0	0	0	0	0.000554939	0.00168067	0	0	0.000700035
XBB.2.2	0	0	0	0	0	0	0	0	0	0	0	0	0	0	0	0	0	0	0	0	0	0	0	0	0	0	0	0	0	0.000386548	0	0	0	0	0	0	0	0	0	0	0	0	0.00793651	0	0	0	0	0	0
XBB.1.37	0	0	8.78194e-05	0	0	0	0	0	0	0	0	0	0	0	0	0	0	0	0	0	0	0	0	0	0	0	0	0	0	0	0	0	0	0	0	0	0	0	0	0	0	0	0.00529101	0	0	0	0	0	0
BN.1.7	0	0	0.000175639	0	0	0	0.000569801	0	0	0	0	0	0.000259718	0	0	0	0	0	0	0	0	0	0	0.000412428	0.000804829	0	0	0	0	0	0.00163934	0.00140135	0.00290839	0	0	0	0	0	0	0	0	0.019544	0	0	0	0	0	0.00304878	0.000700035
XBB.1.38.1	0	0	0	0	0	0	0	0	0.00680272	0	0	0	8.65726e-05	0	0	0	0	0	0	0	0	0	0	0	0	0	0	0	0	0	0	0	0	0	0	0	0	0	0	0	0	0	0	0	0.00166482	0	0	0	0
XBB.8.2	0	0	0	0	0	0	0	0	0	0	0	0	0	0	0	0	0	0	0	0	0	0	0	0	0	0	0	0	0	0	0	0	0	0	0	0	0	0	0	0	0	0	0	0	0	0	0	0	0
HH.1	0	0	0	0	0	0	0	0	0	0	0	0	0	0	0	0	0	0	0	0	0	0	0	0	0	0	0	0	0	0	0	0	0	0	0	0	0	0	0	0	0	0	0	0	0	0	0	0	0
EG.4.1	0	0	0	0.000266383	0	0	0	0	0	0	0	0	0	0	0	0	0	0	0	0	0	0	0	0	0	0	0	0	0	0	0	0	0	0	0	0	0	0	0	0	0	0	0	0	0	0	0	0	0
XBB.7	0	0	0	0.000532765	0	0	0	0	0	0	0	0	0	0	0	0	0	0	0	0	0	0	0	0	0	0	0	0	0	0	0	0	0.000161577	0	0	0	0	0	0	0	0	0	0	0	0	0	0	0	0
CH.1.1.17	0	0	0	0.00426212	0	0	0	0	0	0	0	0	0	0	0	0	0	0	0	0	0	0	0	6.8738e-05	0	0	0	0	0	0	0	0	0.000215436	0	0	0	0	0	0	0	0	0	0	0	0	0	0	0	0
CH.1.1.18	0	0	0.000790375	0	0	0	0	0	0	0	0	0	0	0	0.0021645	0	0	0	0	0	0	0	0	0.000962332	0	0	0	0	0	0.000386548	0	0	0.00107718	0	0	0	0	0	0.00104822	0	0	0	0	0	0	0	0	0.00304878	0
FL.26.1	0	0	0	0	0	0	0	0	0	0	0	0	0	0	0	0	0	0	0	0	0	0	0	0	0	0	0	0	0	0	0	0	0	0	0	0	0	0	0	0	0	0	0	0	0	0	0	0	0
BN.1.11	0	0	0	0	0	0	0	0	0	0	0	0	0	0	0	0	0	0	0	0	0	0	0	0	0	0	0	0	0	0	0	0	0	0	0	0	0	0	0	0	0	0	0	0	0	0	0	0	0
BN.1.5.2	0	0	0	0.000532765	0	0	0	0	0	0	0	0	0.000779153	0	0	0	0	0	0	0	0	0	0	0	0	0	0	0	0	0	0	0.00112108	5.3859e-05	0	0	0	0	0	0	0	0	0	0	0	0	0	0	0	0
EJ.1	0	0	0	0	0	0	0	0	0	0	0	0	0	0	0	0	0	0	0	0	0	0	0	0.000137476	0	0	0	0	0	0	0	0	0	0	0	0	0	0	0.0104822	0	0	0	0	0	0	0	0	0	0
FW.1	0	0	0	0	0	0	0	0	0	0	0	0	0	0	0	0	0	0	0	0	0	0	0.00226244	0	0	0	0	0	0	0	0	0	5.3859e-05	0	0	0	0	0	0	0	0	0	0	0	0	0	0	0	0
FL.1.3	0	0	0	0	0	0	0	0	0	0	0	0	0	0	0	0	0	0	0	0	0	0	0	0	0	0	0	0	0	0	0	0	0	0	0	0	0	0	0	0	0	0	0	0	0	0	0	0	0
FL.1.1	0	0	0	0	0	0	0	0	0	0	0	0	0	0	0	0	0	0	0	0	0	0	0	0	0	0	0	0	0	0	0	0	0	0	0	0	0	0	0	0	0	0	0	0	0	0	0	0	0
GH.1	0	0	0	0	0	0	0	0	0	0	0	0	0	0	0	0	0	0	0	0	0	0	0	0	0	0	0	0	0	0	0	0	0	0	0	0	0	0	0	0	0	0	0	0	0	0	0	0	0
DV.3.1	0	0	0	0	0	0	0.0017094	0	0	0	0.000375235	0	0	0	0	0	0	0	0	0	0	0	0	0.000274952	0.000402414	0	0	0	0	0.00115964	0.00327869	0.000560538	0.000700167	0	0	0	0	0	0	0	0	0	0	0.000959693	0	0	0	0	0
EG.1.3	0	0	0.000439097	0	0	0	0.00512821	0.05	0	0	0	0	0.000259718	0	0	0	0	0	0	0	0	0	0	0.000481166	0.00402414	0	0	0	0	0	0	0.000560538	0.000754026	0	0	0	0	0	0	0	0	0	0	0.000959693	0.000554939	0	0	0	0.00245012
XBB.1.4.1	0	0	0.000175639	0	0	0	0	0	0	0	0	0	0	0	0	0	0	0	0	0	0	0	0	0.000274952	0.00160966	0	0	0	0	0	0	0	0	0	0	0	0	0	0	0	0	0.00325733	0	0	0	0	0	0	0
DV.8	0	0	0	0	0	0	0	0	0	0	0	0	0	0	0	0	0	0	0	0	0	0	0	0	0.000402414	0	0	0	0	0	0.00163934	0	0	0	0	0	0	0	0	0	0	0	0	0	0	0	0	0	0
XBB.1.9.3	0	0	0	0	0	0	0	0	0	0	0	0	8.65726e-05	0	0	0	0	0	0	0	0	0	0	6.8738e-05	0.000804829	0	0	0	0	0	0	0.000560538	0.000377013	0	0	0	0	0	0	0	0	0	0	0	0	0	0	0	0
FL.1.2	0	0	0	0	0	0	0	0	0	0	0	0	0	0	0	0	0	0	0	0	0	0	0	0	0	0	0	0	0	0.00231929	0	0	0	0	0	0	0	0	0	0	0	0	0	0	0	0	0	0	0
BN.1.1	0	0	0	0	0	0	0	0	0	0	0	0	8.65726e-05	0	0	0	0	0	0	0	0	0	0	0.000137476	0	0	0	0	0	0	0	0	0	0	0	0	0	0	0	0	0	0	0	0	0	0	0	0	0
EG.5.2	0	0	0	0	0	0	0	0	0	0	0	0	0	0	0	0	0	0	0	0	0	0	0	0	0	0	0	0	0	0	0	0.000280269	0	0	0	0	0	0	0	0	0	0	0	0	0	0	0	0	0
EG.6.1	0	0	0	0	0	0	0	0	0	0	0	0	8.65726e-05	0	0	0	0	0	0	0	0	0	0	0	0	0	0	0	0	0	0	0	0	0	0	0	0	0	0	0	0	0	0	0	0	0	0	0	0
EP.2	0	0	0.000175639	0	0	0	0.0017094	0	0	0	0	0	0	0	0	0	0	0	0	0	0	0	0	0.000137476	0	0	0	0	0	0	0	0.00140135	0	0	0	0	0	0	0	0	0	0	0	0	0	0	0	0	0
XBB.2.3.6	0	0	0	0	0	0	0	0	0	0.00326797	0	0	0	0	0	0	0	0	0	0	0	0	0	6.8738e-05	0	0	0	0	0	0	0	0	0	0	0	0	0	0	0	0	0	0	0	0	0	0	0	0	0
CH.1.1.16	0	0	0	0	0	0	0	0	0	0	0	0	0	0	0	0	0	0	0	0	0	0	0	0.00151224	0.00160966	0	0	0	0	0	0.00163934	0	5.3859e-05	0	0	0	0	0	0	0	0	0.00325733	0	0.000959693	0	0	0	0	0
XBB.1.47.1	0	0	0	0.000266383	0	0	0	0	0	0	0	0	0	0	0	0	0	0	0	0	0	0	0	0	0	0	0	0	0	0	0	0	0	0	0	0	0	0	0	0	0	0	0	0	0	0	0	0	0
CM.1	0	0	0	0	0	0	0	0	0	0	0	0	0	0	0	0	0	0	0	0	0	0	0	0	0	0	0	0	0	0	0	0	0	0	0	0	0	0	0	0	0	0	0	0	0	0	0	0	0
XBB.1.39	0	0	0	0	0	0	0	0	0	0	0	0	0	0	0	0	0	0	0	0	0	0	0	0	0	0	0	0	0	0	0	0	0	0	0	0	0	0	0	0	0	0	0.0026455	0	0	0	0	0	0
GR.1	0	0	0	0	0	0	0	0	0	0	0	0	0	0	0	0	0	0	0	0	0	0	0	0	0	0	0	0	0	0	0	0	0	0	0	0	0	0	0	0	0	0	0	0	0	0	0	0	0
XBB.3.1	0	0	0	0	0	0	0	0	0	0	0	0	0	0	0	0	0	0	0	0	0	0	0	0	0.000402414	0	0	0	0	0	0	0	0	0	0	0	0	0	0	0	0	0	0	0	0	0	0	0	0
XBB.2.3.1	0	0	0	0	0	0	0.000569801	0	0	0	0	0	0	0	0	0	0	0	0	0	0	0	0	0	0	0	0	0	0	0	0	0	0.00215436	0	0	0	0	0	0	0	0	0	0	0	0	0.00336134	0	0	0
CH.1.1.7	0	0	8.78194e-05	0.0223761	0	0	0	0	0	0	0	0	8.65726e-05	0	0	0	0	0	0	0	0	0	0	0.000274952	0.000402414	0	0	0	0	0	0	0	0.000161577	0	0	0	0	0	0	0	0	0	0	0	0.00110988	0	0	0	0
XBB.2.3.14	0	0	0	0.000266383	0	0	0	0	0.00680272	0	0	0	0	0	0	0	0	0	0	0	0	0	0	6.8738e-05	0	0	0	0	0	0	0	0	0	0	0	0	0	0	0	0	0	0	0	0	0	0	0	0	0.000350018
FV.1	0	0	0	0	0	0	0	0	0	0	0	0	0	0	0	0	0	0	0	0	0	0	0	0	0	0	0	0	0	0	0	0	0	0	0	0	0	0	0	0	0	0	0	0	0	0	0	0	0
XBB.1.3	0	0	0	0	0	0	0	0	0	0	0	0	0	0	0	0	0	0	0	0	0	0	0	0	0	0	0	0	0	0	0	0	0	0	0	0	0	0	0	0	0	0	0	0	0	0	0	0	0.00140007
GP.1	0	0	8.78194e-05	0.000266383	0	0	0	0	0	0	0	0	0	0	0	0	0	0	0	0	0	0	0	0	0.00120724	0	0	0	0	0	0	0	0.00053859	0	0	0	0	0	0	0	0	0	0	0.00479846	0	0	0	0	0.00175009
BA.2.75.2	0	0	0	0	0	0	0	0	0	0	0	0	0	0	0	0.00119904	0	0	0	0	0	0	0	0	0	0	0	0	0	0	0	0	0	0	0	0	0	0	0	0	0	0	0	0	0	0.00336134	0	0	0
FD.1.1	0	0	0	0	0	0	0	0	0	0	0	0	0.00389577	0	0	0	0	0	0	0	0	0	0	0	0	0	0	0	0	0	0	0	0	0	0	0	0	0	0	0	0	0	0	0	0	0	0	0	0
XBB.1.5.68	0	0	0	0	0	0	0	0	0	0	0	0	0	0	0	0	0	0	0	0	0	0	0	0	0	0	0	0	0	0	0	0	0	0	0	0	0	0	0	0	0	0	0	0	0	0	0	0	0
FK.1.2.1	0	0	0.000351278	0	0	0	0.000569801	0	0	0	0	0	0	0	0	0	0	0	0	0	0	0	0	0.000893594	0.00241449	0	0	0	0	0	0	0.000280269	0.000269295	0	0	0	0	0	0	0	0	0	0	0	0	0	0	0	0
FJ.1	0	0	0	0	0	0	0	0	0	0	0	0	8.65726e-05	0	0	0	0	0	0	0	0	0	0	0	0.000402414	0	0	0	0	0	0	0	0.00193892	0	0	0	0	0	0	0	0	0	0	0	0	0	0	0	0
XBB.1.42	0	0	0	0	0	0	0	0	0	0	0	0	0	0	0	0	0	0	0	0	0	0	0	0	0	0	0	0	0	0	0	0	0	0	0	0	0	0	0	0	0	0	0.0026455	0	0.000554939	0	0	0	0
XBB.1.24.2	0	0	0	0	0	0	0	0	0	0	0	0	0	0	0	0	0	0	0	0	0	0	0	0	0	0	0	0	0	0	0	0	0	0	0	0	0	0	0	0	0	0	0	0	0	0	0	0	0
XBB.1.38	0	0	8.78194e-05	0	0	0	0.000569801	0	0	0	0	0	0	0	0	0	0	0	0	0	0	0	0	6.8738e-05	0	0	0	0	0	0	0	0	0	0	0	0	0	0	0	0	0	0	0.0026455	0	0	0	0	0	0
XBB.1.19.1	0	0	0	0.00106553	0	0	0	0	0	0	0	0	0	0	0	0	0	0	0	0	0	0	0	0	0.000402414	0	0	0	0	0.000386548	0	0	0.000215436	0	0	0	0	0	0	0	0	0	0	0	0	0	0.0104712	0	0
XBB.1.24.1	0	0	0	0	0	0	0	0	0	0	0	0	0	0	0	0	0	0	0	0	0	0	0	0	0	0	0	0	0	0	0	0	0	0	0	0	0	0	0	0	0	0	0	0	0	0	0	0	0
CM.2.1	0	0	0	0.000532765	0	0	0	0	0	0	0	0	0	0	0	0	0	0	0	0	0	0	0	0	0	0	0	0	0	0	0	0	0	0	0	0	0	0	0	0	0	0	0.0026455	0	0	0	0	0	0
FL.1.7	0	0	0	0	0	0	0	0	0	0	0	0	0	0	0	0	0	0	0	0	0	0	0	0	0	0	0	0	0	0	0	0	0	0	0	0	0	0	0	0	0	0	0.0026455	0	0	0	0	0	0
GQ.1	0	0	0	0	0	0	0	0	0	0	0	0	0	0	0	0	0	0	0	0	0	0	0	0	0	0	0	0	0	0	0	0	0	0	0	0	0	0	0	0	0	0	0	0	0	0	0	0	0
XBF.8.1	0	0	0	0.00825786	0	0	0	0	0	0	0	0	0	0	0	0	0	0	0	0	0	0	0	0	0	0	0	0	0	0	0	0	0	0	0	0	0	0	0	0	0	0	0	0	0	0	0	0	0
EJ.3	0	0	0	0	0	0	0	0	0	0	0	0	0	0	0	0	0	0	0	0	0	0	0	0	0	0	0	0	0	0	0	0	0	0	0	0	0	0	0	0	0	0	0	0	0	0	0	0	0
CH.1.1.4	0	0	8.78194e-05	0	0	0	0	0	0	0	0	0	0	0	0	0	0	0	0	0	0	0	0	0.000206214	0	0	0	0	0	0	0	0	0	0	0	0	0	0	0	0	0	0	0	0	0	0	0	0	0
EG.1.2	0	0	0.0122069	0	0	0	0	0	0	0	0	0	0	0	0	0	0	0	0	0	0	0	0.00226244	0.00123728	0	0	0	0	0	0	0	0.000280269	0	0	0	0	0	0	0	0	0	0	0	0	0.000554939	0	0	0	0
XBB.1.5.93	0	0	0	0	0	0	0	0	0	0	0	0	8.65726e-05	0	0	0	0	0	0	0	0	0	0	0	0	0	0	0	0	0	0	0	0	0	0	0	0	0	0	0	0	0	0	0	0	0	0	0	0
CH.1.1.13	0	0	0	0.000266383	0	0	0	0	0	0	0	0	0	0	0	0	0	0	0	0	0	0	0	6.8738e-05	0.000804829	0	0	0	0	0	0	0	0.0023698	0	0	0	0	0	0	0	0	0	0	0	0	0	0	0	0
XBB.1.5.97	0	0	0	0.0015983	0	0	0	0	0	0	0	0	0	0	0	0	0	0	0	0	0	0	0	0	0	0	0	0	0	0	0	0.00140135	0.00134647	0	0	0	0	0	0	0	0	0	0	0	0	0	0	0	0
XBB.8	0	0	0	0	0	0	0	0	0	0	0	0	0	0	0	0	0	0	0	0	0	0	0	6.8738e-05	0	0	0	0	0	0	0	0	5.3859e-05	0	0	0	0	0	0	0	0	0	0	0	0	0.00336134	0	0	0
EK.3	0	0	8.78194e-05	0	0	0	0	0	0	0	0	0	0	0	0	0	0	0	0	0	0	0	0.00226244	0	0.000402414	0	0	0	0	0	0	0.000840807	0.00247751	0	0	0	0	0	0	0	0	0	0	0.0268714	0	0	0	0	0
XBB.1.25	0	0	0	0	0	0	0	0	0	0	0	0	0	0	0	0	0	0	0	0	0	0	0	6.8738e-05	0	0	0	0	0	0.000386548	0	0	0	0	0	0	0	0	0	0	0	0	0	0	0	0	0	0	0
BN.1.4.2	0	0	0.000263458	0.00213106	0	0	0	0	0	0	0	0	0	0	0.0021645	0	0	0	0	0	0	0	0	0.00391806	0.000402414	0	0	0	0	0	0.00163934	0.000560538	0	0	0	0	0	0	0	0	0	0.00325733	0	0.000959693	0	0	0	0	0.00420021
CM.8.1.4	0	0	8.78194e-05	0	0	0	0	0	0	0	0	0	0	0	0	0	0	0	0	0	0	0	0	0	0	0	0	0	0	0	0	0.000840807	0	0	0	0	0	0	0	0	0	0	0	0	0	0	0	0	0
HT.1	0	0	0	0	0	0	0	0	0	0	0	0	0	0	0	0	0	0	0	0	0	0	0	0	0	0	0	0	0	0	0	0	5.3859e-05	0	0	0	0	0	0	0	0	0	0	0	0	0	0	0	0
XBJ.1.1	0	0	0	0	0	0	0	0	0	0	0	0	0	0	0	0	0	0	0	0	0	0	0	0	0	0	0	0	0	0	0	0	0	0	0	0	0	0	0	0	0	0	0	0	0	0	0	0	0
CH.1.1.27	0	0	0	0.00426212	0	0	0	0	0	0	0	0	0	0	0	0	0	0	0	0	0	0	0	0.000137476	0	0	0	0	0	0	0	0	5.3859e-05	0	0	0	0	0	0	0	0	0	0	0	0	0	0	0	0
XBB.2.11.1	0	0	0	0	0	0	0	0	0	0	0	0	0	0	0	0.00239808	0	0	0	0	0	0	0	0	0	0	0	0	0	0	0	0	0	0	0	0	0	0	0	0	0	0	0	0	0	0	0	0	0
BR.5	0	0	0	0	0	0	0	0	0	0	0	0	0	0	0	0	0	0	0	0	0	0	0	6.8738e-05	0	0	0	0	0	0	0	0	0	0	0	0	0	0	0	0	0	0	0	0	0	0	0	0	0
FL.13.3.1	0	0	0	0	0	0	0	0	0	0	0	0	0	0	0	0	0	0	0	0	0	0	0	0	0	0	0	0	0	0	0	0	0.000107718	0	0	0	0	0	0	0	0	0	0	0	0	0	0	0	0
GN.3	0	0	0	0	0	0	0	0	0	0	0	0	0	0	0	0	0	0	0	0	0	0	0	0	0	0	0	0	0	0	0	0	0	0	0	0	0	0	0	0	0	0	0	0	0	0	0	0	0
FL.5.1	0	0	0	0	0	0	0	0	0	0	0	0	0	0	0	0	0	0	0	0	0	0	0	0	0	0	0	0	0	0	0	0	0	0	0	0	0	0	0	0	0	0	0	0	0	0	0	0	0
FY.3	0	0	0	0	0	0	0	0	0	0	0	0	0	0	0	0	0	0.000226398	0	0	0	0	0	0	0	0	0	0	0	0	0	0	0	0	0	0	0	0	0	0	0	0	0	0	0	0	0	0	0
XCE	0	0	8.78194e-05	0	0	0	0	0	0	0	0	0	0	0	0	0	0	0	0	0	0	0	0	0	0	0	0	0	0	0	0	0.000280269	0	0	0	0	0	0	0	0	0	0	0.0026455	0	0	0	0	0	0
FL.2.3	0	0	0	0	0	0	0	0	0	0	0	0	0	0	0	0	0	0	0	0	0	0	0	0	0	0	0	0	0	0	0	0	0	0	0	0	0	0	0	0	0	0	0	0	0	0	0	0	0
FL.17.1	0	0	0	0	0	0	0	0	0	0	0	0	0	0	0	0	0	0	0	0	0	0	0	0	0	0	0	0	0	0	0	0	0	0	0	0	0	0	0	0	0	0	0	0	0	0	0	0	0
XBN	0	0	0	0	0	0	0	0	0	0	0	0	0	0	0	0	0	0	0	0	0	0	0	0	0	0	0	0	0	0	0	0	0	0	0	0	0	0	0	0	0	0	0	0	0	0	0	0	0
XBB.1.10	0	0	0	0.000266383	0	0	0.000569801	0	0	0	0	0	8.65726e-05	0	0	0.00119904	0	0	0.0030581	0	0	0	0	0	0	0	0	0	0	0	0	0	0	0	0	0	0	0	0	0	0	0	0	0	0	0	0	0	0
XBF.1.1	0	0	0	0	0	0	0	0	0	0	0	0	0	0	0	0	0	0	0	0	0	0	0	0	0	0	0	0	0	0	0	0	0.000969462	0	0	0	0	0	0	0	0	0	0	0	0	0	0	0	0
XBB.2.9	0	0	0	0	0	0	0	0	0	0	0	0	0	0	0	0	0	0	0	0	0	0	0	0	0	0	0	0	0	0	0	0	0	0	0	0	0	0	0	0	0	0	0	0	0	0	0	0	0
XBB.4	0	0	0	0	0	0	0	0	0	0	0	0	0	0	0	0	0	0	0	0	0	0	0	0	0	0	0	0	0	0.000386548	0	0	0	0	0	0	0	0	0	0	0	0	0	0	0	0	0	0	0
XBB.1.32.1	0	0	0	0	0	0	0	0	0	0	0	0	0	0	0	0	0	0	0	0	0	0	0	0	0	0	0	0	0	0	0	0	0	0	0	0	0	0	0	0	0	0	0	0	0	0	0	0	0
CH.1.1.14	0	0	0	0	0	0	0.002849	0	0	0	0	0	0	0	0.0021645	0	0	0	0	0	0	0	0	0.000412428	0	0	0	0	0	0.000773096	0.00327869	0	0.00285453	0	0	0	0	0	0	0	0	0	0	0	0	0	0	0	0
XBB.2.3.10	0	0	0	0	0	0	0	0	0	0	0	0	0	0	0	0	0	0	0	0	0	0	0	0	0	0	0	0	0	0	0	0	0	0	0	0	0	0	0	0	0	0	0	0	0	0.00168067	0	0	0
FG.3	0	0	0	0	0	0	0	0	0	0	0	0	8.65726e-05	0	0.0021645	0	0	0	0	0	0	0	0	6.8738e-05	0.000804829	0	0	0	0	0.000773096	0	0.00168161	0.00140033	0	0	0	0	0	0	0	0	0	0	0.00767754	0	0	0	0	0.000350018
XBB.2.1	0	0	0	0.000532765	0	0	0	0	0	0	0	0	0	0	0	0	0	0	0	0	0	0	0	0	0	0	0	0	0	0	0	0	0	0	0	0	0	0	0	0	0	0	0	0	0	0	0	0	0
FL.3.2	0	0	0	0	0	0	0	0	0	0	0	0	0	0	0.0021645	0	0	0	0	0	0	0	0	6.8738e-05	0.000402414	0	0	0	0	0.00309239	0	0	0.00468573	0	0	0	0	0	0	0	0	0	0	0	0	0	0	0	0.00105005
CM.7	0	0	0	0	0	0	0	0	0	0.00653595	0	0	0	0	0	0	0	0	0	0	0	0	0	0	0	0	0	0	0	0	0	0	0	0	0	0	0	0	0	0	0	0	0	0	0	0	0	0	0
XBB.1.5.30	0	0	0	0.000266383	0	0	0	0	0	0	0	0	0	0	0	0	0	0	0	0	0	0	0	0.000137476	0.000804829	0	0	0	0	0	0	0.000280269	0.000107718	0	0	0	0	0	0	0	0	0	0	0	0	0	0	0	0
FZ.1	0	0	0	0	0	0	0	0	0	0	0	0	0	0	0	0	0	0	0	0	0	0	0	6.8738e-05	0	0	0	0	0	0	0	0	0.00199278	0	0	0	0	0	0	0	0	0	0	0	0	0	0	0	0
FL.4.5	0	0	0	0.000266383	0	0	0	0	0.00680272	0	0	0	0	0	0	0	0	0	0	0	0	0	0	0.000137476	0	0	0	0	0	0	0	0	0	0	0	0	0	0	0	0	0	0	0	0	0	0	0	0	0
FD.1	0	0	0	0.000532765	0	0	0	0	0	0	0	0	8.65726e-05	0	0	0	0	0	0	0	0	0	0	0	0	0	0	0	0	0	0	0	0.00344698	0	0	0	0	0	0	0	0	0	0	0.000959693	0	0.00168067	0	0	0
BN.1.3.9	0	0	0	0	0	0	0	0	0	0	0	0	0	0	0	0	0	0.00249038	0	0	0	0	0	0	0	0	0	0	0	0	0	0	0	0.0119048	0	0	0	0	0	0	0	0	0	0	0	0	0	0	0
FY.6	0	0	0	0	0	0	0	0	0	0	0	0	0	0	0	0.00119904	0	0	0	0	0	0	0	0	0	0	0	0	0	0	0	0.00336323	0	0	0	0	0	0	0	0	0	0	0	0	0	0	0	0	0
FW.2	0	0	0	0	0	0	0	0	0	0	0	0	0	0	0	0	0	0	0	0	0	0	0	0	0	0	0	0	0	0	0	0.000840807	0	0	0	0	0	0	0	0	0	0	0	0	0	0	0	0	0
BN.1.4.5	0	0	0	0	0	0	0	0	0	0	0	0	0	0	0	0	0	0	0	0	0	0	0	0	0	0	0	0	0	0	0	0.000840807	0	0	0	0	0	0	0	0	0	0	0	0	0	0	0	0	0
EG.1.4	0	0	0.00245894	0	0	0	0	0	0	0	0	0	0	0	0.0324675	0	0	0	0	0	0	0	0	0.0025433	0	0	0	0	0	0	0	0.00224215	0.000377013	0	0	0	0	0	0	0	0	0	0	0	0.00277469	0	0	0	0.000350018
XBB.2.3.9	0	0	0	0	0	0	0	0	0	0	0	0	0	0	0	0	0	0	0	0	0	0	0	0	0	0	0	0	0	0	0	0	5.3859e-05	0	0	0	0	0	0	0	0	0	0	0	0	0.00840336	0	0	0
XBB.3	0	0.02	0	0.000266383	0	0	0	0	0	0	0	0	0	0	0	0	0	0	0	0	0	0	0	0	0	0	0	0	0	0	0	0	0.000107718	0	0	0	0	0	0	0	0	0	0.0026455	0	0	0	0	0	0
JK.1	0	0	0	0	0	0	0	0	0	0	0.000375235	0	0	0	0	0	0	0	0	0	0	0	0	0	0	0	0	0	0	0	0	0	0	0	0	0	0	0	0	0	0	0	0	0	0	0	0	0	0
FT.1	0	0	0	0	0	0	0	0	0	0	0	0	0.00865726	0	0	0	0	0	0	0	0	0	0	0	0	0	0	0	0	0	0	0.000280269	0	0	0	0	0	0	0	0	0	0	0	0	0	0	0	0	0
EK.2	0	0	0	0.000266383	0	0	0	0	0	0	0	0	0.000173145	0	0	0	0	0	0	0	0	0	0	0	0	0	0	0	0	0	0	0	5.3859e-05	0	0	0	0	0	0	0	0	0	0	0	0	0	0	0	0
XBB.1.5.6	0	0	0	0	0	0	0	0	0	0	0	0	0.000259718	0	0	0	0	0	0	0	0	0	0	0.00068738	0	0	0	0	0	0.00115964	0	0.000280269	0.000215436	0	0	0	0	0	0	0	0	0	0	0.000959693	0	0	0	0	0
BN.1.3.10	0	0	0	0.000532765	0	0	0	0	0	0	0	0	0	0	0	0	0	0.000452796	0	0	0	0	0	0	0	0	0	0	0	0	0	0	0	0	0	0	0	0	0	0	0.0470914	0	0	0	0	0	0	0	0
HT.2	0	0	0	0	0	0	0	0	0	0	0	0	0.000173145	0	0	0	0	0	0	0	0	0	0	0	0	0	0	0	0	0.000386548	0	0.000560538	0	0	0	0	0	0	0	0	0	0	0	0	0	0	0	0	0
XBB.2.6	0	0	0	0.000266383	0	0	0	0	0	0	0.00337711	0	0.000519436	0	0	0.0203837	0	0	0	0.00886525	0	0	0	0.000137476	0	0	0.0491803	0	0	0.000386548	0	0.000560538	0	0	0	0	0	0	0	0	0	0	0	0	0	0	0	0	0.000350018
XBB.1.5.91	0	0	0	0	0	0	0	0	0	0	0	0	0.00121202	0	0	0	0	0	0	0.0159574	0	0	0	0	0	0	0	0	0	0.000773096	0	0.000280269	5.3859e-05	0	0	0	0	0	0	0	0	0	0	0.00191939	0	0	0	0	0
BN.1.2.1	0	0	0.000966014	0	0	0	0	0	0	0	0	0	0.000259718	0	0	0	0	0	0	0	0	0	0.00452489	0.00151224	0.00321932	0	0	0	0	0	0	0.00140135	0.000646308	0	0	0	0	0	0.00314465	0	0	0.00977199	0	0.00191939	0	0	0	0	0.000350018
FZ.2	0	0	0	0	0	0	0	0	0	0	0	0	0	0	0	0	0	0	0	0	0	0	0	0	0	0	0	0	0	0	0	0	0	0	0	0	0	0	0	0	0	0	0	0	0	0	0	0	0
XBB.1.17.2	0	0	0	0.000266383	0	0	0	0	0	0	0	0	0	0	0	0	0	0	0	0	0	0	0	0	0	0	0	0	0	0	0	0	0	0	0	0	0	0	0	0	0	0	0	0	0	0	0	0	0
XBB.1.5.90	0	0	0	0	0	0	0.0262108	0	0	0	0	0	0	0	0.0021645	0	0	0	0	0	0	0	0	0.000274952	0	0	0	0	0	0	0	0.000560538	0.000377013	0	0	0	0	0	0	0	0	0	0	0	0	0	0	0	0
EP.1	0	0	0	0.000266383	0	0	0	0	0	0	0	0	0	0	0	0	0	0	0	0	0	0	0	0	0	0	0	0	0	0	0	0	0	0	0	0	0	0	0	0	0	0	0	0	0	0	0	0	0
FP.1	0	0	0	0	0	0	0	0	0	0	0	0	0	0	0	0	0	0	0	0	0	0	0	0	0	0	0	0	0	0	0	0	0	0	0	0	0	0	0	0	0	0	0	0	0	0	0	0	0
BY.1.1	0	0	8.78194e-05	0	0	0	0	0	0	0	0	0	0	0	0	0	0	0	0	0	0	0	0	6.8738e-05	0	0	0	0	0	0	0	0	5.3859e-05	0	0	0	0	0	0	0	0	0	0	0	0	0	0	0	0
XBB.1.5.50	0	0	0	0	0	0	0	0	0	0	0	0	0.0028569	0	0	0	0	0	0	0	0	0	0	0	0	0	0	0	0	0	0	0	0	0	0	0	0	0	0	0	0	0	0	0	0	0	0	0	0
FL.3.3	0	0	0	0	0	0	0	0	0	0	0	0	0	0	0	0	0	0	0	0	0	0	0	0	0	0	0	0	0	0	0	0	0.00479345	0	0	0	0	0	0.00209644	0	0	0	0	0.000959693	0	0	0	0	0
CH.1.1.26	0	0	0	0.000266383	0	0	0.000569801	0	0	0	0	0	0	0	0	0	0	0	0	0	0	0	0	0.000206214	0	0	0	0	0	0.000386548	0	0.000560538	0.000269295	0	0	0	0	0	0	0	0	0	0	0	0	0	0.0104712	0	0
FH.1	0	0	0	0	0	0	0	0	0	0	0.00150094	0	0	0	0	0	0	0	0	0	0	0	0	0.000962332	0	0	0	0	0	0	0	0	0.00156191	0	0	0	0	0	0.00104822	0	0	0	0	0.000959693	0	0	0	0	0
FL.3.4	0	0	0	0	0	0	0	0	0	0	0	0	0	0	0	0	0	0	0	0	0	0	0	0	0	0	0	0	0	0	0	0	0.00323154	0	0	0	0	0	0	0	0	0	0	0	0	0	0	0	0
CH.1.1.19	0	0	8.78194e-05	0.000799148	0	0	0	0	0	0	0	0	0	0	0	0	0	0	0	0	0	0	0	0.000893594	0	0	0	0	0	0	0.00163934	0.000560538	0.00581677	0	0	0	0	0	0	0	0	0	0	0.000959693	0	0	0	0.00304878	0.000350018
XBL.2	0	0	0	0.000532765	0	0	0	0	0	0	0	0	8.65726e-05	0	0	0	0	0	0	0	0	0	0	0	0	0	0	0	0	0	0	0	0	0	0	0	0	0	0	0	0	0	0	0	0	0	0	0	0
BN.1.8	0	0	0	0	0	0	0	0	0	0	0	0	0	0	0	0	0	0	0	0	0	0	0	0	0	0	0	0	0	0	0	0	0	0	0	0	0	0	0	0	0	0	0	0	0	0	0	0.0152439	0
XBB.1.35	0	0	0	0.000266383	0	0	0	0	0	0	0	0	0	0	0	0	0	0	0	0	0	0	0	0	0	0	0	0	0	0	0	0	5.3859e-05	0	0	0	0	0	0	0	0	0	0	0	0	0	0	0	0
XBB.1.5.104	0	0	8.78194e-05	0	0	0	0	0	0	0	0	0	8.65726e-05	0	0	0.00119904	0	0	0	0	0	0	0	0	0	0	0	0	0	0	0	0	0	0	0	0	0	0	0	0	0	0	0	0	0	0	0	0	0
BA.1.1.1	0	0	0	0	0	0	0	0	0	0	0	0	0	0	0	0	0	0	0	0	0	0	0	0	0	0	0	0	0	0.000386548	0	0	0	0	0	0	0	0	0	0	0	0	0	0	0	0	0	0	0
GB.2	0	0	0	0	0	0	0	0	0	0.00326797	0	0	0	0	0	0	0	0	0	0	0	0	0	0	0	0	0	0	0	0	0	0	0.000269295	0	0	0	0	0	0	0	0	0	0	0	0	0	0	0	0
BN.1.2.4	0	0	8.78194e-05	0	0	0	0	0	0.00680272	0	0	0	0	0	0	0	0	0	0	0	0	0	0	0.000274952	0	0	0	0	0	0	0	0	0	0	0	0	0	0	0	0	0	0	0	0	0	0	0	0	0
XBB.1.15.1	0	0	0	0	0	0	0	0	0	0	0.00262664	0	0	0	0	0.00119904	0	0	0	0	0	0	0	0	0	0	0	0	0	0	0	0.000840807	0	0	0	0	0	0	0	0	0	0	0	0	0	0	0	0	0
EK.4	0	0	0	0	0	0	0	0	0	0	0	0	0	0	0	0	0	0	0	0	0	0	0	0	0	0	0	0	0	0	0	0.00224215	5.3859e-05	0	0	0	0	0	0	0	0	0	0	0	0	0	0	0	0
XBB.1.14	0	0	0	0	0	0	0	0	0	0	0	0	0	0	0	0	0	0.000452796	0	0	0	0	0	0	0	0	0	0	0	0	0	0	0	0	0	0	0	0	0	0	0	0	0	0	0.00110988	0	0	0	0
XBB.1.5.71	0	0	0	0	0	0	0	0	0	0	0	0	0	0	0	0	0	0	0	0	0	0	0	0	0	0	0	0	0	0.00154619	0	0	0	0	0	0	0	0	0	0	0	0	0	0	0	0	0	0	0
XBJ.4	0	0	0	0	0	0	0	0	0	0	0	0	0	0	0	0	0	0	0	0	0	0	0	0	0	0	0	0	0	0	0	0	0	0	0	0	0	0	0	0	0	0	0	0	0	0	0	0	0
FP.2	0	0	0	0.000532765	0	0	0	0	0	0.00980392	0	0	0	0	0	0	0	0	0	0	0	0	0	0	0	0	0	0	0	0	0	0	0	0	0	0	0	0	0	0	0	0	0.010582	0	0	0	0	0	0
BN.1.3.3	0	0	0.000614736	0	0	0	0	0	0	0	0	0	0	0	0	0	0	0	0	0	0	0	0	0.00068738	0	0	0	0	0	0	0	0	0	0	0	0	0	0	0	0	0	0	0	0	0	0	0	0	0
GP.3	0	0	0.000263458	0.000266383	0	0	0.0017094	0	0	0	0	0	0	0	0	0	0	0	0	0	0	0	0	0.000549904	0.000402414	0	0	0	0	0.00193274	0	0.00168161	0.00150805	0	0	0	0	0	0	0	0	0	0	0.0105566	0.000554939	0	0	0	0.00140007
EU.1.1	0	0	0.000614736	0.000266383	0	0	0	0	0	0	0	0	0	0	0	0	0	0	0	0	0	0	0.00226244	0.00323068	0.00241449	0	0	0	0	0	0.00163934	0	0.000161577	0	0	0	0	0	0	0	0	0	0	0	0	0	0	0.00304878	0
EG.1.6	0	0	0	0	0	0	0	0	0	0	0	0	0	0	0	0	0	0	0	0	0	0	0	0.00213088	0.00120724	0	0	0	0	0.000386548	0	0	0.000215436	0	0	0	0	0	0	0	0	0	0	0	0.00166482	0	0	0	0
DS.2	0	0	0.00263458	0	0	0	0	0	0	0	0	0	0	0	0	0	0	0	0	0	0	0	0	0.00653011	0	0	0	0	0	0.000386548	0	0	0.00123876	0	0	0	0	0	0	0	0	0.00325733	0	0	0	0	0	0	0.000350018
XBB.2.8	0	0	0	0	0	0	0	0	0	0.0196078	0	0	0	0	0	0	0	0	0	0	0	0	0	6.8738e-05	0	0	0	0	0	0	0	0	5.3859e-05	0	0	0	0	0	0	0	0	0	0	0	0	0	0	0	0
FL.1	0	0	0	0	0	0	0	0	0.00680272	0	0	0	0	0	0	0	0	0	0	0	0	0	0	6.8738e-05	0	0	0	0	0	0	0	0	0.0011849	0	0	0	0	0	0	0	0	0	0.00793651	0	0.000554939	0.00504202	0	0	0
CH.1.1.12	0	0	0.000614736	0	0	0	0.000569801	0	0	0	0	0	0	0	0.0021645	0	0	0	0	0	0	0	0	0.00034369	0.0575453	0	0	0	0	0	0	0	5.3859e-05	0	0	0	0	0	0	0	0	0	0	0	0	0	0	0	0
BR.5.1	0	0	0	0	0	0	0	0	0	0	0	0	8.65726e-05	0	0	0	0	0	0	0	0	0	0	0	0	0	0	0	0	0	0	0	0	0	0	0	0	0	0	0	0	0	0	0	0	0	0	0	0
XBB.1.5.18	0	0	8.78194e-05	0.00266383	0	0	0.0011396	0	0	0	0.000750469	0	0.00259718	0	0	0.00119904	0	0	0	0	0	0	0	0.00034369	0.000402414	0	0	0	0	0.00386548	0.00163934	0.00224215	0.0361394	0	0	0	0	0	0	0	0	0.00325733	0	0.0115163	0.000554939	0	0	0	0.000700035
FL.3.1	0	0	8.78194e-05	0	0	0	0	0	0	0	0	0	8.65726e-05	0	0	0	0	0	0	0	0	0	0	0.000481166	0.00482897	0	0	0	0	0	0.00163934	0.00112108	0.0065708	0	0	0	0	0	0.00104822	0	0	0	0	0.000959693	0.000554939	0	0	0	0.000350018
XBB.1.5.73	0	0	0	0	0	0	0	0	0	0	0	0	0.00121202	0	0	0	0	0	0	0	0	0	0	6.8738e-05	0	0	0.0163934	0	0	0	0	0	0	0	0	0	0	0	0	0	0	0	0	0	0	0	0	0.00304878	0
CM.5	0	0	0	0	0	0	0	0	0	0	0	0	0	0	0	0	0	0	0	0	0	0	0	0.000137476	0	0	0	0	0	0.000386548	0	0	0	0	0	0	0	0	0	0	0	0	0	0	0	0	0	0	0
XBB.3.4	0	0	0	0	0	0	0	0	0	0	0	0	0	0	0.004329	0	0	0	0	0	0	0	0	0.000206214	0	0	0	0	0	0	0	0.000560538	0	0	0	0	0	0	0	0	0	0	0	0	0	0.00168067	0	0	0
XBB.1.1	0	0	8.78194e-05	0	0	0	0	0	0	0	0	0	0	0	0	0	0	0	0	0	0	0	0	0	0	0	0	0	0	0	0	0.000560538	0	0	0	0	0	0	0	0	0	0	0	0	0	0	0	0	0
BN.1.9	0	0	0.000263458	0.000532765	0	0	0.000569801	0	0	0	0	0	0	0	0	0	0	0	0	0	0	0	0	0.000824856	0.00120724	0	0	0	0	0	0	0	5.3859e-05	0	0	0	0	0	0	0	0	0	0	0	0	0	0	0	0
EG.1.1	0	0	0	0	0	0	0.00512821	0	0	0	0	0	0	0	0	0	0	0	0	0	0	0	0	0	0	0	0	0	0	0	0	0	0	0	0	0	0	0	0	0	0	0	0	0	0	0	0	0	0
BA.5.2.36	0	0	0	0	0	0	0	0	0	0	0	0	0	0	0	0	0	0	0	0	0	0	0	0.000137476	0	0	0	0	0	0	0	0	0	0	0	0	0	0	0	0	0.00277008	0	0	0	0	0	0	0	0.000350018
XBB.1.5.1	0	0	0.00140511	0.00772509	0	0	0.000569801	0	0	0	0	0	0.00173145	0	0	0.00239808	0	0	0	0.0531915	0	0	0.00226244	0.0014435	0	0	0	0	0	0.000386548	0	0.000840807	0.00156191	0	0	0	0	0	0	0	0	0.00651466	0	0.00191939	0.00554939	0	0	0.00304878	0.000350018
XBL.3	0	0	0	0	0	0	0	0	0	0.00653595	0	0	0	0	0	0	0	0	0	0	0	0	0	0.000412428	0	0	0	0	0	0	0	0	0.000107718	0	0	0	0	0	0	0	0.00554017	0	0	0	0.00110988	0	0	0	0.000350018
HZ.2	0	0	0	0	0	0	0	0	0	0	0	0	0	0	0	0	0	0	0	0	0	0	0	0	0	0	0	0	0	0	0	0	0	0	0	0	0	0	0	0	0	0	0	0	0	0	0	0	0
FD.4.1	0	0	8.78194e-05	0.000266383	0	0	0.0022792	0	0	0	0	0	0	0	0	0	0	0	0	0	0	0	0	0.000412428	0.000804829	0	0	0	0	0.00193274	0	0	0.000377013	0	0	0	0	0	0	0	0	0	0	0.0345489	0	0	0	0.00304878	0
XBB.1.5.34	0	0	0	0.00106553	0	0	0	0	0	0	0	0	0.000779153	0	0	0	0	0	0	0	0	0	0	0.000481166	0	0	0	0	0	0	0	0	0	0	0	0	0	0	0	0	0	0	0	0.000959693	0	0	0	0	0
FL.7	0	0	0	0	0	0	0	0	0	0	0	0	0	0	0.0324675	0	0	0	0	0	0	0	0	0	0.000402414	0	0	0	0	0	0	0	0.000161577	0	0	0	0	0	0.00104822	0	0	0	0	0	0.000554939	0	0	0	0
XBB.1.43.1	0	0	0	0	0	0	0	0	0	0	0	0	0	0	0	0	0	0	0	0	0	0	0	6.8738e-05	0	0	0	0	0	0	0	0.00252242	0.000215436	0	0	0	0	0	0	0	0	0	0	0	0	0.00168067	0	0	0.000350018
XBB.1.9.4	0	0	0.000351278	0	0	0	0	0	0	0	0	0	0	0	0	0	0	0	0	0	0	0	0	6.8738e-05	0.000804829	0	0	0	0.00588235	0.000773096	0	0	0.000430872	0	0	0	0	0	0	0	0	0	0	0	0	0	0	0	0
FQ.1	0	0	0	0	0	0	0	0	0	0	0	0	0	0	0.0021645	0	0	0	0	0	0	0	0	0	0	0	0	0	0	0	0.00163934	0.00112108	0.000107718	0	0	0	0	0	0	0	0	0	0	0	0	0	0	0	0
CH.3.1	0	0	0	0.000532765	0	0	0	0	0	0	0	0	0	0	0	0	0	0	0	0	0	0	0	0	0	0	0	0	0	0	0	0	0	0	0	0	0	0	0	0	0	0	0	0	0	0	0	0	0
XBB.1.12	0	0	0	0	0	0	0	0	0	0	0	0	0	0	0	0	0	0.000226398	0	0	0	0	0	0	0	0	0	0	0	0.00115964	0	0	0.000107718	0	0	0	0	0	0	0	0	0	0	0	0	0	0	0	0
CM.8.1.3	0	0	0	0	0	0	0	0	0	0	0	0	0	0	0	0	0	0	0	0	0	0	0	0	0	0	0	0	0	0	0	0	0	0	0	0	0	0	0	0	0	0	0	0	0	0	0	0	0
GV.1	0	0	0	0	0	0	0	0	0	0	0	0	0	0	0	0	0	0	0	0.00177305	0	0	0	0	0	0	0	0	0	0	0	0	0	0	0	0	0	0	0	0	0	0	0	0	0	0	0	0	0
FP.3	0	0	0	0	0	0	0	0	0	0	0	0	0	0	0	0	0	0	0	0	0	0	0	0	0	0	0	0	0	0	0	0	5.3859e-05	0	0	0	0	0	0	0	0	0	0.0026455	0	0	0	0	0	0
XBB.1.9.7	0	0	0	0	0	0	0	0	0	0	0	0	0	0	0	0	0	0	0	0	0	0	0	0	0	0	0	0	0	0	0	0	0	0	0	0	0	0	0	0	0	0	0.0026455	0	0	0	0	0	0
FL.29	0	0	0	0	0	0	0	0	0	0	0	0	0	0	0	0	0	0	0	0	0	0	0	0	0	0	0	0	0	0	0.00327869	0	0	0	0	0	0	0	0	0	0	0	0	0	0	0	0	0	0
CH.1.1.5	0	0	0	0	0	0	0	0	0	0	0	0	0	0	0	0	0	0	0	0	0	0	0	6.8738e-05	0.01167	0	0	0	0	0	0	0	0.00183121	0	0	0	0	0	0	0	0	0	0	0	0	0	0	0	0.000350018
XBB.1.5.19	0	0	8.78194e-05	0	0	0	0	0	0	0	0.000750469	0	0.00207774	0	0	0	0	0	0	0.0035461	0	0	0	0.000412428	0.00120724	0	0	0	0	0	0.00163934	0.000560538	0.00269295	0	0	0	0	0	0	0	0	0.0130293	0	0	0	0	0	0	0.0059503
XBF.9	0	0	0.000351278	0	0	0	0.000569801	0	0	0	0	0	8.65726e-05	0	0	0	0	0	0	0	0	0	0	0	0	0	0	0	0	0	0	0	0.000377013	0	0	0	0	0	0	0	0	0	0	0	0	0	0	0	0
XBB.2.7.1	0	0	0	0	0	0	0	0	0	0	0	0	0	0	0	0	0	0	0	0	0	0	0	0	0.00120724	0	0	0	0	0	0	0	0.000161577	0	0	0	0	0	0	0	0	0	0	0	0	0.00336134	0	0	0
XBF.7.1	0	0	0	0	0	0	0	0	0	0	0	0	8.65726e-05	0	0	0	0	0	0	0	0	0	0	0.00034369	0	0	0	0	0	0	0	0	0.000861744	0	0	0	0	0	0	0	0	0	0	0	0.000554939	0	0	0.00609756	0
XBB.1.5.84	0	0	0	0	0	0	0	0	0	0	0	0	0	0	0	0	0	0	0	0	0	0	0	0	0	0	0	0	0	0	0	0	0	0	0	0	0	0	0	0	0	0	0	0	0	0	0	0	0
XBB.1.5.61	0	0	0	0	0	0	0	0	0	0	0	0	0.0028569	0	0	0	0	0	0	0	0	0	0	0.000274952	0	0	0	0	0	0	0	0.000560538	0.000807885	0	0	0	0	0	0	0	0	0	0	0.000959693	0.000554939	0	0	0	0
BN.1.6	0	0	0	0	0	0	0	0	0	0	0	0	0	0	0	0	0	0	0	0	0	0	0	0	0.0028169	0	0	0	0	0	0	0	0	0	0	0	0	0	0	0	0	0	0	0	0	0	0	0	0
XBB.1.5.29	0	0	0	0	0	0	0	0	0	0	0	0	0	0	0	0	0	0	0	0	0	0	0	0	0	0	0	0	0	0	0	0	0	0	0	0	0	0	0	0	0	0	0	0	0	0	0	0	0
BN.1.4.1	0	0	0.000263458	0	0	0	0	0	0	0	0	0	0	0	0	0	0	0	0	0	0	0	0	0.000549904	0	0	0	0	0	0.000386548	0	0.000280269	0.000107718	0	0	0	0	0	0	0	0	0	0	0.000959693	0.00110988	0	0	0	0
CH.1.1	0	0	0.0191446	0.0202451	0	0	0.101425	0	0.0136054	0	0	0	0.0127262	0	0.038961	0.0059952	0	0.000452796	0	0.00177305	0	0	0.020362	0.059802	0.0579477	0	0	0	0	0.0247391	0.0311475	0.0294283	0.0704476	0	0	0	0	0	0.0524109	0	0.0609418	0.0586319	0.00793651	0.0335893	0.0249723	0.00168067	0	0.134146	0.0329016
XBJ.1	0	0	0	0	0	0	0	0	0	0	0	0	0	0	0	0	0	0	0	0	0	0	0	0	0	0	0	0	0	0	0	0	0	0	0	0	0	0	0	0	0	0	0	0	0	0	0	0	0
EL.1	0	0	0.00219549	0.000266383	0	0	0.0017094	0	0	0	0	0	0	0	0	0	0	0	0	0	0	0	0.00226244	0.00206214	0.00160966	0	0	0	0	0.00541167	0.00491803	0.000280269	0.000269295	0	0	0	0	0	0	0	0	0	0	0.00287908	0.000554939	0	0	0	0
XBB.2.7	0	0	0	0.000266383	0	0	0	0	0	0	0	0	0	0	0	0	0	0	0	0	0	0	0	0	0	0	0	0	0	0	0	0	0	0	0	0	0	0	0	0	0	0	0	0	0	0	0	0	0
XBB.1.4	0	0	0.000439097	0.000266383	0	0	0.00911681	0	0	0	0.00150094	0	0.000173145	0	0	0	0	0	0	0	0	0	0	6.8738e-05	0	0	0	0	0	0.000773096	0	0.000280269	5.3859e-05	0	0	0	0	0	0	0	0	0	0	0	0	0	0	0	0.00525026
XBB.1.5.9	0	0	0	0	0	0	0	0	0	0	0	0	0.00259718	0	0	0	0	0	0	0	0	0	0	0	0	0	0	0	0	0	0	0	0.000161577	0	0	0	0	0	0	0	0	0	0	0	0.000554939	0	0	0.00304878	0
XBB.1.5.2	0	0	8.78194e-05	0	0	0	0	0	0	0	0	0	0.00328976	0	0	0	0	0	0	0	0	0	0	6.8738e-05	0.000804829	0	0	0	0	0	0	0.000560538	0.000430872	0	0	0	0	0	0	0	0	0	0	0	0	0	0	0	0
XBF.5	0	0	0	0.0322323	0	0	0	0	0	0	0	0	0	0	0	0	0	0	0	0	0	0	0	6.8738e-05	0	0	0	0	0	0.00154619	0	0	0.000107718	0	0	0	0	0	0	0	0	0	0	0	0	0	0	0	0
XBB.1.30	0	0	0	0	0	0	0	0	0	0	0	0	0.00121202	0	0	0.00119904	0	0	0	0	0	0	0	6.8738e-05	0	0	0	0	0	0	0	0	0	0	0	0	0	0	0	0	0	0	0	0	0	0	0	0	0
XBB.1.5.95	0	0	0.000263458	0.000266383	0	0	0	0	0	0	0	0	0.00328976	0	0	0.00119904	0	0	0	0	0	0	0.00226244	0.00130602	0.000402414	0	0	0	0	0	0	0.000280269	0.00306996	0	0	0	0	0	0	0	0.00277008	0	0	0.000959693	0	0	0	0	0.000700035
XBB.3.2	0	0	8.78194e-05	0	0	0	0	0	0	0	0	0	0	0	0	0	0	0	0	0	0	0	0	0	0	0	0	0	0	0	0.00327869	0	0	0	0	0	0	0	0	0	0	0	0	0	0	0	0	0	0
XBF.2	0	0	0	0.0202451	0	0	0	0	0	0	0	0	0	0	0	0	0	0	0	0	0	0	0.00226244	0	0	0	0	0	0	0	0	0	0	0	0	0	0	0	0	0	0	0	0	0	0	0	0	0	0
XBB.1.24	0	0	0	0	0	0	0	0	0	0	0	0	0	0	0	0	0	0	0	0	0	0	0	0	0	0	0	0	0	0	0	0	0	0	0	0	0	0	0	0	0	0	0	0	0	0	0	0	0
BN.1.2.6	0	0	8.78194e-05	0	0	0	0	0	0	0	0	0	0	0	0	0	0	0.00181118	0	0	0	0	0	0.000481166	0	0	0	0	0	0	0	0	0	0	0	0	0	0	0	0	0.00554017	0	0	0.000959693	0	0	0.0052356	0	0
XBB.1.5.20	0	0	0.000263458	0.000532765	0	0	0.0022792	0.125	0.00680272	0	0	0	0.00225089	0	0.0021645	0	0	0	0	0	0	0	0	0.0019934	0.00241449	0	0	0	0	0.000773096	0	0.0140135	0.011095	0	0	0	0	0	0.00314465	0	0	0	0	0.00191939	0.00499445	0.00168067	0	0.0152439	0.00280014
CJ.1.3.2	0	0	0	0	0	0	0	0	0	0	0	0	0	0	0	0	0	0	0	0	0	0	0	0	0	0	0	0	0	0	0	0	0	0	0	0	0	0	0	0	0.00277008	0	0	0	0	0	0	0	0
XBF.3	0	0	0.000966014	0.00905701	0	0	0	0	0	0	0	0	0.00103887	0	0	0	0	0	0	0	0	0	0.00226244	0.00109981	0.0028169	0	0	0	0	0.00231929	0	0	0.00113104	0	0	0	0	0	0	0	0	0	0	0	0	0	0	0	0
BN.1.5	0	0	0.000175639	0.000266383	0	0	0.0022792	0.025	0	0	0.000375235	0	0.00112544	0	0.00649351	0	0	0	0	0	0	0	0.00678733	0.00412428	0.00402414	0	0	0	0	0.00193274	0.00491803	0.00196188	0.000861744	0.0714286	0	0	0	0	0.0115304	0	0.00277008	0	0	0	0	0	0	0	0.00280014
XBB.6.1	0	0	0	0	0	0	0	0	0	0	0	0	0	0	0	0	0	0	0	0	0	0	0	0	0	0	0	0	0	0.00115964	0	0	0	0	0	0	0	0	0	0	0	0	0	0	0	0	0	0	0
CH.1.1.31	0	0	0	0	0	0	0	0	0	0	0	0	0	0	0	0	0	0	0	0	0	0	0	0	0	0	0	0	0	0	0	0	0	0	0	0	0	0	0	0	0	0	0	0	0	0	0	0	0
EU.1.1.1	0	0	0.000526917	0	0	0	0.000569801	0	0	0	0	0	0	0	0	0	0	0	0	0	0	0	0	0.00130602	0	0	0	0	0	0	0	0	5.3859e-05	0	0	0	0	0	0	0	0	0	0	0	0	0	0	0	0.000350018
XBB.2.3.11	0	0	0	0	0	0	0	0	0	0	0	0	0	0	0	0	0	0	0	0	0	0	0	0	0	0	0	0	0	0	0	0	0	0	0	0	0	0	0	0	0	0	0	0	0	0.00168067	0	0	0
FL.3	0	0	0	0	0	0	0.0017094	0	0	0	0	0	0	0	0	0	0	0	0	0	0	0	0.00678733	0.00309321	0.000804829	0	0	0	0	0	0	0.00112108	0.0148651	0	0	0	0	0	0.00209644	0	0	0	0	0	0.00110988	0	0	0	0.000350018
XBQ	0	0	0	0	0	0	0	0	0	0	0	0	0	0	0	0	0	0	0	0	0	0	0	0	0	0	0	0	0	0.000386548	0	0.000560538	0.000754026	0	0	0	0	0	0	0	0	0	0	0.000959693	0	0	0	0	0
XBB.1.5.52	0	0	0.000526917	0	0	0	0.002849	0	0	0	0	0	0.000606008	0	0.0021645	0	0	0.000226398	0	0	0	0	0	0.00178719	0.00160966	0	0	0	0	0.00347893	0.00163934	0.000840807	0.00597835	0	0	0	0	0	0.00733753	0	0	0	0	0.00191939	0	0.00168067	0	0	0.00105005
CH.1.1.25	0	0	8.78194e-05	0	0	0	0	0	0	0	0	0	8.65726e-05	0	0	0	0	0	0	0	0	0	0	0.000206214	0.00241449	0	0	0	0	0	0	0	0	0	0	0	0	0	0.00419287	0	0.00277008	0	0	0	0	0	0	0	0.00245012
XBB.1.5.99	0	0	0.0105383	0	0	0	0	0	0	0	0	0	0	0	0.0021645	0	0	0	0	0	0	0	0	0.000824856	0	0	0	0	0	0	0	0	0	0	0	0	0	0	0	0	0	0.00325733	0	0	0	0	0	0	0
XBB.1.45.1	0	0	0	0	0	0	0	0	0	0	0	0	0	0	0	0	0	0	0	0	0	0	0	0	0	0	0	0	0	0.000386548	0	0	0	0	0	0	0	0	0	0	0	0	0	0	0	0.00168067	0	0	0
XBK.1	0	0	0.0036006	0	0	0	0.000569801	0	0	0	0	0	0	0	0.0021645	0	0	0	0	0	0	0	0	0.00536156	0.00764588	0	0	0	0	0.00347893	0.00983607	0.000840807	0	0	0	0	0	0	0.00314465	0	0	0	0	0	0.000554939	0	0	0	0.00490025
FD.4	0	0	0.000175639	0	0	0	0.0017094	0	0	0	0	0	0.000606008	0	0	0	0	0	0.0030581	0	0	0	0	0.000274952	0	0.0357143	0	0	0	0.000386548	0	0	0.00172349	0	0	0	0	0	0	0	0	0	0	0	0	0	0	0	0.00245012
GD.3	0	0	0	0	0	0	0	0	0	0	0	0	0	0	0	0	0	0	0	0	0	0	0	0	0	0	0	0	0	0	0	0	0	0.0238095	0	0	0	0	0	0	0	0	0	0	0.00110988	0.00168067	0	0	0
XBB.1.5.83	0	0	0	0	0	0	0	0	0	0	0	0	0	0	0	0	0	0	0	0	0	0	0	0	0	0	0	0	0	0	0.00163934	0	0	0	0	0	0	0	0	0	0	0	0	0	0	0	0	0	0
BN.1.2.7	0	0	0	0.000799148	0	0	0	0	0	0	0	0	0	0	0	0	0	0	0	0	0	0	0	0	0	0	0	0	0	0	0	0	0	0	0	0	0	0	0	0	0	0	0	0	0	0	0	0	0
BN.1.3.6	0	0	0	0	0	0	0	0	0	0.00653595	0	0	0.000173145	0	0	0	0	0	0	0	0	0	0	0.000206214	0.000402414	0	0	0	0	0	0	0	0	0.0119048	0	0	0	0	0	0	0	0	0	0	0	0	0	0	0.00105005
XBB.1.5.38	0	0	0.00219549	0	0	0	0	0	0	0	0	0	0	0	0.00649351	0	0	0	0	0	0	0	0.00678733	0.00206214	0	0	0	0	0	0	0	0.000840807	0.000484731	0	0	0	0	0	0	0	0	0.029316	0	0	0	0	0	0	0
FL.9	0	0	0	0	0	0	0	0	0	0	0	0	0	0	0	0	0	0	0	0	0	0	0	0.000274952	0	0	0	0	0	0.000386548	0	0	0.00161577	0	0	0	0	0	0	0	0	0	0	0	0.000554939	0	0	0	0
XBB.1.5.64	0	0	0	0	0	0	0	0	0	0	0	0	0	0	0	0	0	0	0	0	0	0	0	0	0	0	0	0	0	0	0	0	0	0	0	0	0	0	0	0	0	0	0	0	0	0	0	0	0
XBB.1.5	0	0.32	0.0988847	0.0948322	0	0.5	0.121937	0.125	0.0272109	0.00326797	0.0806754	0	0.276686	0	0.227273	0.148681	0.2	0.00339597	0.107034	0.673759	0.75	0	0.128959	0.114243	0.153722	0.535714	0.0327869	0	0.117647	0.225744	0.129508	0.176289	0.189638	0.0119048	0.6	0.0344828	0	0	0.0964361	0.115385	0.0443213	0.247557	0.031746	0.296545	0.403996	0.0907563	0.0942408	0.20122	0.108855
XBB.1.5.5	0	0	0	0.000266383	0	0	0.0011396	0	0	0	0	0	0.00129859	0	0.004329	0	0	0	0	0.00531915	0	0	0	0.00137476	0.00241449	0	0	0	0	0.00270584	0	0.000840807	0.000377013	0	0	0	0	0	0	0	0	0	0	0	0.000554939	0.00168067	0	0	0
XBB.1.5.33	0	0	0.000263458	0.00106553	0	0	0.0011396	0	0	0	0	0	0.00805125	0	0.004329	0	0	0	0	0	0	0	0	0.000824856	0.00160966	0	0	0	0	0.000773096	0	0.00196188	0.00220822	0.0119048	0	0	0	0	0.00314465	0.192308	0	0	0	0.00383877	0.00110988	0	0	0.00914634	0
XBB.2.3.3	0	0	0	0	0	0	0	0	0	0	0	0	0	0	0	0	0	0	0	0	0	0	0	0	0	0	0	0	0	0	0	0	0	0	0	0	0	0	0	0	0	0	0	0	0	0.010084	0	0	0
XBB.1.5.47	0	0	8.78194e-05	0.000266383	0	0	0.0045584	0.025	0	0	0	0	0.00034629	0	0	0	0	0	0	0	0	0	0	0.000962332	0.000804829	0	0	0	0	0.000386548	0.00163934	0.00420404	0.0105564	0	0	0	0	0	0	0	0	0	0	0.00287908	0.000554939	0	0	0	0.00350018
BN.1.3.1	0	0	0.00175639	0.000532765	0	0	0.000569801	0.025	0	0	0.0011257	0	8.65726e-05	0	0.00865801	0	0	0	0	0	0	0	0	0.0103107	0.0056338	0	0	0	0	0.00309239	0	0.00112108	0.00166963	0.0238095	0	0	0	0	0.00838574	0	0.0360111	0.029316	0	0.000959693	0.00277469	0	0	0	0.00280014
BY.1.1.1	0	0	0	0	0	0	0	0	0	0	0	0	0	0	0	0	0	0	0	0	0	0	0	0.000137476	0	0	0	0	0	0.000386548	0	0	0	0	0	0	0	0	0	0	0	0	0	0	0	0	0	0	0.000350018
XBF.1	0	0	0	0.00186468	0	0	0.000569801	0	0	0	0	0	0	0	0	0	0	0	0	0	0	0	0	0	0	0	0	0	0	0	0	0.000280269	0.000161577	0	0	0	0	0	0	0	0	0	0	0	0	0	0	0	0
XBB.1.28.1	0	0	0.000175639	0	0	0	0	0	0	0	0	0	0	0	0	0	0	0	0	0	0	0	0	0	0	0	0	0	0	0	0	0	0	0	0	0	0	0	0	0	0	0	0	0	0	0	0	0	0.00140007
BL.1	0	0	0	0	0	0	0	0	0	0	0	0	0	0	0	0	0	0	0	0	0	0	0	0	0	0	0	0	0	0	0.00163934	0	0	0	0	0	0	0	0	0	0	0	0	0	0	0	0	0	0
CJ.1.3	0	0	0.00201985	0	0	0	0	0	0	0	0	0	8.65726e-05	0	0	0	0	0	0	0	0	0	0	0.000274952	0	0	0	0	0	0	0	0	0	0	0	0	0	0	0	0	0	0	0	0	0	0	0	0	0
XBY	0	0	0	0.00266383	0	0	0	0	0	0	0	0	0	0	0	0	0	0	0	0	0	0	0	0	0	0	0	0	0	0	0	0	0	0	0	0	0	0	0	0	0	0	0	0	0	0	0	0	0
XBB.1.5.57	0	0	0.00245894	0	0	0	0	0	0	0	0	0	0	0	0	0	0	0	0	0	0	0	0	0.000481166	0	0	0	0	0	0	0.00163934	0.00140135	0.000377013	0	0	0	0	0	0	0	0	0	0.0026455	0	0	0	0	0	0.000350018
XBB.1.5.15	0	0	0.000351278	0.000799148	0	0	0.00740741	0	0	0	0.00712946	0	0.00311661	0	0.004329	0.00839329	0	0	0.0275229	0.0319149	0	0	0	0.00295573	0.00241449	0.0357143	0	0	0	0.00309239	0.00491803	0.0112108	0.00457801	0	0	0	0	0	0.00209644	0	0	0.00651466	0	0.00959693	0.00499445	0.00168067	0	0.00609756	0.00350018
XBB.1.5.11	0	0	0.000175639	0	0	0	0.0034188	0	0	0	0	0	0.00380919	0	0.004329	0.00239808	0	0	0	0.0035461	0	0	0	0.00137476	0.000804829	0	0	0	0	0.000386548	0	0.00504484	0.00129262	0	0	0	0	0	0.00209644	0.0192308	0	0	0	0	0	0	0	0	0.00315016
EV.1	0	0	0	0	0	0	0	0	0	0	0	0	0	0	0	0	0	0	0	0	0	0	0	0	0	0	0	0	0	0	0	0	0.000269295	0	0	0	0	0	0	0	0	0	0	0.000959693	0	0	0	0	0
FL.27	0	0	0.000263458	0	0	0	0.000569801	0	0.00680272	0	0	0	0	0	0.004329	0.00239808	0	0	0	0	0	0	0.00226244	0.000137476	0.00120724	0	0	0	0	0.000386548	0	0.00336323	0.000484731	0	0	0	0	0	0	0	0	0	0	0.00287908	0	0	0	0	0
DS.3	0	0	0	0	0	0	0	0	0	0	0	0	0	0	0	0	0	0	0	0	0	0	0	0	0.00442656	0	0	0	0	0	0	0	5.3859e-05	0	0	0	0	0	0	0	0	0	0	0	0	0	0	0	0
XBB.1.5.48	0	0	0.000175639	0.000532765	0	0	0.0017094	0	0	0	0.000750469	0	0.00528093	0	0	0	0	0	0	0	0	0	0.00226244	0.00068738	0.0028169	0	0	0	0	0.00347893	0	0.00700673	0.00414714	0	0	0	0	0	0.0178197	0	0	0	0	0.00287908	0.00277469	0	0	0	0.000700035
XBL.1	0	0	0	0.0015983	0	0	0	0	0	0	0	0	0	0	0	0	0	0.000226398	0	0	0	0	0	0.000137476	0	0	0	0	0	0	0	0.000280269	0	0	0	0	0	0	0	0	0	0	0	0	0	0.00336134	0	0	0
XBB.1.9.1	0	0	0.00333714	0.00559403	0	0	0.00797721	0	0.0612245	0.0130719	0	0	0.00277032	0	0.012987	0.00119904	0	0.000905592	0.0030581	0	0	0	0.00678733	0.0107919	0.00804829	0	0.0163934	0	0.170588	0.00927716	0.0114754	0.0179372	0.0176119	0	0	0	0	0	0.00838574	0	0	0	0.0555556	0.0508637	0.017758	0.00672269	0.0732984	0.00304878	0.0080504
XBF.4	0	0	0	0	0	0	0	0	0	0	0	0	0	0	0	0	0	0	0	0	0	0	0	6.8738e-05	0	0	0	0	0	0	0	0	0.00247751	0	0	0	0	0	0	0	0	0	0	0	0	0	0	0	0.00105005
XBB.1.5.69	0	0	0	0	0	0	0	0	0	0	0	0	0.00034629	0	0	0	0	0	0	0	0	0	0	0	0	0	0	0	0	0	0	0	5.3859e-05	0	0	0	0	0	0	0	0	0	0	0	0	0	0	0	0
BM.1.1.5	0	0	0	0	0	0	0.000569801	0	0	0	0	0	0	0	0	0	0	0	0	0	0	0	0	0	0	0	0	0	0	0	0	0.000280269	0.000215436	0	0	0	0	0	0	0	0	0	0	0.000959693	0	0	0	0	0
GC.2	0	0	0	0	0	0	0	0	0	0	0	0	0	0	0	0	0	0	0	0	0	0	0	6.8738e-05	0	0	0	0	0	0	0	0	0	0	0	0	0	0	0	0	0	0	0	0	0	0	0	0	0
XBB.1.43	0	0	0	0	0	0	0	0	0	0	0	0	0	0	0	0	0	0	0	0	0	0	0	0	0	0	0	0	0	0	0	0	0	0	0	0	0	0	0	0	0	0	0.0026455	0	0	0	0	0	0
FL.17	0	0	8.78194e-05	0.000532765	0	0	0.000569801	0	0	0.00980392	0	0	0	0	0	0	0	0	0	0	0	0	0	0.000412428	0	0	0	0	0	0.000386548	0	0.00252242	0.000430872	0	0	0	0	0	0	0	0	0	0	0.000959693	0	0.00168067	0	0.00304878	0.00175009
XBB.1.5.51	0	0	0	0.0045285	0	0	0.000569801	0	0	0	0	0	0.00173145	0	0	0.00119904	0	0	0	0	0	0	0	0.000481166	0.000804829	0	0	0	0	0.000386548	0	0.000280269	0.00102332	0	0	0	0	0	0	0	0	0	0	0	0	0	0	0	0.000350018
FL.14	0	0	0	0	0	0	0	0	0	0	0	0	0	0	0	0	0	0	0	0	0	0	0	0	0	0	0	0	0	0	0	0	0	0	0	0	0	0	0	0	0	0	0	0	0	0	0	0	0
BN.1.4.3	0	0	0.000351278	0.000266383	0	0	0.0022792	0	0	0	0	0	0	0	0.0021645	0	0	0	0	0	0	0	0	0.00178719	0	0	0	0	0	0	0.00163934	0.00252242	0.000107718	0.25	0	0	0	0	0.00104822	0	0	0	0	0	0.00166482	0	0.0052356	0	0.000350018
BA.2.75.4	0	0	0	0	0	0	0	0	0	0	0	0	0	0	0	0	0	0	0	0	0	0	0	0.000274952	0	0	0	0	0	0	0	0	0	0	0	0	0	0	0	0	0	0	0	0	0	0	0	0	0.00245012
XBB.1.5.25	0	0	0.000263458	0.000266383	0	0	0	0	0	0	0	0	0	0	0	0	0	0	0	0	0	0	0	0.000137476	0	0	0	0	0	0	0	0	0.000323154	0	0	0	0	0	0	0	0	0	0	0	0	0	0	0	0
XBB.1.5.16	0	0	0.000790375	0.000266383	0	0	0	0	0	0	0	0	0.000952299	0	0	0.00119904	0	0	0	0	0	0	0	0.00192466	0.00684105	0	0.0163934	0	0	0.000773096	0	0.00168161	0.00441644	0	0	0	0	0	0	0	0	0.019544	0	0.0431862	0.00110988	0	0	0.0182927	0.00105005
EK.2.1	0	0	0	0	0	0	0	0	0	0	0	0	0.000259718	0	0	0	0	0	0	0	0	0	0	0	0	0	0	0	0	0	0	0	5.3859e-05	0	0	0	0	0	0	0	0	0	0	0	0	0	0	0	0
XBB.1.5.13	0	0.02	0.00447879	0.00346297	0	0	0.014245	0	0.0136054	0	0.00300188	0	0.00363605	0	0.0238095	0.0839329	0	0.000226398	0.0030581	0.00177305	0	0	0.00678733	0.0114105	0.0148893	0	0	0	0	0.00657132	0.00163934	0.0190583	0.0185275	0	0	0	0	0	0	0	0.00277008	0.00325733	0.0026455	0.00959693	0.00166482	0.00168067	0.0052356	0	0.0105005
BM.2	0	0	0	0	0	0	0	0	0	0	0	0	0	0	0	0	0	0	0	0	0	0	0	0	0	0	0	0	0	0	0.00163934	0	0	0	0	0	0	0	0	0	0	0	0	0	0	0	0	0	0
XBB.1.5.67	0	0	0.000526917	0.000266383	0	0	0.000569801	0	0	0	0	0	0.00467492	0	0	0	0	0	0.00611621	0	0	0	0	0.00034369	0	0	0	0	0	0.00927716	0	0.000840807	0.000377013	0	0	0	0	0	0.00104822	0	0	0	0	0.00575816	0	0.00168067	0	0	0.000350018
XBU	0	0	0	0	0	0	0	0	0	0	0	0	0	0	0	0	0	0	0	0	0	0	0	6.8738e-05	0	0	0	0	0	0.00270584	0	0	0.000215436	0	0	0	0	0	0	0	0	0	0	0.000959693	0	0	0	0	0.000350018
FL.13.3	0	0	0	0	0	0	0.000569801	0	0	0.00326797	0	0	0	0	0	0	0	0	0	0	0	0	0	0	0.0084507	0	0	0	0	0	0	0	5.3859e-05	0	0	0	0	0	0	0	0	0	0	0	0	0	0	0	0
CA.3.1	0	0	0	0	0	0	0	0	0	0	0	0	0.000259718	0	0	0	0	0	0	0	0	0	0	0	0.000402414	0	0	0	0	0	0	0	5.3859e-05	0	0	0	0	0	0	0	0	0	0	0	0	0	0	0	0
XBB.1.5.56	0	0	0	0	0	0	0	0	0	0	0	0	0.000173145	0	0	0	0	0	0	0	0	0	0	0.000137476	0	0	0	0	0	0	0	0	0.000215436	0	0	0	0	0	0.00524109	0	0	0	0	0	0	0	0	0	0.000350018
XBB.1.5.75	0	0	0.000351278	0	0	0	0.0017094	0	0	0	0	0	8.65726e-05	0	0	0.00239808	0	0	0	0.00177305	0	0	0	0.000481166	0.000402414	0	0	0	0	0	0.00327869	0.007287	5.3859e-05	0	0	0	0	0	0	0	0	0	0	0	0.000554939	0	0	0	0
BR.3	0	0	0	0.00506127	0	0	0	0	0	0	0	0	0	0	0	0	0	0	0	0	0	0	0.00226244	0.000137476	0	0	0	0	0	0	0	0	0	0	0	0	0	0	0.0104822	0	0	0	0	0	0.000554939	0	0	0	0
CH.1.1.11	0	0	0.00105383	0.00905701	0	0	0.0039886	0	0	0.00326797	0	0	0.00155831	0	0.004329	0	0	0	0	0	0	0	0.00226244	0.00529282	0	0	0	0	0	0.00347893	0.00327869	0.00336323	0.0023698	0	0	0	0	0	0	0	0.0941828	0.00651466	0.010582	0.000959693	0.00443951	0	0.0104712	0.0213415	0.00455023
XBB.1.15	0	0	0	0.000799148	0	0	0	0	0	0	0.00525328	0	0.00216431	0	0	0.00839329	0	0	0.030581	0.0673759	0	0	0	0	0.000804829	0	0.147541	0	0	0.000773096	0	0.00112108	0.000700167	0	0	0	0	0	0.00104822	0.153846	0	0	0	0	0.000554939	0	0	0	0
BL.1.5	0	0	0	0	0	0	0	0	0	0	0	0	0	0	0	0	0	0	0	0	0	0	0	0	0	0	0	0	0	0	0	0	0	0	0	0	0	0	0	0	0	0	0	0	0	0	0	0	0
DC.1	0	0	0	0	0	0	0	0	0	0	0	0	0	0	0	0	0	0	0	0	0	0	0	0	0	0	0	0	0	0	0	0	0	0	0	0	0	0	0	0	0	0	0	0	0	0	0	0	0
XBB.2.4	0	0	0.000614736	0.000266383	0	0	0.000569801	0	0.00680272	0	0	0	8.65726e-05	0	0	0	0	0	0	0	0	0	0	0.00103107	0.000804829	0	0	0	0	0.0320835	0	0.00112108	0.000969462	0	0	0	0	0	0.00209644	0	0	0	0	0.00383877	0	0.00168067	0	0	0.00280014
CH.1.1.15	0	0	0.000175639	0	0	0	0	0	0	0	0	0	8.65726e-05	0	0	0	0	0	0	0	0	0	0	0.00281826	0.000804829	0	0	0	0	0	0	0	0.00269295	0	0	0	0	0	0	0	0	0	0	0.00575816	0	0	0	0	0.000350018
FF.1	0	0	0	0	0	0	0	0	0	0	0	0	0	0	0	0	0	0	0	0	0	0	0	0	0	0	0	0	0	0	0	0	0.000323154	0	0	0	0	0	0	0	0	0	0	0	0	0	0	0	0
XBB.1.11.1	0	0	0.000175639	0	0	0	0	0	0	0.346405	0	0	0	0	0	0	0	0.000226398	0	0	0	0	0	0.000137476	0.000402414	0	0	0	0	0.000386548	0	0.000280269	5.3859e-05	0	0	0	0	0	0	0	0	0	0.0238095	0	0.00110988	0.00168067	0	0	0.000350018
XBF.6	0	0	0	0.0122536	0	0	0	0	0	0	0	0	0	0	0	0	0	0	0	0	0	0	0	0.00185593	0	0	0	0	0	0	0	0	0	0	0	0	0	0	0	0	0	0	0	0	0	0	0	0	0.000350018
XBB.1.5.17	0	0	0.000175639	0.00133191	0.666667	0	0.0022792	0	0	0	0.00262664	0	0.00484807	0	0	0.00359712	0	0	0	0.00177305	0	0	0.00226244	0.00130602	0.00120724	0.0357143	0	0	0.0588235	0	0.00983607	0.00168161	0.000807885	0	0	0	0	0	0	0	0	0	0	0.000959693	0.00332963	0.00336134	0	0.00304878	0.00245012
XBB.1.5.59	0	0	0	0.000532765	0	0	0	0	0	0	0	0	8.65726e-05	0	0	0	0	0	0	0	0	0	0	0	0	0	0	0	0	0	0	0	0.000377013	0	0	0	0	0	0	0	0	0	0	0	0	0	0	0	0.000700035
XBB.1.36	0	0	0	0	0	0	0	0	0.00680272	0	0	0	0	0	0	0	0	0	0	0	0	0	0	0	0	0	0	0	0	0	0	0	0	0	0	0	0	0	0	0	0	0	0.026455	0	0	0	0	0	0
FL.25	0	0	0	0.000266383	0	0	0	0	0	0	0	0	0	0	0	0	0	0	0	0	0	0	0	0	0	0	0	0	0.0117647	0	0	0	0	0	0	0	0	0	0	0	0	0	0	0	0	0	0	0	0
BM.1.1.3	0	0	0	0	0	0	0.0017094	0	0	0	0	0	0	0	0	0	0	0	0	0	0	0	0	0	0	0	0	0	0	0	0	0	0.00053859	0	0	0	0	0	0	0	0	0	0	0	0	0	0	0	0
XBB.1.5.77	0	0	0.000175639	0	0	0	0	0	0	0	0.000375235	0	0.000692581	0	0.00649351	0.0131894	0	0	0.64526	0.0159574	0	0	0	0.000137476	0.000804829	0	0.0491803	0	0	0.00773096	0	0.00224215	0.00161577	0	0	0	0	0	0.00104822	0.173077	0	0	0	0.000959693	0	0	0	0.097561	0
XBB.1.5.62	0	0	8.78194e-05	0	0	0	0	0	0	0	0	0	0.000865726	0	0	0.00119904	0	0	0	0	0	0	0.00678733	0.00529282	0.000402414	0	0	0	0	0.000773096	0	0.00196188	0.00231594	0	0	0	0	0	0.00104822	0	0	0	0	0.000959693	0.00221976	0	0	0	0.000700035
FD.3	0	0	0	0	0	0	0	0	0	0	0	0	0	0	0	0	0	0	0	0	0	0	0	0	0	0	0	0	0	0.000386548	0.0163934	0	0	0	0	0	0	0	0	0	0	0	0	0	0	0	0	0	0
XBB.1.24.3	0	0	0	0	0	0	0	0	0	0	0	0	0	0	0	0	0	0	0	0	0	0	0	0	0	0	0	0	0	0	0	0	0	0	0	0	0	0	0	0	0	0	0	0	0	0	0	0	0
EG.1	0	0	0.000526917	0.0114544	0	0	0.0039886	0	0.0136054	0	0	0	0.000173145	0	0.0021645	0	0	0	0	0	0	0	0.00904977	0.00508661	0.0028169	0	0	0	0	0.00193274	0	0.00252242	0.00161577	0	0	0	0	0	0.00524109	0	0	0	0.00529101	0	0.00221976	0.00336134	0	0	0.0080504
XBB.1.5.49	0	0	0.000263458	0.000266383	0	0	0	0	0	0	0	0	0.00303004	0	0	0.00359712	0	0	0.0030581	0	0	0	0.00226244	0.00123728	0	0	0	0	0	0.000773096	0	0.00168161	0.000861744	0	0	0	0	0	0.00209644	0.0384615	0	0	0.0026455	0	0.00110988	0	0	0	0.00175009
XBL	0	0	0	0	0	0	0	0	0	0	0	0	0	0	0	0	0	0	0	0	0	0	0	0.000412428	0	0	0	0	0	0	0	0	0	0	0	0	0	0	0	0	0	0	0	0	0.000554939	0	0	0	0
XBF	0	0	0.00579608	0.196058	0	0	0.0159544	0	0	0	0	0	0.00709895	0	0.0151515	0.00119904	0	0	0	0	0	0	0.00452489	0.00921089	0.0414487	0	0	0	0	0.00502513	0.0344262	0.0109305	0.0101794	0	0	0	0	0	0.00943396	0	0.00554017	0.00651466	0	0.00383877	0.00332963	0.00168067	0	0.00304878	0.040602
XBB.8.1	0	0	0	0	0	0	0	0	0.00680272	0	0	0	0	0	0	0	0	0	0	0	0	0	0	6.8738e-05	0.000402414	0	0	0	0	0.000773096	0	0.00112108	0	0	0	0	0	0	0	0	0	0	0	0	0	0	0	0	0
XBB.1.5.66	0	0	0.000614736	0.000799148	0	0	0	0	0	0	0.000375235	0	0.000865726	0	0	0	0	0	0	0	0	0	0	0.00034369	0.000402414	0	0	0	0.00588235	0.00579822	0	0	0.000269295	0	0	0	0	0	0	0	0	0	0	0	0	0	0.0052356	0.0152439	0
EG.3	0	0	0	0	0	0	0	0	0	0	0	0	0	0	0	0	0	0	0	0	0	0	0	0.000137476	0.0128773	0	0	0	0	0	0	0	0.000107718	0	0	0	0	0	0	0	0	0	0.0026455	0	0	0	0	0	0
GJ.3	0	0	0	0	0	0	0	0	0	0	0	0	0	0	0	0	0	0	0	0	0	0	0	0	0	0	0	0	0	0	0	0	0	0	0	0	0	0	0	0	0	0	0	0	0	0.00168067	0	0	0
XBB.1.5.14	0	0	0.00298586	0	0	0	0.011396	0	0	0	0	0	0	0	0.012987	0	0	0	0	0	0	0	0.00226244	0.0039868	0.00241449	0	0	0	0	0.00270584	0.00163934	0.0184978	0.000861744	0	0	0	0	0	0.00419287	0	0	0	0	0	0.00110988	0	0	0	0.00280014
BR.1	0	0	0.000263458	0	0	0	0	0	0	0	0	0	0	0	0	0	0	0	0	0	0	0	0	0.000481166	0	0	0	0	0	0	0	0	5.3859e-05	0	0	0	0	0	0	0	0	0	0	0	0	0	0	0	0
CJ.1	0	0	0.000526917	0.000266383	0	0	0.000569801	0	0	0	0	0	0.000779153	0	0	0	0	0	0	0	0	0	0	0.000137476	0	0	0	0	0	0.000386548	0	0.000280269	5.3859e-05	0	0	0	0	0	0	0	0	0	0	0	0.00221976	0	0	0	0
FE.1.1	0	0	0	0	0	0	0	0	0	0	0.00637899	0	0	0	0	0	0	0	0	0	0	0	0	0	0	0	0	0	0	0	0	0	0	0	0	0	0	0	0	0	0	0	0	0	0	0	0	0	0
XBB.1.37.1	0	0	8.78194e-05	0.000266383	0	0	0	0	0	0	0	0	0	0	0	0	0	0	0	0	0	0	0	0	0	0	0	0	0	0	0	0	0	0	0	0	0	0	0	0	0	0	0.010582	0	0	0	0	0	0
XBB.1.5.7	0	0.02	0.00605954	0.00106553	0	0	0.034188	0	0	0	0.000375235	0	0.0105619	0	0.030303	0.0767386	0	0.000226398	0	0.00177305	0	0	0	0.0184905	0.0197183	0	0	0	0	0.0100503	0	0.0243834	0.0467496	0	0	0	0	0	0	0	0	0	0	0.0143954	0.00665927	0	0	0.0152439	0.00350018
XBB.2.3.13	0	0	0	0	0	0	0	0	0	0	0	0	0	0	0	0	0	0	0	0	0	0	0	0	0	0	0	0	0	0.000386548	0	0	0.000161577	0	0	0	0	0	0	0	0	0	0	0	0	0	0	0	0
CM.12	0	0	0	0.00133191	0	0	0	0	0	0	0	0	0.00129859	0	0	0	0	0.00181118	0	0	0	0	0	0	0	0	0	0	0	0	0	0	0.000107718	0	0	0	0	0	0	0	0.235457	0	0	0	0	0	0	0	0
XBR	0	0	0	0	0	0	0	0	0	0	0	0	0.000519436	0	0	0	0	0	0	0	0	0	0	0	0	0	0	0	0	0.000386548	0	0	0	0	0	0	0	0	0	0	0	0	0	0	0.00388457	0	0	0	0
BA.1.18	0	0	0	0	0	0	0	0	0	0	0	0	0	0	0	0	0	0	0	0	0	0	0	0	0	0	0	0	0	0	0	0.000560538	0	0	0	0	0	0	0	0	0	0	0	0	0	0	0	0	0
CA.7	0	0	0.000175639	0.000266383	0	0	0.00512821	0	0	0	0	0	0.000259718	0	0	0	0	0	0	0	0	0	0	0.00034369	0	0	0	0	0	0.00425203	0	0.000280269	0.000646308	0	0	0	0	0	0	0	0	0	0	0	0.00221976	0	0	0	0
XBB.2.3.12	0	0	8.78194e-05	0	0	0	0	0	0	0	0	0	0	0	0	0	0	0	0	0	0	0	0	0	0	0	0	0	0	0.000386548	0	0	0	0	0	0	0	0	0	0	0	0	0	0	0	0.00336134	0	0	0
FL.10	0	0	0.000878194	0.000266383	0	0	0	0	0.129252	0	0	0	8.65726e-05	0	0	0	0	0.000452796	0	0	0	0	0	0.00219962	0.00160966	0	0	0	0.00588235	0	0	0.00532511	0.000754026	0	0	0	0	0	0	0	0	0.00325733	0.010582	0.00383877	0.00221976	0	0.0680628	0	0.000700035
EG.4	0	0	0	0.000799148	0	0	0.000569801	0	0.0204082	0.0653595	0	0	8.65726e-05	0	0	0.00239808	0	0	0	0	0	0	0	0.000137476	0.000804829	0	0	0	0	0.000386548	0	0.00280269	0.000161577	0	0	0	0	0	0	0	0	0	0.00529101	0.00191939	0.0099889	0.00336134	0	0	0.000350018
CM.6.1	0	0	0	0	0	0	0	0	0	0	0	0	0	0	0	0	0	0	0	0	0	0	0	0.000206214	0	0	0	0	0	0	0	0	0	0	0	0	0	0	0	0	0	0	0	0	0	0	0	0	0
XBB.1.34	0	0	0	0.000266383	0	0	0	0	0	0	0	0	8.65726e-05	0	0	0	0	0	0	0	0	0	0	0	0	0	0	0	0	0	0	0	0.000107718	0	0	0	0	0	0	0	0	0	0	0	0.00110988	0.00168067	0	0	0
BN.1.4.4	0	0	0	0	0	0	0	0	0	0	0	0	0	0	0	0	0	0	0	0	0	0	0	0.000412428	0.00603622	0	0	0	0	0	0	0	0	0	0	0	0	0	0	0	0	0	0	0	0	0	0	0.00304878	0
XBB.1.44	0	0	0	0	0	0	0	0	0	0	0	0	0	0	0	0	0	0	0	0	0	0	0	0.000206214	0	0	0	0	0	0	0	0	0	0	0	0	0	0	0	0	0	0	0	0	0.000554939	0	0	0	0
FL.5	0	0	0.000878194	0.0015983	0	0	0.00512821	0	0.102041	0.0359477	0	0	0.000865726	0	0	0	0	0	0	0	0	0	0	0.00384933	0.000402414	0	0	0	0	0.00347893	0.00327869	0.00700673	0.00183121	0.0119048	0	0	0	0	0	0	0	0	0.031746	0.00191939	0.00332963	0.00840336	0.0052356	0	0.00210011
XBF.7	0	0	0	0	0	0	0.0017094	0	0	0	0	0	0	0	0	0	0	0	0	0	0	0	0.00226244	0.000618642	0	0	0	0	0	0	0	0.000280269	0.000484731	0.0119048	0	0	0	0	0	0	0	0	0	0	0	0	0	0	0.000700035
XBB.1.22.2	0	0	0	0	0	0	0	0	0.0340136	0	0	0	0	0	0	0	0	0	0	0	0	0	0	0	0.000402414	0	0	0	0	0	0	0.000280269	0	0	0	0	0	0	0	0	0	0	0.010582	0	0	0	0	0.00304878	0
FL.12	0	0	0.00184421	0.0015983	0	0	0.00512821	0	0.0272109	0	0	0	0	0	0	0	0	0.000452796	0	0	0	0	0	0.000412428	0.000804829	0	0	0	0.00588235	0	0	0.000560538	0.000161577	0	0	0	0	0	0	0	0	0	0.015873	0.000959693	0	0.00336134	0	0	0
XBB.2	0	0	0.000175639	0.00186468	0	0	0	0	0	0.0196078	0	0	0.000259718	0	0	0	0	0	0	0	0	0	0	0.000412428	0.000402414	0	0	0	0	0	0	0.000280269	0.00053859	0	0	0	0	0	0	0	0	0	0.00793651	0.000959693	0	0.0218487	0	0	0
BN.1	0	0.02	0.00166857	0.00665956	0	0	0	0.025	0	0	0	0	0.00121202	0	0	0	0	0.000452796	0	0	0	0	0.00226244	0.00618642	0.0028169	0	0	0	0	0.000386548	0	0.000840807	0.000592449	0.0833333	0	0	0	0	0.0178197	0	0	0.00651466	0.0026455	0.000959693	0.00221976	0.00168067	0.146597	0.00304878	0.00245012
XBB.1.5.28	0	0	8.78194e-05	0	0	0	0	0	0	0	0	0	8.65726e-05	0	0	0.00119904	0	0	0	0	0	0	0	0	0	0	0	0	0	0.000773096	0	0.000560538	0.000430872	0	0	0	0	0	0	0	0	0	0	0	0	0	0	0	0
FL.2	0	0	0.000351278	0.00266383	0	0.5	0.000569801	0	0.0340136	0.0228758	0	0	0.000173145	0	0.004329	0	0	0.000226398	0	0	0	0	0	0.00336816	0	0	0	0	0	0.000386548	0.0131148	0.00420404	0.00053859	0	0	0	0	0	0.100629	0	0	0.00325733	0.0185185	0	0.00221976	0.00504202	0	0	0
XBB.1.5.32	0	0	0.000351278	0.00133191	0	0	0	0	0	0	0	0	0.00909012	0	0	0.00359712	0	0	0	0	0	0	0	6.8738e-05	0	0	0	0	0	0.00115964	0	0	5.3859e-05	0	0	0	0	0	0.00314465	0	0	0	0	0	0	0.00336134	0	0	0.000350018
EC.1.1	0	0	0	0.000266383	0	0	0	0	0	0	0	0	0	0	0	0	0	0	0	0	0	0	0	0.000274952	0.00160966	0	0	0	0	0	0	0	0.00193892	0	0	0	0	0	0	0	0	0	0	0	0	0	0	0	0.000350018
CH.1.1.30	0	0	0.000790375	0	0	0	0.0017094	0	0	0	0	0	0	0	0	0	0	0	0	0	0	0	0	0.000824856	0	0	0	0	0	0	0	0.000280269	5.3859e-05	0	0	0	0	0	0	0	0	0	0	0.000959693	0	0	0	0	0
CH.1.1.22	0	0	0	0	0	0	0	0	0	0	0	0	0	0	0	0	0	0	0	0	0	0	0	0	0.00482897	0	0	0	0	0	0	0	0	0	0	0	0	0	0	0	0	0	0	0	0	0	0	0	0
XBW	0	0	0	0	0	0	0	0	0	0	0	0	0	0	0	0	0	0	0	0	0	0	0	0.000549904	0	0	0	0	0	0	0	0	0	0	0	0	0	0	0	0	0	0	0	0	0	0	0	0	0
XBB.1.5.8	0	0	0.000175639	0.000266383	0	0	0	0	0	0	0	0	0.000606008	0	0.004329	0	0	0	0	0	0	0	0	0.000412428	0.00201207	0	0	0	0	0	0.00163934	0.000280269	0.000323154	0	0	0	0	0	0	0	0	0	0	0.000959693	0	0.00336134	0	0	0
XBB.1.5.36	0	0	0.00140511	0.000532765	0	0	0	0	0	0	0.00262664	0	0.00112544	0	0	0	0	0	0	0	0	0	0	0	0.000402414	0	0	0	0	0.000386548	0	0.00308296	0.00166963	0	0	0	0	0	0.00209644	0	0	0	0	0	0	0	0	0	0.000350018
XBB.1.5.26	0	0	0.000175639	0	0	0	0.000569801	0	0	0	0	0	0	0	0	0	0	0	0	0	0	0	0	0.000274952	0	0	0	0	0	0	0	0.000840807	0.000107718	0	0	0	0	0	0	0	0	0	0	0	0	0	0	0	0
XBB.1.28	0	0	0	0	0	0	0.0011396	0	0	0	0	0	0	0	0	0	0	0	0	0	0	0	0	0	0	0	0	0	0	0	0	0	5.3859e-05	0	0	0	0	0	0	0	0	0	0	0	0	0	0	0	0
EG.2	0	0	0	0.000266383	0	0	0	0	0	0	0	0	0	0	0	0	0	0	0	0	0	0	0	0	0	0	0	0	0	0	0	0	0	0	0	0	0	0	0	0	0	0	0.0343915	0	0	0	0	0	0
XBB.1.5.80	0	0	0	0	0	0	0.0045584	0	0	0	0	0	8.65726e-05	0	0	0	0	0	0	0	0	0	0	0.000137476	0	0	0	0	0	0	0.00655738	0.00112108	0.000323154	0	0	0	0	0	0.00104822	0	0	0	0	0	0	0	0	0	0.00140007
XBB.1.5.55	0	0	0.000351278	0	0	0	0	0	0	0	0	0	0.00251061	0	0	0	0	0	0	0	0	0	0	6.8738e-05	0	0	0	0	0	0	0	0.000280269	0.000807885	0	0	0	0	0	0	0	0	0	0	0.000959693	0	0	0	0	0.000350018
BR.2.1	0	0	0.00263458	0.0921684	0	0	0	0	0	0	0	0	0.00242403	0	0	0	0	0.000226398	0	0	0	0	0.00678733	0.00178719	0.000804829	0	0	0	0	0.00154619	0.00327869	0.000840807	0.00123876	0	0	0	0	0	0	0	0.00277008	0	0	0	0	0	0.0052356	0.00914634	0.000350018
FL.2.1	0	0	0.000263458	0.00213106	0	0	0.002849	0	0	0	0	0	0	0	0	0	0	0	0	0	0	0	0	0.00336816	0	0	0	0	0	0	0	0	5.3859e-05	0	0	0	0	0	0.00209644	0	0	0	0	0	0	0	0	0	0
BQ.1.1.39	0	0	0	0.000532765	0	0	0	0	0	0	0	0	0.00372262	0	0	0	0	0	0	0	0	0	0	0.000206214	0	0	0	0	0	0.000773096	0	0.000280269	0	0	0	0	0	0	0	0	0.00277008	0	0.015873	0	0.000554939	0	0	0	0
XBB.1.18.1	0	0	0	0.000266383	0	0	0	0	0	0	0.0881801	0	0.000173145	0	0	0.00839329	0	0	0	0	0	0	0	0.000206214	0.000402414	0	0	0	0	0.00270584	0	0.000280269	0.000484731	0	0.4	0	0	0	0	0.0192308	0	0	0	0	0	0	0	0	0.000350018
XBJ.2	0	0	0	0	0	0	0	0	0	0	0	0	0	0	0	0	0	0	0	0	0	0	0	0.000412428	0	0	0	0	0	0	0	0	0	0	0	0	0	0	0	0	0	0.00325733	0	0	0	0	0	0	0.00105005
ET.1	0	0	8.78194e-05	0	0	0	0.00512821	0	0	0	0	0	0	0	0.004329	0	0	0	0	0	0	0	0	0.00034369	0	0	0	0	0	0.000386548	0.00163934	0.000560538	0.0023698	0	0	0	0	0	0	0	0	0.00977199	0	0	0	0	0	0	0
HZ.3	0	0	0	0	0	0	0	0	0	0	0	0	0	0	0	0	0	0	0	0	0	0	0	0	0	0	0	0	0	0	0	0	0	0	0	0	0	0	0	0	0	0	0	0	0	0	0	0	0
EG.13	0	0	0	0	0	0	0.00797721	0	0	0	0	0	0	0	0	0	0	0	0	0	0	0	0	0	0	0	0	0	0	0.00889061	0	0.00784753	0	0	0	0	0	0	0	0	0	0	0	0	0.00554939	0	0	0	0.00105005
FL.18	0	0	0	0.000532765	0	0	0.0011396	0	0.00680272	0	0	0	8.65726e-05	0	0	0	0	0	0	0	0	0	0	0.000137476	0	0	0	0	0	0	0	0.00280269	0.000430872	0	0	0	0	0	0	0	0	0	0.00529101	0	0.00110988	0.00168067	0	0	0.000350018
FG.2	0	0	0	0	0	0	0	0	0	0	0	0	0.00225089	0	0	0	0	0	0	0	0	0	0	0.000137476	0	0	0	0	0	0.00734441	0	0	5.3859e-05	0	0	0	0	0	0	0	0	0	0	0	0	0	0	0	0
JD.2	0	0	0	0	0	0	0	0.025	0	0	0.339587	0	0.000173145	0	0	0.00119904	0	0	0	0.00177305	0	0	0	0	0	0	0	0	0	0	0	0	0	0	0	0	0	0	0	0	0	0	0	0	0	0	0	0	0
XBB.1.5.96	0	0	0.000351278	0	0	0	0.00626781	0	0	0	0	0	0	0	0.00649351	0	0	0	0	0.00177305	0	0	0	6.8738e-05	0.000402414	0	0	0	0	0	0	0.00252242	0.00134647	0	0	0	0	0	0	0	0	0	0	0	0.00166482	0	0	0	0.000350018
XBB.1.13	0	0	0	0	0	0	0	0	0	0	0	0	0	0	0	0	0	0	0	0.00177305	0	0	0.00226244	0.000274952	0	0	0	0	0	0	0	0.000280269	0	0	0	0	0	0	0	0	0	0	0.010582	0	0.00499445	0	0	0	0
XBJ	0	0	0	0	0	0	0	0	0	0	0	0	0	0	0	0	0	0	0	0	0	0	0	0	0	0	0	0	0	0	0	0	0	0	0	0	0	0	0	0	0	0	0	0	0	0	0	0	0
XCG	0	0	0	0	0	0	0	0	0	0	0	0	0	0	0	0	0	0	0	0	0	0	0	6.8738e-05	0	0	0	0	0	0	0	0	0	0	0	0	0	0	0	0	0	0	0	0	0	0	0	0	0
BA.4.1.11	0	0	0	0	0	0	0	0	0	0	0	0	0	0	0	0	0	0	0	0	0	0	0	0.000206214	0.00482897	0	0	0	0	0	0	0	0	0	0	0	0	0	0	0	0	0	0	0	0	0	0	0.00304878	0
FM.1	0	0	0	0.000266383	0	0	0	0	0	0	0	0	0	0	0	0	0	0	0	0	0	0	0.00226244	0	0	0	0	0	0	0.000773096	0	0.00168161	0.0023698	0	0	0	0	0	0	0	0.00277008	0	0.00793651	0	0	0	0	0	0
XBB.9	0	0	0	0	0	0	0	0	0	0	0	0	0	0	0	0	0	0	0	0	0	0	0	0	0	0	0	0	0	0	0	0	0	0	0	0	0	0	0	0	0	0	0	0	0	0	0	0	0
XBB.1.5.37	0	0	0.000526917	0	0	0	0.0296296	0	0	0	0	0	8.65726e-05	0	0.0021645	0	0	0	0	0	0	0	0	0.00735496	0.00241449	0	0	0	0	0.00811751	0	0.00252242	0.00156191	0	0	0	0	0	0	0	0	0	0	0.00191939	0.000554939	0	0	0.00609756	0
CM.5.2	0	0	0	0.000532765	0	0	0	0	0	0	0	0	0	0	0	0	0	0	0	0	0	0	0	0	0	0	0	0	0	0	0	0	0	0	0	0	0	0	0	0	0	0	0	0	0	0	0	0	0
CM.10	0	0	0	0.000532765	0	0	0	0	0	0	0	0	0	0	0	0	0	0	0	0	0	0	0	0.000137476	0	0	0	0	0	0	0	0	0	0	0	0	0	0	0	0	0	0	0	0.000959693	0	0	0	0	0
BR.2	0	0	0	0.0127864	0	0	0	0	0	0	0	0	0	0	0	0	0	0	0	0	0	0	0	0.000412428	0	0	0	0	0	0	0	0	0	0	0	0	0	0	0	0	0	0	0	0	0	0	0	0	0
XBB.1.9.2	0	0	0.00474225	0.00186468	0	0	0.0125356	0	0.0680272	0.0457516	0.000375235	0	0.000519436	0	0.0108225	0	0	0.000452796	0	0	0	0	0.00226244	0.00721749	0.00120724	0	0	0	0.00588235	0.00618477	0	0.00980942	0.00430872	0.0119048	0	0	0	0	0	0	0	0.00325733	0.0767196	0.00479846	0.00832408	0.0151261	0.0052356	0.00304878	0.00175009
XBB.1.5.92	0	0	0	0	0	0	0	0	0	0	0	0	0	0	0	0	0	0	0	0	0	0	0	6.8738e-05	0	0	0.147541	0	0	0.000386548	0	0	0	0	0	0	0	0	0	0	0	0	0	0.000959693	0	0	0	0	0
XBB.1.5.21	0	0	0.000878194	0.0015983	0	0	0.0011396	0	0	0	0.000375235	0	0.00528093	0	0.0021645	0.0119904	0	0	0	0.00177305	0	0	0	0.00391806	0.00120724	0	0	0	0	0.00231929	0.00491803	0.000560538	0.000969462	0	0	0	0	0	0.00419287	0	0	0.00325733	0	0	0.00443951	0	0	0	0.00175009
XBB.1.21	0	0	0.000439097	0.000266383	0	0	0	0	0	0	0	0	0	0	0.0021645	0	0	0	0	0	0	0	0	0.000549904	0	0	0	0	0	0.000386548	0	0.000280269	0	0	0	0	0	0	0	0	0	0	0.00793651	0	0	0	0.0104712	0	0
XBB.1.22.1	0	0	0	0.00213106	0	0	0	0	0	0	0	0	0	0	0	0	0	0	0	0	0	0	0	6.8738e-05	0	0	0	0	0	0	0	0.000560538	0.000484731	0	0	0	0	0	0	0	0	0	0.010582	0	0.00221976	0	0	0	0
CM.8.1	0	0	0	0.0015983	0	0	0	0	0	0.00980392	0	0	0.00207774	0	0	0	0	0	0	0	0	0	0.00678733	6.8738e-05	0	0	0	0	0	0	0.00163934	0.000280269	0	0	0	0	0	0	0	0	0	0	0	0	0.00221976	0	0	0	0
FL.4	0	0	0.00105383	0.00772509	0	0	0	0	0.0136054	0.0196078	0	0	0.00207774	0	0.0021645	0.00119904	0	0	0	0	0	0	0	0.00625516	0.00201207	0	0	0	0	0.00231929	0	0.00588565	0.00053859	0	0	0	0	0	0	0	0.00554017	0	0.0396825	0.00383877	0.0216426	0.00168067	0.0052356	0.00304878	0.000350018
XBV	0	0	0	0	0	0	0	0	0	0	0	0	0	0	0	0	0	0	0	0	0	0	0	0	0	0	0	0	0	0	0	0.000560538	0	0	0	0	0	0	0	0	0	0	0	0	0	0	0	0	0.000350018
BQ.1.1.75	0	0	0	0	0	0	0	0	0	0	0	0	0	0	0	0	0	0	0	0	0	0	0	0	0	0	0	0	0	0	0	0	0	0	0	0	0	0	0	0	0	0	0	0	0	0	0	0	0
XBB.1.5.46	0	0	0.00386406	0.00133191	0	0	0.000569801	0	0	0	0	0	0	0	0	0	0	0	0	0	0	0	0.00226244	0.0237146	0.0160966	0	0	0	0	0.00154619	0.00327869	0.000840807	0.0021005	0	0	0	0	0	0.00209644	0	0	0.0130293	0	0.000959693	0	0	0	0.00304878	0.00140007
XBB.1.44.1	0	0	0	0	0	0	0	0	0	0	0	0	0	0	0	0	0	0	0	0	0	0	0	0	0	0	0	0	0	0	0	0	0	0	0	0	0	0	0	0	0	0	0	0	0	0	0	0	0
CL.1.2	0	0	8.78194e-05	0	0	0	0	0	0	0	0	0	0	0	0	0	0	0	0	0	0	0	0	0.000206214	0	0	0	0	0	0	0	0	5.3859e-05	0	0	0	0	0	0	0	0	0	0	0	0	0	0	0	0
XBB.1.5.42	0	0	0	0	0	0	0	0	0	0	0	0	0	0	0	0	0	0	0	0	0	0	0	0	0	0	0	0	0	0	0	0	0	0	0	0	0	0	0	0	0	0	0	0	0	0	0	0	0
CA.3	0	0	0	0.00239744	0	0	0	0	0	0	0	0	0	0	0	0	0	0	0	0	0	0	0	0	0	0	0	0	0	0	0	0	0	0	0	0	0	0	0	0	0	0	0	0	0	0	0	0	0
XBB.1.5.24	0	0	0.00386406	0.0061268	0	0	0.0039886	0	0.0748299	0.00326797	0	0	0.00164488	0	0.004329	0.00119904	0	0.000226398	0	0	0	0	0	0.00900467	0.0056338	0	0	0	0.0529412	0.00270584	0.00163934	0.00840807	0.00473959	0	0	0	0	0	0	0	0	0.00651466	0.010582	0.000959693	0.0144284	0.00840336	0.0052356	0	0.00210011
XBB.1.5.23	0	0	0.000175639	0.00133191	0	0	0	0	0.00680272	0	0	0	0.000606008	0	0.004329	0	0	0	0	0	0	0	0	0.00158097	0.00120724	0	0	0	0.370588	0.00115964	0	0.00140135	0.00123876	0	0	0	0	0	0	0	0	0.00325733	0.00529101	0.000959693	0.000554939	0.00168067	0	0	0.00105005
FE.1.1.1	0	0	0	0	0	0	0	0	0	0	0	0	0	0	0	0.00119904	0	0	0	0	0	0	0	0	0	0	0	0	0	0	0	0	0	0	0	0	0	0	0	0	0	0	0	0	0	0	0	0	0
BN.1.3.12	0	0	8.78194e-05	0	0	0	0	0	0	0	0	0	0	0	0	0	0	0	0	0	0	0	0	0.00151224	0.000402414	0	0	0	0	0.000773096	0	0.000280269	0.000107718	0	0	0	0	0	0	0	0	0	0	0	0	0	0	0	0
CM.4	0	0	0	0.000266383	0	0	0	0	0	0	0	0	0	0	0	0	0	0	0	0	0	0	0	0.000274952	0	0	0	0	0	0	0	0	0	0	0	0	0	0	0	0	0	0	0	0	0	0	0	0	0
XBB.1.5.45	0	0	0	0	0	0	0	0	0	0	0	0	8.65726e-05	0	0	0	0	0	0	0	0	0	0	0	0	0	0	0	0	0	0	0	0	0	0	0	0	0	0	0	0	0	0	0	0	0.00336134	0	0	0
FL.13	0	0	0.000702556	0	0	0	0.002849	0	0.00680272	0	0	0	0.000519436	0	0.0021645	0	0	0	0	0	0	0	0.00226244	0.0025433	0.000804829	0	0	0	0.00588235	0.000386548	0	0.00532511	0.000861744	0	0	0	0	0	0	0	0	0	0.015873	0	0.00443951	0.00336134	0	0	0.00140007
EN.1.1	0	0	0	0	0	0	0	0	0	0	0	0	0	0	0	0	0	0	0	0	0	0	0	0	0	0	0	0	0	0	0	0.00504484	0	0	0	0	0	0	0	0	0	0	0	0	0	0	0	0	0
BQ.1.20	0	0	0	0	0	0	0	0	0	0	0	0	0	0	0	0	0	0	0	0	0	0	0	6.8738e-05	0	0	0	0	0	0	0	0.000840807	0	0	0	0	0	0	0	0	0	0	0	0	0	0	0	0	0
FL.26	0	0	8.78194e-05	0.000266383	0	0	0	0	0	0	0	0	0	0	0	0	0	0	0	0	0	0	0	0.000274952	0.0028169	0	0	0	0	0.000773096	0	0	0	0	0	0	0	0	0	0	0	0	0	0	0	0	0	0	0
XBB.1.5.40	0	0	0	0	0	0	0	0	0	0	0	0	8.65726e-05	0	0	0	0	0	0	0	0	0	0	0	0	0	0	0	0	0	0	0	0.000215436	0	0	0	0	0	0	0	0	0	0	0.000959693	0.00110988	0	0	0	0.00105005
GD.2	0	0	8.78194e-05	0	0	0	0	0	0	0	0	0	0	0	0	0	0	0	0	0	0	0	0	0.000206214	0	0	0	0	0	0	0	0.000280269	0	0	0	0	0	0	0	0	0	0	0.0026455	0	0	0	0	0	0
BN.1.3.8	0	0	0.000614736	0	0	0	0	0	0	0	0	0	0	0	0	0	0	0	0	0	0	0	0	0.000893594	0	0	0	0	0	0	0	0.000280269	0	0	0	0	0	0	0	0	0	0	0	0	0	0	0	0	0
GB.1	0	0	0.000175639	0	0	0	0	0	0	0	0	0	0	0	0	0	0	0	0	0	0	0	0	0.000893594	0	0	0	0	0	0	0	0.00168161	5.3859e-05	0	0	0	0	0	0	0	0	0	0	0	0	0	0	0	0
XBB.1.5.102	0	0	0	0	0	0	0.000569801	0	0	0	0.1606	0	0	0	0	0.00239808	0	0	0	0	0	0	0	0	0	0	0	0	0	0	0	0	0.000107718	0	0	0	0	0	0	0	0	0	0	0	0	0	0	0	0
CM.8.1.2	0	0	0	0	0	0	0	0	0	0	0	0	0	0	0	0	0	0	0	0	0	0	0	0	0	0	0	0	0	0	0	0	0	0	0	0	0	0	0	0	0	0	0	0	0	0	0	0	0
CV.1	0	0	0	0	0	0	0	0	0	0	0.000375235	0	0	0	0	0	0	0	0	0	0	0	0	0.000206214	0.000804829	0	0	0	0	0.00115964	0	0.000840807	5.3859e-05	0	0	0	0	0	0	0	0	0	0	0.00191939	0	0	0	0	0
XBB.1.5.3	0	0	0	0.000532765	0	0	0	0	0	0	0	0	8.65726e-05	0	0	0.00119904	0	0	0	0	0	0	0	0	0	0	0	0	0	0	0	0	0.000269295	0	0	0	0	0	0	0	0	0	0	0	0.00332963	0	0	0	0
FL.22	0	0	8.78194e-05	0.000266383	0	0	0	0	0.0340136	0	0	0	0	0	0	0	0	0	0	0	0	0	0	6.8738e-05	0	0	0	0	0	0	0	0	5.3859e-05	0	0	0	0	0	0	0	0	0	0.015873	0	0.000554939	0	0	0	0
XBK	0	0	0.000614736	0	0	0	0.0022792	0	0	0	0	0	0	0	0	0	0	0	0	0	0	0	0	0.00433049	0.00643863	0	0	0	0	0	0.00327869	0.000280269	0.00150805	0	0	0	0	0	0	0	0	0	0	0.00479846	0.00221976	0	0	0	0
EG.14	0	0	0	0	0	0	0	0	0	0.00653595	0	0	0	0	0	0	0	0	0	0	0	0	0	0	0	0	0	0	0	0	0	0	0	0	0	0	0	0	0	0	0	0	0.00793651	0	0.000554939	0	0	0	0
DN.1.1.1	0	0	0	0	0	0	0	0	0	0	0	0	0	0	0	0	0	0	0	0	0	0	0	0	0	0	0	0	0	0	0	0	0.00102332	0	0	0	0	0	0	0	0	0	0	0	0	0	0	0	0
XBB.1.5.63	0	0	0.0103627	0	0	0	0.000569801	0	0	0	0.000750469	0	0.000865726	0	0.0021645	0.00119904	0	0	0	0	0	0	0.00904977	0.0088672	0.00241449	0	0	0	0	0.00154619	0.00327869	0.00504484	0.000646308	0	0	0	0	0	0	0	0	0.00325733	0	0	0.00166482	0	0.0209424	0	0.000700035
FL.19	0	0	0	0	0	0	0	0	0	0	0	0	8.65726e-05	0	0	0	0	0	0	0	0	0	0	0	0	0	0	0	0.00588235	0	0	0.000840807	0	0	0	0	0	0	0	0	0	0	0	0	0.000554939	0	0	0	0
CM.5.1	0	0	0	0	0	0	0	0	0	0	0	0	0	0	0	0	0	0	0	0	0	0	0	0.000206214	0	0	0	0	0	0	0	0	0	0	0	0	0	0	0	0	0	0	0	0	0	0	0	0	0
XBB.1.5.12	0	0	0.00526917	0.000266383	0	0	0.0039886	0	0	0	0	0	0.000692581	0	0.004329	0	0	0	0	0	0	0	0.429864	0.0143662	0.00643863	0	0	0	0	0.000773096	0.0196721	0.00532511	0.0011849	0	0	0	0	0	0	0	0	0.00325733	0	0.00287908	0.00332963	0.010084	0	0	0.00455023
GP.2	0	0	0.000966014	0.000266383	0	0	0.0022792	0.025	0.00680272	0.00326797	0	0	8.65726e-05	0	0	0	0	0	0	0	0	0	0.00452489	0.00804234	0.0056338	0	0	0	0	0	0	0.00140135	0.00183121	0	0	0	0	0	0	0	0.00554017	0	0	0.000959693	0	0	0.0052356	0	0.000700035
EZ.1	0	0	0	0	0	0	0.002849	0	0	0	0	0	0	0	0.004329	0	0	0	0	0	0	0	0	0.000206214	0	0	0	0	0	0.00695787	0	0.00112108	0.000107718	0	0	0	0	0	0.00104822	0	0	0	0	0.00575816	0.00110988	0	0	0	0.000350018
EK.1	0	0	0.00193203	0	0	0	0	0	0	0	0	0	0	0	0	0	0	0	0	0	0.25	0	0	0	0	0	0	0	0	0	0	0	0	0	0	0	0	0	0	0	0	0	0	0	0	0	0	0	0
XBB.2.3.4	0	0	0	0	0	0	0	0	0	0	0	0	0	0	0	0	0	0	0	0	0	0	0	0	0	0	0	0	0	0	0	0	0	0	0	0	0	0	0	0	0	0	0	0	0	0.00168067	0	0	0
XBB.1.5.101	0	0	0	0.000266383	0	0	0	0	0	0	0	0	0	0	0	0	0	0	0	0	0	0	0	0	0	0	0	0	0	0	0	0	0	0	0	0	0	0	0	0	0	0	0	0	0	0	0	0	0.000350018
FL.21	0	0	0	0.000266383	0	0	0	0	0	0	0	0	0	0	0	0	0	0	0	0	0	0	0	0.000137476	0	0	0	0	0	0	0	0	0	0	0	0	0	0	0	0	0	0	0	0	0.000554939	0	0	0	0
FL.23.1	0	0	0	0	0	0	0	0	0	0	0	0	0	0	0	0	0	0	0	0	0	0	0	0	0	0	0	0	0	0	0	0	0	0	0	0	0	0	0	0	0	0	0	0	0	0	0	0	0
CH.1.1.28	0	0	0.000878194	0	0	0	0	0	0	0	0.000750469	0	0.000432863	0	0	0	0	0	0	0	0	0	0	0.00151224	0.000402414	0	0	0	0	0.00695787	0	0.000280269	0.000700167	0	0	0	0	0	0	0	0	0.00651466	0	0	0.000554939	0	0	0	0.000700035
BQ.1.1.71	0	0	0	0	0	0	0	0	0	0	0	0	0	0	0	0	0	0	0	0	0	0	0	0	0	0	0	0	0	0	0	0	0.00231594	0	0	0	0	0	0	0	0	0	0	0	0	0	0	0	0
CM.2	0	0	8.78194e-05	0	0	0	0	0	0	0	0	0	8.65726e-05	0	0.0021645	0	0	0	0	0	0	0	0	0	0	0	0	0	0	0	0	0	5.3859e-05	0	0	0	0	0	0	0	0	0	0	0	0	0	0	0	0
DN.1.1.4	0	0	0	0	0	0	0	0	0	0	0	0	0	0	0	0	0	0	0	0	0	0	0	0	0	0	0	0	0	0	0	0	0.00177735	0	0	0	0	0	0	0	0	0	0	0	0	0	0	0	0
GA.2	0	0	0	0	0	0	0	0	0	0	0	0	0	0	0	0	0	0	0	0	0	0	0	0.000137476	0	0	0	0	0	0.00115964	0	0.00476457	0	0	0	0	0	0	0	0	0	0	0	0	0.00221976	0	0	0	0.000350018
BR.1.2	0	0	0	0	0	0	0	0	0	0	0	0	0	0	0	0	0	0	0	0	0	0	0	0	0	0	0	0	0	0	0	0	0	0	0	0	0	0	0	0	0	0	0	0	0	0	0	0	0
CH.1.1.32	0	0	0	0	0	0	0.0017094	0	0	0	0	0	0	0	0.0021645	0	0	0	0	0	0	0	0	0.000412428	0.000402414	0	0	0	0	0	0	0.000280269	5.3859e-05	0	0	0	0	0	0	0	0	0	0	0	0.000554939	0	0	0	0
DN.1.1.3	0	0	0	0	0	0	0	0	0	0	0	0	0	0	0	0	0	0	0	0	0	0	0	0	0	0	0	0	0	0	0	0	0.000700167	0	0	0	0	0	0	0	0	0	0	0	0	0	0	0	0
DN.1.1.2	0	0	0	0	0	0	0	0	0	0	0	0	0	0	0	0	0	0	0	0	0	0	0	0	0	0	0	0	0	0	0	0	0.0011849	0	0	0	0	0	0	0	0	0	0	0	0	0	0	0	0
DJ.1.1.1	0	0	0	0	0	0	0	0	0	0	0	0	0.000432863	0	0	0	0	0	0	0	0	0	0	0	0	0	0	0	0	0	0	0	0	0	0	0	0	0	0	0	0	0	0	0	0	0	0	0	0
BA.2.3.20	0	0	0.000351278	0.000532765	0	0	0	0	0	0	0	0	8.65726e-05	0	0	0	0	0	0	0	0	0	0	0.00123728	0	0	0	0	0	0	0	0	0	0	0	0	0	0	0.00314465	0	0.00831025	0	0	0	0.000554939	0	0	0	0.00245012
XAY.3	0	0	8.78194e-05	0	0	0	0	0	0	0	0	0	8.65726e-05	0	0	0	0	0	0	0	0	0	0	0	0	0	0	0	0	0	0	0	0	0	0	0	0	0	0	0	0	0	0	0	0	0	0	0	0
XBB.2.3	0	0	0	0.00346297	0	0	0.0011396	0	0.0136054	0	0.00187617	0	0.000259718	0	0.0021645	0	0	0	0	0	0	0	0	0.00158097	0	0	0	0	0	0.00193274	0	0.000280269	0.000592449	0	0	0	0	0	0	0	0	0	0	0.00575816	0.00221976	0.104202	0	0	0.000350018
BQ.1.1.30	0	0	0	0.000799148	0	0	0	0	0	0	0	0	0.00233746	0	0	0	0	0	0	0	0	0	0	0	0	0	0	0	0	0	0	0	0	0	0	0	0	0	0	0	0	0	0	0	0	0	0	0	0
DN.1	0	0	8.78194e-05	0	0	0	0.0017094	0	0	0	0	0	8.65726e-05	0	0	0	0	0	0	0	0	0	0	0.000274952	0	0	0	0	0	0.000386548	0	0	0.00193892	0	0	0	0	0	0.0167715	0	0	0	0	0	0	0	0	0	0
XBB.1.5.43	0	0	0	0.00106553	0	0	0.0011396	0	0	0	0	0	8.65726e-05	0	0.0021645	0	0	0	0	0	0	0	0	0.00034369	0	0	0	0	0	0	0	0	0.00053859	0	0	0	0	0	0	0	0.00277008	0	0.0026455	0	0.00110988	0	0	0	0
XBB.1.5.78	0	0	0	0	0	0	0	0	0	0	0	0	0.000259718	0	0	0	0	0	0	0	0	0	0.00226244	0	0	0	0	0	0	0	0	0.000280269	5.3859e-05	0	0	0	0	0	0	0.0384615	0	0	0	0	0	0	0	0	0
GA.3	0	0	0	0	0	0	0	0	0	0	0	0	0	0	0	0	0	0	0	0	0	0	0	0	0.000402414	0	0	0	0	0	0	0	0.00053859	0	0	0.206897	0	0	0	0	0	0	0	0	0	0	0	0	0
BA.5.2.43	0	0	0	0	0	0	0	0	0	0	0	0	0	0	0	0	0	0	0	0	0	0	0	0	0	0	0	0	0	0	0	0	0	0	0	0	0	0	0	0	0	0	0	0	0	0	0	0	0
GA.6	0	0	0	0	0	0	0	0	0	0	0	0	0	0	0	0	0	0	0	0	0	0	0	0	0	0	0	0	0	0	0.00819672	0	0.000215436	0	0	0.172414	0	0	0	0	0	0	0	0	0	0	0	0	0
GF.1	0	0	0	0.000266383	0	0	0	0	0	0	0	0	0	0	0	0	0	0	0	0	0	0	0	0.00123728	0	0	0	0	0.0117647	0	0	0.000280269	0	0	0	0	0	0	0	0	0	0	0	0	0.00110988	0	0	0	0
XBB.1.19	0	0	0	0.000532765	0	0	0	0	0	0	0	0	0	0	0	0	0	0	0	0	0	0	0	0	0	0	0	0	0	0	0	0	0.000107718	0	0	0	0	0	0	0	0	0	0	0	0.000554939	0	0	0	0.00105005
FL.33	0	0	0	0	0	0	0.000569801	0	0	0	0	0	0	0	0	0	0	0	0	0	0	0	0	0.000274952	0	0	0	0	0	0	0.00163934	0	0	0	0	0	0	0	0	0	0	0	0	0	0	0	0	0	0
XBB.1.40	0	0	0	0	0	0	0	0	0	0	0	0	0	0	0	0	0	0	0	0	0	0	0	0	0	0	0	0	0	0	0	0	0	0	0	0	0	0	0	0	0	0	0	0	0	0	0	0	0
XBT	0	0	0.000175639	0	0	0	0	0	0	0	0	0	0	0	0	0	0	0	0	0	0	0	0	0.00577399	0	0	0	0	0	0	0.00327869	0.000280269	5.3859e-05	0	0	0	0	0	0	0	0	0	0	0	0	0	0	0	0.000350018
XBB.2.3.7	0	0	0	0	0	0	0	0	0	0	0	0	0	0	0	0	0	0	0	0	0	0	0	0	0	0	0	0	0	0	0	0	0	0	0	0	0	0	0	0	0.00277008	0	0	0	0	0.00672269	0	0	0
XBB.2.10	0	0	0	0	0	0	0.0011396	0	0	0	0	0	0	0	0	0	0	0	0	0	0	0	0	0.000206214	0	0	0	0	0	0	0.00163934	0.000280269	0.000215436	0	0	0	0	0	0	0	0	0.00325733	0	0	0	0	0	0	0.000350018
BQ.1.30	0	0	0	0	0	0	0	0	0	0	0	0	0.00129859	0	0	0	0	0	0	0	0	0	0	0	0	0	0	0	0	0	0	0	0	0	0	0	0	0	0	0	0	0	0	0	0	0	0	0	0
GA.1	0	0	0	0.000266383	0	0	0	0	0	0	0	0	0.00034629	0	0	0	0	0	0	0	0	0	0	0	0	0	0	0	0	0	0	0	0.000107718	0	0	0	0	0	0	0	0	0	0	0	0	0	0	0	0
XBB.1.5.65	0	0	0.00158075	0.000266383	0	0	0.0017094	0	0	0	0.000750469	0	0.000173145	0	0.0021645	0.00119904	0	0	0	0	0	0	0	0.0171158	0.00321932	0	0	0	0	0.000773096	0	0.00168161	0.000915603	0	0	0	0	0.25	0.00209644	0	0	0.00325733	0	0	0.000554939	0	0	0	0.00210011
DL.1	0	0.02	0.000175639	0	0	0	0	0	0	0	0.00300188	0	0	0	0	0	0	0	0	0.00177305	0	0	0	0.000206214	0	0	0	0	0	0.000386548	0	0	5.3859e-05	0	0	0	0	0	0	0	0	0	0	0	0	0	0	0	0
XBB.2.6.2	0	0	0	0	0	0	0	0	0	0	0	0	0	0	0	0	0	0	0	0	0	0	0	0	0	0	0.0819672	0	0	0	0	0	0	0	0	0	0	0	0	0	0	0	0	0	0	0	0	0	0
BQ.1.1.35	0	0	0.000790375	0.000266383	0	0	0.0011396	0	0	0	0	0	0.0100424	0	0	0	0	0	0	0	0	0	0	0.00034369	0.000402414	0	0	0	0	0	0	0.000560538	0.00140033	0	0	0	0	0	0.00104822	0	0	0.00325733	0	0.00863724	0	0	0	0	0.000700035
XAY.1.1.2	0	0	0	0	0	0	0	0	0	0	0	0	0	0	0	0	0	0	0	0	0	0	0	0.000412428	0	0	0	0	0	0	0	0	0	0	0	0	0	0	0	0	0	0	0	0	0	0	0	0	0
CK.1.1.2	0	0	0	0	0	0	0	0	0	0	0	0	0	0	0	0	0	0	0	0	0	0	0	0	0	0	0	0	0	0	0	0	0	0	0	0	0	0	0	0	0	0	0	0	0	0	0	0	0
XBB.1.9	0	0	0.000175639	0.00266383	0	0	0.0039886	0	0.0272109	0.0490196	0.00487805	0	8.65726e-05	0	0	0.00119904	0	0	0	0	0	0	0.00452489	0.00378059	0.000804829	0	0	0	0.0352941	0.000773096	0.00163934	0.000840807	0.0011849	0	0	0	0	0	0	0	0	0	0.0661376	0.000959693	0.00832408	0.00504202	0.0104712	0	0.000350018
EG.8	0	0	8.78194e-05	0	0	0	0.00569801	0	0	0	0	0	0	0	0	0	0	0	0	0	0	0	0	0.000137476	0.00120724	0	0	0	0	0	0	0	0.000107718	0	0	0	0	0	0	0	0	0	0	0	0.000554939	0	0	0	0
FY.1	0	0	0	0	0	0	0	0	0	0	0	0	8.65726e-05	0	0	0	0	0	0	0	0	0	0	0	0	0	0	0	0	0	0	0.00168161	0	0	0	0	0	0	0	0	0	0	0	0	0	0	0	0	0.000350018
XBB.1.5.79	0	0	0	0	0	0	0	0	0	0	0	0	0.000519436	0	0	0.00119904	0	0	0	0	0	0	0	0	0.00241449	0	0	0	0	0	0	0	0	0	0	0	0	0	0	0	0	0	0	0	0	0	0	0	0
EE.4	0	0	0	0	0	0	0	0	0	0	0	0	8.65726e-05	0	0	0	0	0	0	0	0	0	0	0.00103107	0	0.0357143	0	0	0	0	0	0.00336323	0.000161577	0	0	0	0	0	0	0	0	0	0	0	0	0	0	0	0
EG.5	0	0	0	0	0	0	0	0	0	0	0	0	0	0	0	0	0	0	0	0	0	0	0	0	0	0	0	0	0	0	0	0	0	0	0	0	0	0	0	0	0	0	0.0026455	0	0	0	0	0	0
BQ.1.1.16	0	0	0	0	0	0	0	0	0	0	0	0	0	0	0	0	0	0	0	0	0	0	0	0	0	0	0	0	0	0	0.00819672	0	5.3859e-05	0	0	0	0	0	0	0	0	0	0	0	0	0	0	0	0
BQ.1.1.73	0	0	0	0	0	0	0	0	0	0	0	0	0.000952299	0	0	0	0	0	0	0	0	0	0	0	0	0	0	0	0	0.000386548	0	0	0	0	0	0	0	0	0	0	0	0	0	0	0	0	0	0	0.000350018
CJ.1.2	0	0	0.000175639	0	0	0	0.0011396	0	0	0	0	0	0	0	0	0	0	0	0	0	0	0	0	0.00158097	0	0	0	0	0	0.000773096	0	0.00112108	0.000269295	0	0	0	0	0	0	0	0	0.00651466	0	0.00383877	0	0	0	0	0.00210011
CH.1	0	0	0	0	0	0	0.000569801	0	0	0	0	0	0	0	0	0	0	0	0	0	0	0	0	0	0	0	0	0	0	0	0	0	0	0	0	0	0	0	0	0	0	0	0	0	0	0	0	0	0.00175009
BQ.1.1.74	0	0	0.000263458	0	0	0	0	0	0	0	0	0	0	0	0	0	0	0	0	0	0	0	0	0	0	0	0	0	0	0	0	0	0	0	0	0	0	0	0	0	0	0	0	0	0	0	0	0	0
FL.35	0	0	0	0	0	0	0	0	0	0	0	0	0	0	0	0	0	0	0	0	0	0	0	0	0	0	0	0	0	0	0	0	0	0	0	0	0	0	0	0	0	0	0	0	0	0	0	0	0
FL.31	0	0	0	0	0	0	0	0	0	0	0	0	0	0	0	0	0	0	0	0	0	0	0	0	0	0	0	0	0	0.000773096	0	0	0	0	0	0	0	0	0	0	0	0	0	0	0.00332963	0	0	0	0.00140007
GA.5	0	0	0.000175639	0	0	0	0	0	0	0	0	0	0	0	0	0	0	0	0	0	0	0	0	0.000618642	0	0	0	0	0	0	0	0.000280269	0	0	0	0	0	0	0	0	0	0	0	0	0	0	0	0	0
BQ.1.31	0	0	0.000878194	0	0	0	0.000569801	0	0	0	0	0	0	0	0	0	0	0	0	0	0	0	0.00226244	0.000962332	0	0	0	0	0	0	0	0.00280269	5.3859e-05	0	0	0	0	0	0	0	0	0	0	0.000959693	0	0	0	0	0.00105005
CR.1.3	0	0	0	0	0	0	0	0	0	0	0	0	0	0	0	0	0	0	0	0	0	0	0	0.000137476	0	0	0	0	0	0	0	0	0	0	0	0	0	0	0	0	0	0	0	0	0	0	0	0	0
XBB.1.32	0	0	0	0	0	0	0.0011396	0	0	0	0	0	0.000173145	0	0	0	0	0	0	0	0	0	0	0	0	0	0	0	0	0	0	0	0	0	0	0	0	0	0	0	0	0	0	0	0	0	0	0	0
CM.8.1.5	0	0	0	0.000266383	0	0	0	0	0	0	0	0	0	0	0	0	0	0	0	0	0	0	0	0	0	0	0	0	0	0	0	0	0	0	0	0	0	0	0	0	0	0	0	0	0	0	0	0	0
BQ.1.1.79	0	0	0.000878194	0	0	0	0	0	0	0	0	0	0	0	0.004329	0	0	0	0	0	0	0	0	0.000412428	0.0056338	0	0	0	0	0	0	0.000280269	0.000215436	0	0	0	0	0	0.0932914	0	0	0	0	0	0	0	0	0	0.000350018
BQ.1.1.57	0	0	0	0	0	0	0	0	0	0	0	0	0	0	0	0	0	0	0	0	0	0	0	0	0	0	0	0	0	0	0	0	0.00107718	0	0	0	0	0	0	0	0	0	0	0	0	0	0	0	0
EC.1	0	0	0	0	0	0	0	0	0	0	0	0	0	0	0	0	0	0	0	0	0	0	0	6.8738e-05	0	0	0	0	0	0.000386548	0	0.000840807	0.00177735	0	0	0	0	0	0	0	0	0	0	0	0	0	0	0	0
DT.3	0	0	0	0	0	0	0	0	0	0	0	0	0	0	0	0	0	0	0	0	0	0	0	0	0	0	0	0	0	0	0	0	0	0	0	0	0	0	0	0	0	0	0	0	0	0	0	0	0
GJ.1	0	0	0	0	0	0	0	0	0	0	0	0	0	0	0	0	0	0	0	0	0	0	0	0	0	0	0	0	0	0	0	0	0	0	0	0	0	0	0	0	0	0	0	0	0	0.00336134	0	0	0
DR.1	0	0	0	0	0	0	0	0	0	0	0	0	0	0	0	0	0	0	0	0	0	0	0	0.000481166	0	0	0	0	0	0	0	0.000280269	0	0	0	0	0	0	0	0	0	0	0	0	0	0	0	0	0
FB.1	0	0	0	0	0	0	0	0	0	0	0	0	0	0	0	0	0	0	0	0	0	0	0	0	0	0	0	0	0	0	0	0	0	0	0	0	0	0	0	0	0	0	0	0	0	0	0	0	0.000350018
XBB.1.5.100	0	0	0	0	0	0	0	0	0	0	0	0	0.000173145	0	0	0	0	0	0	0	0	0	0	0	0	0	0	0	0	0	0	0.0044843	0	0	0	0	0	0	0	0	0	0	0	0	0	0	0	0	0
BQ.1.10.3	0	0	0.000439097	0.000266383	0	0	0.000569801	0	0	0	0	0	0	0	0	0	0	0	0	0	0	0	0	0.000481166	0	0	0	0	0	0	0	0.00112108	0	0	0	0	0	0	0	0	0	0	0	0	0	0	0	0	0.00105005
XBB.1.5.81	0	0	0	0	0	0	0	0	0	0	0	0	0	0	0	0.00359712	0	0	0	0	0	0	0	0	0	0	0	0	0	0	0	0	0	0	0	0	0	0	0	0	0	0	0	0	0	0	0	0	0
CL.1.3	0	0	0.000351278	0	0	0	0.0017094	0	0	0	0	0	0	0	0.0021645	0	0	0	0	0	0	0	0	0.00034369	0	0	0	0	0	0	0	0.000280269	0.000107718	0	0	0	0	0	0	0	0	0	0	0	0.00166482	0	0	0	0.00105005
XBB.1.17	0	0	0	0	0	0	0	0	0	0	0	0	8.65726e-05	0	0	0	0	0	0	0	0	0	0	0	0	0	0	0	0	0	0	0	0	0	0	0	0	0	0	0	0	0	0	0	0	0	0	0	0
CK.1.1.1	0	0	0	0	0	0	0	0	0	0	0	0	0	0	0	0	0	0	0	0	0	0	0	0	0	0	0	0	0	0	0	0	0	0	0	0	0	0	0	0	0	0	0	0	0	0	0	0	0
BA.2.75.5	0	0	0	0	0	0	0	0	0	0	0	0	0	0	0	0	0	0	0	0	0	0	0	0.000206214	0	0	0	0	0	0	0	0	0.000269295	0	0	0	0	0	0	0	0	0	0	0	0	0	0.0157068	0	0
DT.1	0	0	0	0	0	0	0	0	0	0	0	0	0	0	0	0	0	0	0	0	0	0	0	0	0	0	0	0	0	0	0	0.000280269	0.000700167	0	0	0	0	0	0	0	0	0	0	0	0.00221976	0	0	0	0
FT.4	0	0	0	0	0	0	0	0	0	0	0	0	0	0	0	0	0	0	0	0	0	0	0	0.000893594	0	0	0	0	0	0	0	0	0	0	0	0	0	0	0	0	0	0	0	0	0	0	0	0	0
FU.1	0	0	0	0	0	0	0	0	0	0	0	0	0	0	0	0	0	0	0	0	0	0	0	0	0	0	0	0	0	0	0	0	0	0	0	0	0	0	0	0	0	0	0	0	0	0.00168067	0	0	0
BQ.1.1.29	0	0	0.00254676	0	0	0	0	0	0	0	0	0	0.000173145	0	0.0021645	0	0	0	0	0	0	0	0	0.000618642	0	0	0	0	0	0.000773096	0.00655738	0	0.00231594	0	0	0	0	0	0	0	0	0	0	0	0	0	0	0	0.00385019
XBB.1.5.88	0	0	0	0	0	0	0.0017094	0	0	0	0	0	0	0	0	0	0	0	0	0	0	0	0	0	0	0	0	0	0	0	0	0	0.000377013	0	0	0	0	0	0	0	0	0	0	0	0	0	0	0	0
BY.1	0	0	0.000175639	0	0	0	0	0	0	0	0	0	8.65726e-05	0	0	0	0	0	0	0	0	0	0	6.8738e-05	0	0	0	0	0	0	0	0	0.000161577	0	0	0	0	0	0	0	0	0	0.0026455	0	0	0.00168067	0	0	0
XBB.1.17.1	0	0	0.000175639	0	0	0	0.000569801	0	0	0	0	0	0.000432863	0	0.0021645	0	0	0	0	0	0	0	0	0.000274952	0.000402414	0	0	0	0.0470588	0.000773096	0	0.00476457	0.000215436	0	0	0.344828	0	0	0.00209644	0	0	0	0	0	0.00443951	0	0	0	0.000350018
ER.1.1	0	0	0	0	0	0	0	0	0	0	0	0	0	0	0	0	0	0	0	0	0	0	0	0.000137476	0	0	0	0	0	0	0	0	0.00414714	0	0	0	0	0	0	0	0	0	0	0	0	0	0	0	0
EY.1	0	0	0	0.000266383	0	0	0	0	0	0	0.0172608	0	0	0	0	0.00119904	0	0	0	0	0	0	0	6.8738e-05	0	0	0	0	0	0	0	0	0	0	0	0	0	0	0	0	0	0	0	0	0.00277469	0	0	0	0
CL.1	0	0	0.000351278	0	0	0	0.00797721	0	0	0	0	0	0.00034629	0	0.00649351	0	0	0	0	0	0	0	0	0.00467418	0.00362173	0	0	0	0	0	0.00163934	0	0.000484731	0	0	0	0	0	0	0	0	0	0	0	0.00221976	0	0	0	0.00280014
DG.1	0	0	8.78194e-05	0	0	0	0	0	0	0	0	0	0	0	0	0	0	0	0	0	0	0	0	0.000274952	0	0	0	0	0	0	0	0	5.3859e-05	0	0	0	0	0	0	0	0	0	0	0	0	0	0	0	0.000700035
GC.1	0	0	0	0	0	0	0	0	0	0	0	0	0	0	0	0	0	0	0	0	0	0	0	0	0	0	0	0	0	0.00425203	0	0.000840807	0.000215436	0	0	0	0	0	0	0	0	0	0	0	0	0	0	0	0
BQ.1.1.34	0	0	0	0	0	0	0	0	0	0	0	0	0	0	0	0	0	0	0	0	0	0	0	0	0	0	0	0	0	0	0	0	5.3859e-05	0	0	0	0	0	0.00104822	0	0	0	0	0	0	0	0	0	0
XBF.8	0	0	0	0.00293021	0	0	0	0	0	0	0	0	0	0	0	0	0	0	0	0	0	0	0	0	0	0	0	0	0	0	0	0	0	0	0	0	0	0	0	0	0	0	0	0	0	0	0	0	0
BQ.1.1.9	0	0	0	0	0	0	0	0	0	0	0	0	0.00164488	0	0	0	0	0	0	0	0	0	0	0	0	0	0	0	0	0.000386548	0	0.000280269	0	0	0	0	0	0	0	0	0	0	0	0	0	0	0	0	0
CK.2	0	0	0	0	0	0	0	0	0	0	0	0	0	0	0	0	0	0	0	0	0	0	0	0	0	0	0	0	0	0	0	0	0	0	0	0	0	0	0	0	0	0	0	0	0	0	0	0	0
BA.1.1	0	0	0	0	0	0	0.000569801	0	0	0	0.000375235	0	8.65726e-05	0	0.0021645	0	0	0	0	0	0	0	0	0	0	0	0	0	0	0	0	0.000560538	0	0	0	0	0	0	0	0	0	0	0	0	0	0	0	0	0
XBB.1.16.2	0	0	0	0	0	0	0	0	0	0	0	0	8.65726e-05	0	0	0	0	0	0	0	0	0	0	0	0	0	0	0	0	0	0	0	0	0	0	0	0	0	0	0	0	0	0	0	0	0.0218487	0	0	0
XBB.1.5.85	0	0	0	0	0	0	0	0	0	0	0	0	0	0	0	0	0	0	0	0	0	0	0	0	0	0	0	0	0	0	0	0	0	0	0	0	0	0	0	0	0	0	0	0	0	0	0	0	0
BQ.1.1.32	0	0	0.000175639	0.00239744	0	0	0.000569801	0	0	0	0	0	0.000865726	0	0.0021645	0.00119904	0	0	0	0.0035461	0	0	0.0158371	0.000824856	0	0	0	0	0	0.00927716	0	0.000280269	0.00220822	0.0119048	0	0	0	0	0	0	0	0	0	0	0.000554939	0	0	0	0
CZ.2	0	0	0	0	0	0	0	0	0	0	0	0	0.00354948	0	0	0	0	0	0	0	0	0	0	0	0	0	0	0	0	0	0.00819672	0	0	0	0	0	0	0	0	0	0	0	0	0	0	0	0	0	0
BM.1.1	0	0	0	0	0	0	0.000569801	0	0	0	0	0	0	0	0	0	0	0	0	0	0	0	0	0.000206214	0	0	0	0	0	0	0	0	0	0	0	0	0	0	0	0	0	0	0	0	0	0	0	0	0
BA.4.6.3	0	0	0	0	0	0	0	0	0	0	0	0	0	0	0	0	0	0	0	0	0	0	0	0	0	0	0	0	0	0.000773096	0	0	0.000377013	0	0	0	0	0	0	0	0	0	0	0	0	0	0	0	0
HS.1	0	0	0	0	0	0	0	0	0	0	0	0	8.65726e-05	0	0	0	0	0	0	0	0	0	0	0	0	0	0	0	0	0	0	0.000280269	0	0	0	0	0	0	0	0	0	0	0	0	0	0	0	0	0
DN.1.1	0	0	0.000175639	0	0	0	0	0	0	0	0	0	0	0	0	0	0	0	0	0	0	0	0	0.000412428	0.00201207	0	0	0	0	0	0.00163934	0	0.00199278	0	0	0	0	0	0	0	0	0	0	0.00191939	0	0	0	0.00914634	0
BQ.1.1.76	0	0	0	0	0	0	0	0	0	0	0	0	0	0	0.0021645	0	0	0	0	0	0	0	0	0	0	0	0	0	0	0	0	0	0	0	0	0	0	0	0	0	0	0	0	0	0	0	0	0	0
DT.2	0	0	0	0	0	0	0	0	0	0	0	0	0.000606008	0	0	0	0	0.000226398	0	0	0	0	0	0	0	0	0	0	0	0	0	0	0	0	0	0	0	0	0	0	0	0	0	0	0	0	0	0	0
XBB.1.4.2	0	0	0	0	0	0	0	0	0	0	0.00300188	0	0	0	0	0	0	0	0	0	0	0	0	0	0	0	0	0	0	0	0	0	0	0	0	0	0	0	0	0	0	0	0	0	0	0	0	0	0
BA.5.2.45	0	0	0	0	0	0	0	0	0	0	0	0	0	0	0	0	0	0	0	0	0	0	0	0	0	0	0	0	0	0	0	0	0	0	0	0	0	0	0	0	0	0	0	0	0	0	0	0	0
BA.2.10.2	0	0	0	0	0	0	0	0	0	0	0	0	0	0	0	0	0	0	0	0	0	0	0	0	0	0	0	0	0	0	0	0	0	0	0	0	0	0	0	0	0	0	0	0	0	0	0	0	0
FD.2.1	0	0	0	0	0	0	0	0	0	0	0	0	0	0	0	0	0	0	0	0	0	0	0	0	0	0	0	0	0	0	0	0	0	0	0	0	0	0	0	0	0	0	0	0	0	0	0	0	0
BQ.1.1.67	0	0	0	0	0	0	0	0	0	0	0	0	0.00770496	0	0	0	0	0	0	0	0	0	0	0.000206214	0.000402414	0	0	0	0	0.000386548	0	0.000280269	0.000215436	0	0	0	0	0	0	0	0	0.00325733	0	0	0	0	0	0	0.00140007
CL.1.1	0	0	0	0	0	0	0	0	0	0	0	0	0	0	0	0	0	0	0	0	0	0	0	0.00137476	0	0	0	0	0	0	0	0	0.000107718	0	0	0	0	0	0	0	0	0	0	0	0	0	0	0	0.000350018
XBJ.3	0	0	0	0	0	0	0	0	0	0	0	0	0	0	0	0	0	0	0	0	0	0	0	0.000274952	0	0	0	0	0	0	0	0	0	0	0	0	0	0	0	0	0	0	0	0	0	0	0	0	0
BQ.1.1.54	0	0	0	0	0	0	0	0	0	0	0	0	0.00129859	0	0	0	0	0	0	0	0	0	0	0	0	0	0	0	0	0	0	0	5.3859e-05	0	0	0	0	0	0	0	0	0	0	0	0	0	0	0	0
FL.6	0	0	0	0.00239744	0	0	0	0	0.00680272	0	0	0	0	0	0	0	0	0	0	0	0	0	0	0	0	0	0	0	0.0117647	0	0	0	0	0	0	0	0	0	0	0	0	0	0	0	0	0	0	0	0
XBB.1.5.60	0	0	0.00131729	0	0	0	0.000569801	0	0	0	0	0	0	0	0	0	0	0	0	0	0	0	0	0.0019934	0.00241449	0	0	0	0	0	0	0	0.000269295	0	0	0	0	0	0	0	0	0	0	0	0.000554939	0	0	0	0
BQ.1.1.77	0	0	0	0.000266383	0	0	0	0	0	0	0	0	0.00303004	0	0	0	0	0	0	0	0	0	0	0.000137476	0	0	0	0	0	0	0	0.000840807	0	0	0	0	0	0	0	0	0	0	0	0	0	0	0	0	0
BQ.1.11.1	0	0	0	0	0	0	0	0	0	0	0	0	0	0	0	0.00119904	0	0	0	0	0	0	0	0	0	0	0	0	0	0	0	0	0	0	0	0	0	0	0	0	0	0	0	0	0	0	0	0	0
BQ.1.2.3	0	0	0	0	0	0	0	0	0	0	0	0	0.00848411	0	0	0	0	0	0	0.00177305	0	0	0	6.8738e-05	0	0	0	0	0	0	0	0	0	0	0	0	0	0	0	0	0	0	0	0	0	0	0	0	0
XBC.1.2	0	0	0	0	0	0	0	0	0	0	0	0	0	0	0	0	0	0	0	0	0	0	0	0	0	0	0	0	0	0	0	0	5.3859e-05	0	0	0	0	0	0	0	0	0	0	0	0	0	0	0	0
BA.5.1.1	0	0	0	0	0	0	0	0	0	0	0	0	0	0	0	0	0	0	0	0	0	0	0	6.8738e-05	0	0	0	0	0	0	0	0	0	0	0	0	0	0	0	0	0	0	0	0	0	0	0	0	0
XBC.1.5	0	0	0	0	0	0	0	0	0	0	0	0	0	0	0	0	0	0	0	0	0	0	0	0	0	0	0	0	0	0	0	0	0	0	0	0	0	0	0	0	0	0	0	0	0	0	0	0	0
XBB.1.5.27	0	0	0	0	0	0	0	0	0	0	0	0	0	0	0	0	0	0	0	0	0	0	0	0	0	0	0	0	0	0	0	0	0	0	0	0	0	0	0	0	0	0	0	0	0	0	0	0	0
EE.5	0	0	0.000351278	0	0	0	0	0	0	0	0	0	0	0	0	0	0	0	0	0	0	0	0	0.000206214	0	0	0	0	0	0	0	0	0	0	0	0	0	0	0	0	0	0	0	0	0	0	0	0	0
ES.1	0	0	0	0	0	0	0	0	0	0	0	0	0.00909012	0	0	0	0	0	0	0	0	0	0	0	0	0	0	0	0	0	0	0	0.000107718	0	0	0	0	0	0	0	0	0	0	0	0	0	0	0	0
BA.5.2.46	0	0	0	0	0	0	0	0	0	0	0	0	0	0	0	0	0	0	0	0	0	0	0	0	0	0	0	0	0	0	0	0	0	0	0	0	0	0	0	0	0	0	0	0	0	0	0	0	0
BA.5.2.56	0	0	0	0	0	0	0	0	0	0	0	0	0	0	0	0	0	0	0	0	0	0	0	0	0	0	0	0	0	0	0	0	5.3859e-05	0	0	0	0	0	0	0	0	0	0	0	0	0	0	0	0.000350018
FN.1	0	0	0	0	0	0	0	0	0	0	0	0	0	0	0	0	0	0	0	0	0	0	0	0	0	0	0	0	0	0	0	0	0.00102332	0	0	0	0	0	0	0	0	0	0	0	0	0	0	0	0
BF.39.1	0	0	0	0	0	0	0	0	0	0	0	0	0	0	0	0	0	0	0	0	0	0	0	0	0	0	0	0	0	0	0	0	0	0	0	0	0	0	0	0	0	0	0	0	0	0	0	0	0
XBB.1.22	0	0	0	0	0	0	0.000569801	0	0	0	0	0	0	0	0	0	0	0	0	0	0	0	0	6.8738e-05	0	0	0	0	0.0176471	0	0	0	5.3859e-05	0	0	0	0	0	0	0	0	0	0.0026455	0	0.000554939	0.00168067	0	0	0.000350018
BA.5.6	0	0	0	0	0	0	0	0	0	0	0	0	8.65726e-05	0	0	0	0	0	0	0	0	0	0	0	0	0	0	0	0	0	0	0	0	0	0	0	0	0	0	0	0.00277008	0	0	0	0	0	0	0	0.000350018
XAY.1	0	0	0	0	0	0	0	0	0	0	0	0	0	0	0	0	0	0	0	0	0	0	0	0.000206214	0	0	0	0	0	0	0	0	0	0	0	0	0	0	0	0	0	0	0	0	0	0	0	0	0
CK.1.2	0	0	0	0	0	0	0	0	0	0	0	0	0	0	0	0	0	0	0	0	0	0	0	0	0	0	0	0	0	0	0	0	0	0	0	0	0	0	0	0	0	0	0	0	0	0	0	0	0
BF.7.14.2	0	0	0	0	0	0	0	0	0	0	0	0	0	0	0	0	0	0.00520715	0	0	0	0	0	0	0	0	0	0	0	0	0	0	0	0	0	0	0	0	0	0	0	0	0	0	0	0	0	0	0
FL.23	0	0	0	0	0	0	0	0	0	0	0	0	0	0	0	0	0	0	0	0	0	0	0	0	0	0	0	0	0	0	0	0.000280269	0.000107718	0	0	0	0	0	0	0	0	0	0	0	0	0	0	0	0
BQ.1.1.43	0	0	0	0	0	0	0	0	0	0	0	0	8.65726e-05	0	0	0	0	0	0	0	0	0	0	6.8738e-05	0	0	0	0	0	0.00115964	0	0.000280269	0.000107718	0	0	0	0	0	0.00209644	0	0	0.00325733	0	0	0	0	0	0	0
BQ.1.27	0	0	0	0	0	0	0	0	0	0	0	0	8.65726e-05	0	0	0	0	0	0	0	0	0	0	0	0	0	0	0	0	0	0	0	0	0	0	0	0	0	0	0	0	0	0	0	0	0	0	0	0
BQ.1.1.63	0	0	0	0	0	0	0	0	0	0	0	0	0.000519436	0	0	0	0	0	0	0	0	0	0	0.000618642	0.000402414	0	0	0	0	0	0	0	0.000269295	0	0	0	0	0	0	0.0192308	0	0	0	0	0	0	0	0	0
CP.1.1	0	0	0	0	0	0	0	0	0	0	0	0	0	0	0	0	0	0	0	0	0	0	0	0	0	0	0	0	0	0	0	0	0	0	0	0	0	0	0	0	0	0	0	0	0	0	0	0	0
DW.1	0	0	0	0	0	0	0	0	0	0	0	0	0	0	0	0	0	0	0	0.00177305	0	0	0	0	0	0	0	0	0	0	0	0	0	0	0	0	0	0	0	0	0	0	0	0	0	0	0	0	0
BA.4.6.2	0	0	0	0	0	0	0	0	0	0	0	0	0	0	0	0	0	0	0	0	0	0	0	0	0	0	0	0	0	0	0	0	0	0	0	0	0	0	0	0	0	0	0	0	0	0	0	0	0
ER.1	0	0	0	0	0	0	0	0	0	0	0	0	0	0	0	0	0	0	0	0	0	0	0.00226244	0.000206214	0	0	0	0	0	0	0	0	0.00134647	0	0	0	0	0	0	0	0	0	0	0.00191939	0	0	0	0	0.000700035
XAY.2.1	0	0	0	0	0	0	0	0	0	0	0	0	0	0	0	0	0	0	0	0	0	0	0	0	0.00603622	0	0	0	0	0	0	0	0	0	0	0	0	0	0	0	0	0	0	0	0	0	0	0	0
BQ.1.1.55	0	0	0	0	0	0	0	0	0	0	0	0	0.00753182	0	0	0	0	0	0	0	0	0	0.00226244	0	0	0	0	0	0	0.000773096	0	0	0	0	0	0	0	0	0.00104822	0	0	0	0	0	0	0	0	0	0
EA.2	0	0	0	0	0	0	0	0	0	0	0	0	0	0	0	0	0	0	0	0	0	0	0	6.8738e-05	0	0	0	0	0	0	0	0	0	0	0	0	0	0	0	0	0	0	0	0	0	0	0	0	0
BQ.1.3	0	0	8.78194e-05	0	0	0	0	0	0	0	0	0	0.000606008	0	0	0	0	0	0	0	0	0	0	0	0	0	0	0	0	0	0	0	0	0	0	0	0	0	0.00104822	0	0	0	0	0	0	0	0	0	0
BF.24	0	0	0	0	0	0	0	0	0	0	0	0	0	0	0	0	0	0	0	0	0	0	0	0	0	0	0	0	0	0	0	0	0	0	0	0	0	0	0	0	0	0	0	0	0	0	0	0	0
BQ.1.1.53	0	0	0	0.000266383	0	0	0	0	0	0.00980392	0	0	0	0	0	0	0	0.000226398	0	0	0	0	0	0.00130602	0	0	0	0	0	0.000386548	0.00163934	0	5.3859e-05	0	0	0	0	0	0	0	0	0.00325733	0.00529101	0	0	0	0	0	0.00210011
EU.1	0	0	0	0	0	0	0	0	0	0	0	0	0	0	0	0	0	0	0	0	0	0	0	0.00178719	0	0	0	0	0	0	0	0	0	0	0	0	0	0	0	0	0	0	0	0	0	0.00168067	0	0	0
BA.5.2.62	0	0	0	0	0	0	0	0	0	0	0	0	0	0	0	0	0	0	0	0	0	0	0	6.8738e-05	0	0	0	0	0	0	0	0	0	0	0	0	0	0	0	0	0	0	0	0	0	0	0	0	0
FY.1.3	0	0	0	0	0	0	0	0	0	0	0	0	0	0	0	0	0	0	0	0	0	0	0	0	0	0	0	0	0	0	0	0	0	0	0	0	0	0	0	0	0	0	0	0	0	0	0	0	0
FL.8	0	0	0.00105383	0.000266383	0	0	0.0022792	0	0	0	0	0	0	0	0.004329	0	0	0	0	0	0	0	0	0.00419302	0.00241449	0	0	0	0	0	0	0.000280269	0	0	0	0	0	0	0.00209644	0	0	0	0	0.00191939	0	0.00504202	0	0	0
CK.1.5	0	0	8.78194e-05	0	0	0	0	0	0	0	0	0	0	0	0	0	0	0	0	0	0	0	0	0	0	0	0	0	0	0	0	0	0	0	0	0	0	0	0	0	0	0	0	0	0	0	0	0	0
CK.3	0	0	8.78194e-05	0.00106553	0	0	0.000569801	0	0	0	0	0	0	0	0	0	0	0	0	0	0	0	0	0.000274952	0	0	0	0	0	0	0	0	0.000161577	0	0	0	0	0	0	0	0	0	0.0026455	0	0	0	0	0	0.000700035
XAY.1.1.1	0	0	0.000175639	0	0	0	0	0	0	0	0	0	0	0	0	0	0	0	0	0	0	0	0	0.00577399	0	0	0	0	0	0.00425203	0	0	5.3859e-05	0	0	0	0	0	0	0	0	0	0	0	0	0	0	0	0.000350018
XAY.1.1	0	0	0	0	0	0	0	0	0	0	0	0	0	0	0	0	0	0	0	0	0	0	0	0	0	0	0	0	0	0	0	0.000560538	0	0	0	0	0	0	0	0	0	0	0	0	0	0	0	0	0.000350018
BF.39	0	0	0	0	0	0	0	0	0	0	0	0	8.65726e-05	0	0	0	0	0	0	0	0	0	0	0	0	0	0	0	0	0	0	0	0	0	0	0	0	0	0	0	0	0	0	0	0	0	0	0	0
BE.4.2	0	0	0.000351278	0	0	0	0	0	0	0	0	0	8.65726e-05	0	0	0	0	0	0	0	0	0	0	0	0	0	0	0	0	0.00115964	0	0	0	0	0	0	0	0	0	0	0	0	0	0	0	0	0	0	0
XBB.2.3.2	0	0	0	0.000266383	0	0	0	0	0	0	0	0	0	0	0	0	0	0	0	0	0	0	0	0	0	0	0	0	0	0	0	0	0	0	0	0	0	0	0	0	0	0	0	0	0	0.0235294	0	0	0
BQ.1.15	0	0	0	0	0	0	0	0	0	0	0	0	0	0	0	0	0	0	0	0	0	0	0	6.8738e-05	0	0	0	0	0	0	0	0	0.000700167	0	0	0	0	0	0	0	0	0	0	0	0	0	0	0	0.00105005
BF.5.2	0	0	0	0	0	0	0	0	0	0	0	0	0	0	0	0	0	0	0	0	0	0	0	0	0	0	0	0	0	0	0	0	0	0	0	0	0	0	0	0	0	0	0	0	0	0	0	0	0
ED.2	0	0	0	0	0	0	0	0	0	0	0.000375235	0	0.00545407	0	0	0	0	0	0	0	0	0	0	0	0	0	0	0	0	0	0	0	0.000107718	0	0	0	0	0	0.00419287	0	0	0	0	0.00191939	0	0	0	0	0
EF.1.1.1	0	0.02	0	0.000266383	0	0	0	0	0	0	0.00262664	0	0.0019046	0	0	0	0	0	0	0	0	0	0	0	0	0	0	0	0	0.00270584	0	0	0.00220822	0	0	0	0	0	0	0	0	0	0	0.000959693	0	0	0	0	0
XBC.1.7	0	0	0	0	0	0	0	0	0	0	0	0	0	0	0	0	0	0	0	0	0	0	0	0	0	0	0	0	0	0	0	0	0	0	0	0	0	0	0	0	0	0	0	0	0	0	0	0	0
XBS	0	0	0	0	0	0	0	0	0	0	0	0	0	0	0	0	0	0	0	0	0	0	0	0.000206214	0	0	0	0	0	0	0	0	5.3859e-05	0	0	0	0	0	0	0	0	0	0	0	0	0	0	0	0
FD.2	0	0	8.78194e-05	0.000266383	0	0	0	0	0	0	0	0	0.00121202	0	0	0.00119904	0	0	0.0030581	0	0	0	0	0.000137476	0	0	0	0	0	0	0	0	0.000161577	0	0	0	0	0	0	0	0	0	0	0.00191939	0	0	0	0	0
XCC	0	0	0	0	0	0	0	0	0	0	0	0	0	0	0	0	0	0	0	0	0	0	0	0	0	0	0	0	0	0	0	0	5.3859e-05	0	0	0	0	0	0	0	0	0	0	0	0	0	0	0	0
BQ.1.15.1	0	0	0	0	0	0	0	0	0	0	0	0	0.00372262	0	0	0	0	0	0	0	0	0	0	0	0	0	0	0	0	0	0	0	0	0	0	0	0	0	0	0	0	0	0	0	0	0	0	0	0
BS.1.1	0	0	0	0	0	0	0	0	0	0	0	0	8.65726e-05	0	0	0	0	0	0	0	0	0	0	0	0	0	0	0	0	0	0	0	0	0	0	0	0	0	0	0	0	0	0	0	0	0	0	0	0
CK.1.4	0	0	0.000351278	0	0	0	0	0	0	0	0.00225141	0	0.000606008	0	0	0	0	0	0	0	0	0	0	0.00618642	0	0	0	0	0	0	0	0.000840807	0.000269295	0	0	0	0	0	0	0	0	0	0	0	0	0	0	0	0.00175009
BQ.1.1.14	0	0	0	0	0	0	0	0	0	0	0	0	0	0	0	0	0	0	0	0	0	0	0	0	0	0	0	0	0	0	0	0.000280269	0.000107718	0	0	0	0	0	0	0	0	0	0	0	0	0	0	0	0
DU.1	0	0	0.000702556	0	0	0	0.0034188	0	0	0	0	0	0.00147173	0	0.004329	0	0	0	0	0	0	0	0	0.00103107	0.00120724	0	0	0	0	0	0	0.000280269	0.0157268	0	0	0	0	0	0.00104822	0	0	0	0	0.00767754	0	0	0	0	0.000350018
BQ.1.2.1	0	0	0.00122947	0.000266383	0	0	0.0017094	0	0	0	0	0	0	0	0	0	0	0	0	0	0	0	0.00226244	0.00068738	0.000402414	0	0	0	0	0	0	0	0	0	0	0	0	0	0	0	0.0193906	0	0	0.000959693	0	0	0	0	0.000350018
BQ.1.1.68	0	0	0	0	0	0	0	0	0	0	0	0	0.000692581	0	0	0	0	0	0	0	0	0	0	0	0	0	0	0	0	0	0.0131148	0	0	0	0	0	0	0	0	0	0	0	0	0	0	0	0	0	0
BE.4	0	0	0	0	0	0	0	0	0	0	0	0	0	0	0	0	0	0	0	0	0	0	0	0	0	0	0	0	0	0	0	0	0	0	0	0	0	0	0	0	0	0	0	0	0	0	0	0	0
XAY.2.2	0	0	0	0	0	0	0	0	0	0	0	0	0	0	0	0	0	0	0	0	0	0	0	0	0.00804829	0	0	0	0	0	0	0	0	0	0	0	0	0	0	0	0	0	0	0	0	0	0	0	0
FM.2	0	0	0.00158075	0	0	0	0	0	0	0	0	0	0	0	0	0	0	0	0	0	0	0	0	0.00907341	0.000804829	0	0	0	0	0	0	0	0.000161577	0	0	0	0	0	0	0	0	0	0	0	0	0	0	0	0
EE.3	0	0	0	0	0	0	0	0	0	0	0	0	0.00588694	0	0	0	0	0	0	0	0	0	0	0.000137476	0	0	0	0	0	0	0	0	0	0	0	0	0	0	0	0	0	0	0	0	0	0	0	0	0
BQ.1.1.11	0	0	0	0	0	0	0.0017094	0	0	0	0.000375235	0	0.000606008	0	0	0	0	0	0	0	0	0	0	0.000824856	0.000402414	0	0	0	0	0.000773096	0	0.00112108	0.000484731	0	0	0	0	0	0.00419287	0	0	0	0	0	0	0	0	0	0.00315016
BA.5.6.2	0	0	0	0	0	0	0	0	0	0	0	0	0.000259718	0	0	0	0	0	0	0	0	0	0	6.8738e-05	0	0	0	0	0	0	0	0.000280269	0	0	0	0	0	0	0	0	0	0	0	0	0	0	0	0	0
BQ.1.2	0	0	8.78194e-05	0.00186468	0	0	0.011396	0.025	0.00680272	0	0	0	0.00623323	0	0.004329	0	0	0.000452796	0	0	0	0	0	0.00213088	0.00120724	0	0	0	0	0.00270584	0.0704918	0.000840807	0.0023698	0	0	0	0	0	0.00524109	0	0.00277008	0	0.0132275	0.000959693	0.00221976	0	0	0	0.00245012
BA.5.2.63	0	0	0	0	0	0	0	0	0	0	0	0	0.000519436	0	0	0	0	0	0	0	0	0	0	0	0	0	0	0	0	0	0	0	0	0	0	0	0	0	0	0	0	0	0	0	0	0	0	0	0
EF.1.3	0	0	0	0	0	0	0	0	0	0	0	0	0	0	0	0	0	0	0	0	0	0	0	0.00034369	0.000804829	0	0	0	0	0.00270584	0.00819672	0.000280269	0	0	0	0	0	0	0	0	0	0	0	0	0	0	0	0	0
BE.1.2.1	0	0	0	0	0	0	0	0	0	0	0	0	0.00138516	0	0	0	0	0	0	0	0	0	0	6.8738e-05	0	0	0	0	0	0	0	0	0	0	0	0	0	0	0	0	0	0	0	0	0	0	0	0	0
EW.2	0	0	0	0.000266383	0	0	0.002849	0	0	0	0	0	0	0	0	0	0	0	0	0	0	0	0	0.000274952	0	0	0	0	0	0.000386548	0	0	0	0	0	0	0	0	0	0	0	0	0	0	0	0	0	0	0
BA.5.2.53	0	0	0	0	0	0	0	0	0	0	0	0	0	0	0	0	0	0	0	0	0	0	0	0	0	0	0	0	0	0	0	0	0	0	0	0	0	0	0	0	0	0	0	0	0	0	0	0	0
BQ.1.24	0	0	0.000351278	0	0	0	0	0	0	0	0	0	0	0	0	0	0	0	0	0	0	0	0	0.000137476	0	0	0	0	0	0	0	0	0	0	0	0	0	0	0	0	0	0	0	0	0	0	0	0	0
CK.1.3	0	0	0	0.000532765	0	0	0	0	0	0	0	0	0.000692581	0	0	0	0	0	0	0	0	0	0	0.000137476	0	0	0	0	0	0	0	0	0.000215436	0	0	0	0	0	0	0	0	0	0	0.000959693	0	0	0	0	0
EQ.1	0	0	0	0	0	0	0	0	0	0	0	0	0	0	0	0	0	0	0	0	0	0	0	0	0	0	0	0	0	0	0	0	0	0	0	0	0	0	0	0	0	0	0	0	0	0	0	0	0
BQ.1.1.2	0	0	8.78194e-05	0	0	0	0.000569801	0.025	0	0	0	0	0.000692581	0	0.0021645	0	0	0	0	0	0	0	0.00226244	0.000824856	0.000402414	0	0	0	0	0.00231929	0	0.00140135	0.0134109	0	0	0	0	0	0.00419287	0	0	0	0	0.00191939	0	0	0	0.00914634	0.00105005
XBB.1.16.20	0	0	0	0	0	0	0	0	0	0	0	0	0	0	0	0	0	0	0	0	0	0	0	0	0	0	0	0	0	0	0	0	0	0	0	0	0	0	0	0	0	0	0	0	0	0.00168067	0	0	0
CM.4.1	0	0	0	0	0	0	0	0	0	0	0	0	0	0	0	0	0	0	0	0	0	0	0	0	0	0	0	0	0	0	0	0	0	0	0	0	0	0	0	0	0	0	0	0	0	0	0	0	0
BQ.1.21	0	0	0.000175639	0	0	0	0.0017094	0	0	0	0	0	0	0	0	0	0	0	0	0	0	0	0	0.00116855	0.000402414	0	0	0	0	0	0.00327869	0	0.00199278	0	0	0	0	0	0	0	0	0	0	0	0	0	0	0	0.00140007
DN.3.1	0	0	0	0.000532765	0	0	0	0	0	0	0	0	0	0	0	0	0	0	0	0	0	0	0	0	0	0	0	0	0	0	0	0	0	0	0	0	0	0	0	0	0	0	0	0	0	0	0	0	0
Unassigned	0	0	0.613594	0.00213106	0	0	0.0022792	0	0	0	0.000375235	0	0	0	0	0	0.6	0.000679194	0.0733945	0	0	0	0	6.8738e-05	0	0	0.0819672	0	0	0.00309239	0	0.00644619	0	0	0	0.241379	0	0	0	0	0	0	0.0026455	0	0.0488346	0.0470588	0	0	0.0182009
CK.2.1	0	0	0.000351278	0.000266383	0	0	0.0017094	0	0	0	0	0	0.00112544	0	0	0	0	0	0	0	0	0	0.00226244	0.000618642	0	0	0	0	0	0	0.00491803	0.00168161	0.000484731	0	0	0	0	0	0.00209644	0	0	0	0	0	0	0	0	0	0.000700035
BA.2.12.1	0	0	0	0	0	0	0	0	0	0	0	0	0.000259718	0	0	0.0059952	0	0	0	0	0	0	0	0	0	0	0	0	0	0	0	0	5.3859e-05	0	0	0	0	0	0	0	0	0	0	0	0	0	0	0	0
BQ.1.1.31	0	0	0.00122947	0.000266383	0	0	0.0011396	0	0	0	0.000375235	0	0.00034629	0	0	0	0	0	0	0	0	0	0.00226244	0.00178719	0	0	0	0	0	0	0	0.00280269	0.0030161	0	0	0	0	0	0	0	0.00554017	0	0.010582	0	0.000554939	0	0	0	0.00385019
BQ.1.10.1	0	0	0.000351278	0	0	0	0.000569801	0	0	0	0	0	0.00277032	0	0	0	0	0	0	0	0	0	0	0.00034369	0.00120724	0	0	0	0	0.00309239	0	0.000280269	0.000269295	0	0	0	0	0	0.00209644	0	0	0	0	0	0.00388457	0	0	0	0.00280014
XAY.2	0	0	0	0	0	0	0	0	0	0	0	0	0	0	0	0	0	0	0	0	0	0	0	0.0014435	0.00201207	0	0	0	0	0	0	0	0	0	0	0	0	0	0	0	0	0	0	0	0	0	0	0	0
EW.3	0	0	0	0	0	0	0	0	0	0	0	0	0	0	0	0	0	0	0	0	0	0	0	6.8738e-05	0	0	0	0	0	0	0	0	0	0	0	0	0	0	0	0	0	0	0	0	0	0	0	0	0
EF.2	0	0	0	0.000266383	0	0	0.000569801	0	0	0	0	0	0	0	0	0	0	0	0	0	0	0	0	0	0	0	0	0	0	0.00115964	0	0	0.00425486	0	0	0	0	0	0	0	0	0	0	0.00191939	0	0	0	0	0
EN.1	0	0	0.000439097	0.000266383	0	0	0.002849	0	0	0	0	0	0	0	0.004329	0	0	0	0	0	0	0	0.00226244	0.00433049	0	0	0	0	0	0.000386548	0.00327869	0.0182175	0.00102332	0	0	0	0	0	0	0	0	0	0	0.000959693	0	0	0	0	0
EG.12	0	0	8.78194e-05	0	0	0	0	0	0	0.00326797	0	0	0	0	0	0	0	0	0	0	0	0	0	0	0	0	0	0	0	0	0	0	0	0	0	0	0	0	0	0	0	0	0	0	0	0	0	0	0
XBC.1.2.1	0	0	0	0	0	0	0	0	0	0	0	0	0	0	0	0	0	0	0	0	0	0	0	0	0.0124748	0	0	0	0	0	0	0	0	0	0	0	0	0	0	0	0	0	0	0	0	0	0	0	0
DY.1.1	0	0	0	0	0	0	0	0	0	0	0	0	0	0	0	0	0	0.00679194	0	0	0	0	0	0	0	0	0	0	0	0	0	0	0	0	0	0	0	0	0	0	0	0	0	0	0	0	0	0	0
BQ.1.1.36	0	0	8.78194e-05	0	0	0	0	0	0	0	0.00187617	0	0.000173145	0	0	0	0	0	0	0	0	0	0	0	0	0	0	0	0	0.00502513	0	0.00140135	0.000807885	0	0	0	0	0	0	0	0	0	0	0	0.00166482	0	0	0	0
BA.5.1.3	0	0	0	0	0	0	0	0	0	0	0	0	0	0	0	0	0	0	0	0	0	0	0	0	0	0	0	0	0	0	0	0	0	0	0	0	0	0	0	0	0	0	0	0	0	0	0	0	0
BF.25	0	0	0	0	0	0	0	0	0	0	0	0	0	0	0	0	0	0	0	0	0	0	0	0	0	0	0	0	0	0	0	0	0	0	0	0	0	0	0	0	0	0	0	0	0	0	0	0	0
DN.3	0	0	0	0.00133191	0	0	0	0	0	0	0	0	0	0	0	0	0	0	0	0	0	0	0	0	0	0	0	0	0	0	0	0	0	0	0	0	0	0	0	0	0	0	0	0	0	0	0	0	0
XBC.1	0	0	8.78194e-05	0.00399574	0	0	0	0	0	0	0	0	0	0	0	0	0	0	0	0	0	0	0	6.8738e-05	0	0	0	0	0	0	0	0	0.000377013	0.0357143	0	0	0	0	0	0	0.00831025	0	0	0.000959693	0	0	0	0	0
BF.38.1	0	0	0	0	0	0	0	0	0	0	0	0	0	0	0	0	0	0	0	0	0	0	0	0	0	0	0	0	0	0	0	0	0	0	0	0	0	0	0	0	0	0	0	0	0	0	0	0	0
BF.38.2	0	0	0	0	0	0	0	0	0	0	0	0	0	0	0	0	0	0	0	0	0	0	0	0	0	0	0	0	0	0	0	0	0	0	0	0	0	0	0	0	0	0	0	0	0	0	0	0	0
XAY.2.3	0	0	0	0	0	0	0	0	0	0	0	0	0	0	0	0	0	0	0	0	0	0	0	0	0.0237425	0	0	0	0	0	0	0	0	0	0	0	0	0	0	0	0	0	0	0	0	0	0	0	0
BQ.1.1.78	0	0	0	0.000266383	0	0	0	0	0	0	0	0	0	0	0	0	0	0	0	0	0	0	0	6.8738e-05	0	0	0	0	0	0	0	0	0	0	0	0	0	0	0	0	0.00277008	0	0	0	0	0	0	0	0
DE.1	0	0	0	0	0	0	0	0	0	0	0	0	0	0	0	0	0	0	0	0	0	0	0	0	0	0	0	0	0	0	0	0	0	0	0	0	0	0	0	0	0	0	0	0	0	0	0	0	0
BQ.1.1.44	0	0	8.78194e-05	0	0	0	0	0	0	0	0	0	0.00103887	0	0	0	0	0	0	0.0035461	0	0	0.00226244	0.000137476	0.000804829	0	0	0	0	0	0	0.000280269	5.3859e-05	0	0	0	0	0	0	0	0	0.00651466	0	0	0.00110988	0	0.078534	0	0.00315016
BF.31.1	0	0	0	0	0	0	0	0	0	0	0	0	0	0	0	0	0	0	0	0	0	0	0	0	0	0	0	0	0	0	0	0	0	0	0	0	0	0	0	0	0	0	0	0	0	0	0	0	0.000350018
DJ.1.2	0	0	0	0	0	0	0	0	0	0	0	0	0	0	0	0	0	0	0	0	0	0	0	0	0	0	0	0	0	0	0	0	0	0	0	0	0	0	0	0	0	0	0	0	0	0	0	0	0
BQ.1.1.27	0	0	0	0	0	0	0	0	0	0	0	0	0.000519436	0	0	0	0	0	0	0	0	0	0	0.000274952	0	0	0	0	0	0	0	0.000840807	0	0	0	0	0	0	0	0	0	0	0	0	0	0	0	0	0
BQ.1.1.48	0	0	0	0	0	0	0	0	0	0	0	0	0.00121202	0	0	0	0	0	0.0152905	0.00177305	0	0	0	0.000481166	0	0	0	0	0	0	0	0	0	0	0	0	0	0	0	0	0	0	0	0	0	0	0	0	0
XAY.1.1.3	0	0	0	0	0	0	0	0	0	0	0	0	0	0	0	0	0	0	0	0	0	0	0	0.00151224	0	0	0	0	0	0	0	0	0	0	0	0	0	0	0	0	0	0	0	0	0	0	0	0	0
ED.1	0	0	0	0	0	0	0	0	0	0	0	0	0	0	0	0	0	0	0	0	0	0	0	0	0	0	0	0	0	0	0	0	0	0	0	0	0	0	0	0	0.00277008	0	0	0	0	0	0	0	0
BQ.1.1.66	0	0	0	0	0	0	0	0	0	0	0	0	0	0	0	0	0	0	0	0	0	0	0	0.000824856	0	0	0	0	0	0.00154619	0	0.00140135	0.000700167	0	0	0	0	0	0	0	0	0	0	0	0	0	0	0	0.000700035
BQ.1.1.42	0	0	0.000439097	0	0	0	0	0	0	0	0	0	0	0	0.021645	0	0	0	0	0	0	0	0.00452489	0.00151224	0.00362173	0	0	0	0	0.00193274	0	0.00784753	0.000700167	0.0238095	0	0	0	0	0	0	0	0	0	0	0	0	0	0	0
XBB.1.5.76	0	0	0	0.000532765	0	0	0	0	0	0	0.000750469	0	0.00034629	0	0	0.178657	0	0	0.00611621	0.00177305	0	0	0	0	0	0	0	0	0	0.000773096	0	0.000280269	0.000269295	0	0	0	0	0	0	0	0	0	0	0	0	0	0	0	0
BQ.1.1.70	0	0	0	0	0	0	0	0	0	0	0	0	0	0	0	0	0	0	0	0	0	0	0	0	0	0	0	0	0	0	0	0	0	0	0	0	0	0	0	0	0	0	0	0	0	0	0	0	0
XBC.2.1	0	0	0	0.00133191	0	0	0	0	0	0	0	0	0	0	0	0	0	0	0	0	0	0	0	0	0	0	0	0	0	0	0	0	0	0	0	0	0	0	0	0	0	0	0	0	0	0	0	0	0
BA.5.2.27	0	0	0	0.000266383	0	0	0	0	0	0	0	0	0	0	0	0	0	0	0	0	0	0	0	0	0	0	0	0	0	0	0	0	0	0	0	0	0	0	0	0	0	0	0	0	0	0	0	0	0.000350018
CN.2	0	0	0	0	0	0	0	0	0	0	0	0	0	0	0	0	0	0	0	0	0	0	0	0	0	0	0	0	0	0	0	0	0	0	0	0	0	0	0	0	0	0	0	0	0	0	0	0	0
BQ.1.1.46	0	0	0.000439097	0	0	0	0.0039886	0	0	0	0	0	0.00181802	0	0	0.00239808	0	0	0	0	0	0	0	0.00178719	0.00201207	0	0	0	0	0.00386548	0	0.00952915	0.000646308	0	0	0	0	0	0.00524109	0	0	0.00977199	0	0	0	0	0	0	0.00315016
DJ.1.1	0	0	0	0	0	0	0	0	0	0	0	0	0.000432863	0	0	0	0	0	0	0	0	0	0	0.000206214	0	0	0	0	0	0	0	0	0	0	0	0	0	0	0	0	0	0	0	0	0	0	0	0	0
BQ.1.1.40	0	0	8.78194e-05	0	0	0	0	0	0	0	0	0	0.0161025	0	0	0	0	0	0	0	0	0	0	0	0	0	0	0	0	0	0	0	0.000107718	0	0	0	0	0	0	0	0	0	0	0	0	0	0	0	0
BQ.1.1.6	0	0	8.78194e-05	0	0	0	0.000569801	0	0	0	0	0	0.000259718	0	0	0	0	0	0	0	0	0	0	0.000274952	0	0	0.0163934	0	0	0.000386548	0	0.00168161	0.00382399	0	0	0	0	0	0	0	0	0	0	0	0	0	0	0	0.000350018
BA.5.2.23	0	0	0	0	0	0	0	0	0	0	0	0	0	0	0	0	0	0	0	0	0	0	0	0	0	0	0	0	0	0	0	0.000280269	0	0	0	0	0	0	0	0	0	0	0	0	0	0	0	0	0
BQ.1.9	0	0	0	0	0	0	0	0	0	0	0	0	0.00199117	0	0	0	0	0	0	0	0	0	0	0	0	0	0	0	0	0	0	0	0	0	0	0	0	0	0	0	0	0	0	0	0	0	0	0	0
BQ.1.25.1	0	0	0	0	0	0	0	0	0	0	0	0	0.00138516	0	0	0	0	0	0	0	0	0	0	0.00034369	0	0	0	0	0	0	0	0	0.000377013	0	0	0	0	0	0	0	0	0	0	0.000959693	0	0	0	0	0
BQ.1.1.64	0	0	0	0	0	0	0	0	0	0	0	0	0	0	0	0	0	0	0	0	0	0	0	0	0	0	0	0	0	0	0	0	0	0	0	0	0	0	0	0	0	0	0	0	0	0	0	0	0
BQ.1.1.18	0	0	0.00105383	0.00133191	0	0	0.00968661	0	0	0	0.000375235	0	0.00857069	0	0.004329	0.00119904	0	0.000226398	0	0.00177305	0	0	0.00226244	0.00866098	0.0028169	0	0	0	0	0.0146888	0	0.0156951	0.00166963	0	0	0	0	0	0.00104822	0	0.00277008	0.019544	0	0	0.00499445	0	0	0.00609756	0.0189009
DR.2	0	0	0	0	0	0	0	0	0	0	0	0	0.000259718	0	0	0	0	0	0	0	0	0	0	0	0	0	0	0	0	0	0	0	0	0	0	0	0	0	0	0	0	0	0	0	0	0	0	0	0
FY.1.1	0	0	0	0	0	0	0	0	0	0	0	0	0	0	0	0	0	0	0	0	0	0	0	0	0	0	0	0	0	0	0	0	0	0	0	0	0	0	0	0	0	0	0	0	0	0	0	0	0
XBB.1.16	0	0	0	0.000532765	0	0	0	0	0	0.0980392	0	0	0	0	0	0	0	0	0	0	0	0	0	0.000137476	0.000402414	0	0	0	0	0.000773096	0	0.000280269	0.000323154	0	0	0	0	0	0	0	0	0	0	0	0	0.194958	0	0	0.000350018
DB.1	0	0	0	0.000532765	0	0	0.00683761	0	0	0	0	0	0.00034629	0	0.0021645	0	0	0	0	0	0	0	0	0.00123728	0.00120724	0	0	0	0	0.000386548	0	0.000840807	0	0	0	0	0	0	0	0	0	0	0	0.000959693	0.000554939	0	0	0	0.00140007
XBB.1.33	0	0	0	0	0	0	0	0	0	0	0	0	0	0	0	0	0	0	0	0	0	0	0	0	0	0	0	0	0	0	0	0	0	0	0	0	0	0	0	0	0	0	0	0	0	0	0	0	0.00245012
XBB.1.5.54	0	0	0.000878194	0	0	0	0	0	0	0	0	0	0	0	0	0	0	0	0	0	0	0	0	0.00068738	0.000402414	0	0	0	0	0	0	0	0	0	0	0	0	0	0	0	0	0	0	0	0.00110988	0	0	0.00304878	0
XAY.1.2	0	0	0	0	0	0	0	0	0	0	0	0	0	0	0	0	0	0	0	0	0	0	0	0	0	0	0	0	0	0	0	0	0	0	0	0	0	0	0	0	0	0	0	0	0	0	0	0	0
CP.7	0	0	0	0	0	0	0	0	0	0	0	0	0	0	0	0	0	0	0	0	0	0	0	0	0	0	0	0	0	0	0	0	0	0	0	0	0	0	0	0	0	0	0	0	0	0	0	0	0
BQ.1.8.2	0	0	0.000263458	0	0	0	0	0	0	0	0	0	0.000173145	0	0	0	0	0	0	0	0	0	0	0.000274952	0	0	0	0	0	0.000386548	0	0	0.000807885	0	0	0	0	0	0	0	0	0	0	0	0	0	0	0	0
FE.1.2	0	0	0	0	0	0	0	0	0	0	0.0138837	0	0	0	0	0.00239808	0	0	0	0	0	0	0	0	0	0	0	0	0	0	0	0	0	0	0	0	0	0	0	0	0	0	0	0	0	0	0	0	0
EF.3	0	0	0.000614736	0	0	0	0	0	0	0	0	0	0	0	0	0	0	0	0	0	0	0	0	0.000412428	0.000402414	0	0	0	0	0.00154619	0	0	5.3859e-05	0	0	0	0	0	0	0	0	0	0	0	0	0	0	0	0.000350018
CK.1	0	0	0.00122947	0.000532765	0	0	0	0	0	0	0	0	0.000692581	0	0	0	0	0	0	0	0	0	0.0361991	0.00453671	0	0	0	0	0	0.00115964	0	0.000280269	0.00107718	0	0	0	0	0	0	0	0	0	0	0	0.000554939	0	0.0418848	0	0.000700035
EE.1	0	0	0	0	0	0	0	0	0	0	0	0	0.00233746	0	0	0	0	0	0	0	0	0	0	0	0	0	0	0	0	0	0	0	0	0	0	0	0	0	0	0	0	0	0	0	0	0	0	0	0
BQ.1.1.22	0	0	8.78194e-05	0.00213106	0	0	0.0017094	0	0.00680272	0	0.000375235	0	0.000259718	0	0	0	0	0	0	0	0	0	0	0.00178719	0	0	0	0	0	0.00154619	0	0.00252242	0.00533204	0	0	0	0	0	0.00104822	0	0.00277008	0	0	0.00671785	0	0	0	0	0.000700035
BQ.1.10.2	0	0	8.78194e-05	0	0	0	0	0	0	0	0	0	0	0	0	0	0	0	0	0	0	0	0	0.000206214	0	0	0	0	0	0	0	0	0	0	0	0	0	0	0	0	0	0	0	0	0.000554939	0	0	0	0.000700035
BQ.1.1.41	0	0	0	0	0	0	0	0	0	0	0	0	0.00554065	0	0	0	0	0	0	0.00886525	0	0	0	0	0.000402414	0	0	0	0	0	0	0.000280269	0.000215436	0	0	0	0	0	0	0	0	0	0	0	0	0	0	0	0
XBB.1.18	0	0	0	0	0	0	0	0	0	0	0.0442777	0	0	0	0	0.00239808	0	0	0	0	0	0	0	0	0	0	0	0	0	0.000773096	0	0	0	0	0	0	0	0	0	0	0	0	0	0	0	0	0	0	0
BQ.1.3.1	0	0	0.000175639	0.000266383	0	0	0	0	0	0	0	0	0.00138516	0	0	0	0	0	0	0	0	0	0	0.00068738	0	0	0	0	0	0.00309239	0	0	5.3859e-05	0	0	0	0	0	0	0	0	0	0	0	0.000554939	0	0	0	0.000700035
EA.1	0	0	0.00166857	0	0	0	0.0045584	0	0.00680272	0	0	0	8.65726e-05	0	0	0	0	0	0	0	0	0	0	0.00515535	0.000402414	0	0	0	0	0	0.00163934	0.000560538	0.00199278	0	0	0	0	0	0	0	0.00277008	0	0	0	0.000554939	0	0	0	0
BQ.1.1.51	0	0	0	0	0	0	0	0	0	0	0	0	0.00328976	0	0.0021645	0	0	0	0	0	0	0	0	0	0	0	0	0	0	0	0.00491803	0.000280269	5.3859e-05	0	0	0	0	0	0	0	0	0	0	0	0	0	0	0	0.000700035
BQ.1.13.1	0	0	0.00658646	0	0	0	0.025641	0	0	0	0.000375235	0	0.00657952	0	0.004329	0	0	0	0	0	0	0	0.00678733	0.0116855	0.0104628	0	0	0	0	0.00657132	0	0.00896861	0.00317768	0	0	0	0	0	0.00524109	0	0	0	0	0.00767754	0.00388457	0.00168067	0	0.0182927	0.0080504
XBC.1.6	0	0	0	0.00772509	0	0	0	0	0	0	0	0	0	0	0	0	0	0	0	0	0	0	0	0	0	0	0	0	0	0	0	0	0	0	0	0	0	0	0	0	0	0	0	0	0	0	0	0	0
BQ.1.1.3	0	0	0.000526917	0.00719233	0	0	0.000569801	0	0	0	0.0011257	0	0.00761839	0	0	0	0	0	0.00917431	0.00177305	0	0	0.00226244	0.00116855	0.00120724	0	0.0163934	0	0	0.00154619	0.00163934	0.00196188	0.000700167	0	0	0	0	0	0.00104822	0	0	0.00325733	0	0.000959693	0	0	0	0.00609756	0.00945047
BQ.1.1.20	0	0	0.00131729	0	0	0	0	0	0	0	0	0	0.000173145	0	0	0	0	0	0	0	0	0	0	0.00213088	0.0579477	0	0	0	0	0	0.00491803	0.000560538	0.000161577	0	0	0	0	0	0	0	0	0	0	0	0	0	0	0	0
XBC.1.6.1	0	0	0	0.00372936	0	0	0	0	0	0	0	0	0	0	0	0	0	0	0	0	0	0	0	0	0	0	0	0	0	0	0	0	0	0	0	0	0	0	0	0	0	0	0	0	0	0	0	0	0
BQ.1.13	0	0	8.78194e-05	0	0	0	0.000569801	0	0	0	0	0	0.00406891	0	0	0	0	0	0	0	0	0	0	0.00034369	0	0	0	0	0	0.000386548	0	0	0.000107718	0	0	0	0	0	0	0	0	0	0	0	0	0	0	0	0.000350018
BQ.1.1.4	0	0.08	0.000263458	0.00106553	0	0	0.002849	0.025	0	0	0.00150094	0	0.00467492	0	0.0108225	0.0059952	0	0	0	0.0035461	0	0	0.00452489	0.00639263	0.000402414	0	0	0	0	0.00695787	0.00655738	0.00952915	0.0011849	0	0	0	0	0	0.00733753	0	0	0	0	0	0.00332963	0	0	0	0.00490025
BQ.1.1.65	0	0	0	0	0	0	0	0	0	0	0	0	0.00562722	0	0	0	0	0	0	0	0	0	0	0	0	0	0	0	0	0	0	0.000280269	5.3859e-05	0	0	0	0	0	0	0	0	0	0	0	0	0	0	0	0
BQ.1.8	0	0	8.78194e-05	0	0	0	0.00512821	0	0	0	0	0	0.00164488	0	0.0021645	0	0	0	0	0	0	0	0	0.00226835	0	0	0	0	0	0.00502513	0	0.000560538	0.00323154	0	0	0	0	0	0.00104822	0	0	0	0	0.000959693	0.00332963	0	0	0	0.00140007
XBB	0	0.02	0.00579608	0	0	0	0.0017094	0	0.0136054	0	0.00300188	0	0.000259718	0	0.0021645	0.00239808	0	0	0	0	0	0	0	0.00137476	0	0	0.0327869	0	0.0411765	0.00193274	0	0.000280269	0.000215436	0	0	0	0	0	0	0	0	0	0	0	0	0.0218487	0.0314136	0	0.00385019
BQ.1.1.8	0	0	0.000702556	0	0	0	0.002849	0	0	0	0	0	0.00328976	0	0.0021645	0.00119904	0	0	0	0	0	0	0	0.00192466	0.000804829	0	0	0	0	0.00115964	0	0.00112108	0.00166963	0	0	0	0	0	0.00209644	0	0	0	0	0	0	0	0	0	0.000350018
BQ.1.1.23	0	0.02	0.000526917	0.000266383	0	0	0.0034188	0	0	0	0.000375235	0	0.00147173	0	0.017316	0	0	0	0	0	0	0	0	0.00866098	0.00321932	0	0	0	0	0.00386548	0.00163934	0.011491	0.00377013	0	0	0	0	0	0.00104822	0	0	0.00651466	0	0.000959693	0.000554939	0	0	0	0.00175009
ED.3	0	0	0	0	0	0	0	0	0	0	0	0	0	0	0	0	0	0	0	0	0	0	0	0	0	0	0	0	0	0	0	0	0	0	0	0	0	0	0	0	0	0	0	0	0	0	0	0	0
BQ.1.33	0	0	0	0	0	0	0	0	0	0	0	0	0	0	0.0021645	0	0	0	0	0	0	0	0	0.000618642	0	0	0	0	0	0.00502513	0.00163934	0.000280269	0	0	0	0	0	0	0	0	0	0	0	0	0	0	0	0	0.00140007
XBB.1.16.1	0	0	0	0	0	0	0	0	0	0	0	0	0	0	0	0	0	0	0	0	0	0	0	6.8738e-05	0	0	0	0	0	0	0	0	0	0	0	0	0	0	0	0	0	0	0	0.00191939	0	0.0521008	0	0	0
BQ.1.16	0	0	0	0	0	0	0	0	0	0	0	0	0	0	0	0	0	0	0	0	0	0	0	0	0	0	0	0	0	0	0	0	0	0	0	0	0	0	0	0	0	0	0	0	0	0	0	0	0.000700035
XBC.1.6.2	0	0	0	0.000266383	0	0	0	0	0	0	0	0	0	0	0	0	0	0	0	0	0	0	0	0	0	0	0	0	0	0	0	0	0	0	0	0	0	0	0	0	0	0	0	0	0	0	0	0	0
CR.1.1	0	0	0	0	0	0	0	0	0	0	0	0	0	0	0	0	0	0	0	0	0	0	0	6.8738e-05	0	0	0	0	0	0	0	0	0	0	0	0	0	0	0	0	0	0	0	0	0	0	0	0	0
BQ.1.26	0	0	0.000263458	0	0	0	0	0	0	0	0	0	0	0	0	0	0	0	0	0	0	0	0	0.00034369	0	0	0	0	0	0	0	0	0	0	0	0	0	0	0	0	0	0	0	0	0	0	0	0	0.00210011
BA.5.2.52	0	0	0	0.000266383	0	0	0	0.05	0	0	0	0	0	0	0	0	0	0	0	0	0	0	0	6.8738e-05	0	0	0	0	0	0	0	0	0	0	0	0	0	0	0	0	0	0	0	0	0	0	0	0	0
BQ.1.1.17	0	0	0.00210767	0	0	0	0	0	0	0	0.0011257	0	8.65726e-05	0	0	0	0	0	0	0	0	0	0	0	0	0	0	0	0	0	0	0.000280269	5.3859e-05	0	0	0	0	0	0	0	0	0.00977199	0	0	0	0	0	0	0.000350018
XBC.1.3	0	0	0	0.00319659	0	0	0	0	0	0	0	0	0	0	0	0	0	0	0	0	0	0	0	0	0	0	0	0	0	0	0	0	0	0	0	0	0	0	0	0	0	0	0	0	0	0	0	0	0
BQ.1.1.61	0	0	0	0	0	0	0	0	0	0	0	0	0.0019046	0	0	0	0	0	0	0	0	0	0	0	0	0	0	0	0	0	0	0	0	0	0	0	0	0	0	0	0	0	0	0	0	0	0	0	0
BQ.1.1.58	0	0	0.000175639	0	0	0	0.0011396	0	0	0	0	0	0.000173145	0	0	0	0	0	0	0	0	0	0	0.00123728	0	0	0	0	0	0.00579822	0	0	0.00113104	0	0	0	0	0	0	0	0	0	0	0.00863724	0.000554939	0	0	0	0.00245012
BQ.1.22	0	0	8.78194e-05	0	0	0	0	0	0	0	0	0	0.00363605	0	0	0	0	0	0	0.00177305	0	0	0.00226244	0.00192466	0	0	0	0	0	0	0.00163934	0.00168161	0.00102332	0	0	0	0	0	0	0	0	0	0	0	0	0	0	0	0.00140007
BE.9	0	0.02	0.000439097	0.000266383	0	0	0.0011396	0	0	0	0.0183865	0	0.00147173	0	0	0.0059952	0	0	0	0	0	0	0.00226244	0.00336816	0.00523139	0	0	0	0	0.00386548	0	0.00252242	0.00140033	0	0	0	0	0	0	0	0	0	0	0.0268714	0.00332963	0	0	0	0.00175009
BQ.1.11	0	0	0.000614736	0.00213106	0	0	0.000569801	0	0	0	0	0	0.00311661	0	0	0	0	0	0	0	0	0	0	0.000756118	0.000804829	0	0	0	0	0.000386548	0	0.000560538	0.000161577	0	0	0	0	0	0	0	0	0	0	0.000959693	0	0	0	0	0.000350018
EE.2	0	0	0	0	0	0	0	0	0	0	0	0	0.00034629	0	0	0	0	0	0	0	0	0	0	0	0	0	0	0	0	0	0	0.000280269	0.000107718	0	0	0	0	0	0.00209644	0	0	0	0	0	0	0	0	0	0.000700035
BQ.1.1.7	0	0	0.000263458	0	0	0	0.0039886	0	0	0	0	0	0.00545407	0	0.004329	0	0	0	0	0	0	0	0	0.00439923	0	0	0	0	0	0.000386548	0.00491803	0.000840807	0.00166963	0	0	0	0	0	0	0	0	0.00977199	0	0	0.000554939	0.00168067	0	0.00304878	0.00700035
BQ.1.1	0	0.14	0.0214279	0.034097	0	0	0.0900285	0.025	0.0272109	0	0.0409006	0	0.169855	0	0.0779221	0.140288	0.2	0.000452796	0.0152905	0.0319149	0	0	0.0542986	0.0820731	0.0438632	0.0357143	0.0491803	0	0	0.116351	0.0704918	0.15667	0.049658	0.047619	0	0	0	0.75	0.151992	0.0384615	0.0249307	0.13355	0.0502646	0.0182342	0.0771365	0.00336134	0.0104712	0.027439	0.163458
BQ.1.1.52	0	0	0	0.000266383	0	0	0	0	0	0	0	0	0.00233746	0	0	0	0	0	0	0	0	0	0	0.00034369	0.00120724	0	0	0	0	0	0	0	0	0	0	0	0	0	0.0167715	0	0	0	0	0	0	0	0	0	0
XBC.1.1	0	0	0	0.0178476	0	0	0	0	0	0	0	0	0	0	0	0	0	0	0	0	0	0	0	0	0	0	0	0	0	0	0	0	0	0	0	0	0	0	0	0	0	0	0	0	0	0	0	0	0
BQ.1.1.45	0	0	0.00201985	0.0015983	0.333333	0	0.0586895	0	0	0	0	0	0.000779153	0	0.004329	0	0	0	0	0	0	0	0.00226244	0.0101045	0.00362173	0	0	0	0	0.0154619	0.00819672	0.0302691	0.0030161	0.0119048	0	0	0	0	0.00104822	0	0	0.00325733	0	0.0115163	0.00443951	0.00504202	0	0	0.0126006
BQ.1.1.24	0	0	0	0.000266383	0	0	0	0	0	0	0	0	0.000173145	0	0	0.00119904	0	0	0	0	0	0	0	0.000412428	0.00201207	0	0	0	0	0.000386548	0	0.000560538	0.00290839	0	0	0	0	0	0	0	0.00554017	0	0	0.000959693	0	0	0	0	0.00105005
BQ.1.23	0	0	0	0.0061268	0	0	0.002849	0	0	0.0163399	0	0	0.000259718	0	0	0	0	0	0	0	0	0	0	0.0025433	0.00321932	0	0	0	0	0	0.00327869	0.000840807	0.000484731	0	0	0	0	0	0.00419287	0	0	0.0130293	0.00529101	0	0.00110988	0	0.0104712	0	0.00210011
BQ.1.1.59	0	0	0	0	0	0	0	0	0	0	0	0	0	0	0.0021645	0	0	0	0	0	0	0	0	0.000481166	0.000402414	0	0	0	0	0	0	0.00308296	0	0	0	0	0	0	0	0	0	0	0	0	0	0	0	0	0.000350018
BQ.1.14	0	0	0.000702556	0.000799148	0	0	0	0	0	0	0	0	0.00510778	0	0	0	0	0	0	0	0	0	0.00226244	0.0014435	0	0	0	0	0	0.00193274	0.00163934	0	0.000269295	0	0	0	0	0	0.00104822	0	0	0	0	0	0	0	0	0.00609756	0.000350018
XBC.1.4	0	0	0	0.00985615	0	0	0	0	0	0	0	0	0	0	0	0	0	0	0	0	0	0	0	0	0	0	0	0	0	0	0	0	0	0	0	0	0	0	0	0	0	0	0	0	0	0	0	0	0
BQ.1.6	0	0	0.000351278	0	0	0	0	0	0	0	0	0	8.65726e-05	0	0	0	0	0	0	0	0	0	0	0	0	0	0	0	0	0	0	0	0	0	0	0	0	0	0	0	0	0	0	0	0	0	0	0	0
BA.5.1.12	0	0	8.78194e-05	0	0	0	0	0.075	0	0	0	0	0.00034629	0	0	0	0	0	0	0	0	0	0	0.00158097	0	0	0	0	0	0.000386548	0	0	0	0	0	0	0	0	0	0	0	0	0	0	0	0	0	0	0
CK.1.1	0	0	0	0	0	0	0	0	0	0	0	0	0	0	0	0	0	0	0	0	0	0	0	0	0	0	0	0	0	0	0	0	0	0	0	0	0	0	0	0	0	0	0	0	0	0	0	0	0
BQ.1.1.1	0	0	0.000351278	0.000532765	0	0	0.0022792	0	0.00680272	0	0	0	0.0108216	0	0	0.00119904	0	0	0.0030581	0.00177305	0	0	0	0.00164971	0.00120724	0	0	0	0	0.00425203	0.0196721	0.00196188	0.0011849	0	0	0	0	0	0	0	0.00554017	0.00651466	0	0.00191939	0.00221976	0	0	0	0.00385019
BF.7.15	0	0	0	0	0	0	0	0	0	0	0	0	0	0	0	0	0	0	0	0	0	0	0	0	0	0	0	0	0	0	0.00163934	0	0	0	0	0	0	0	0	0	0	0	0	0	0	0	0	0	0.000350018
BQ.1.1.15	0	0.02	0.000439097	0	0	0	0.0017094	0	0	0	0	0	0.00259718	0	0.004329	0.0107914	0	0	0	0.00177305	0	0	0	0.0019934	0.00120724	0	0	0	0	0.0112099	0.00327869	0.00504484	0.00193892	0	0	0	0	0	0.00943396	0	0	0.00651466	0	0	0.00221976	0	0	0.00304878	0.00980049
BQ.1.5	0	0	8.78194e-05	0.000532765	0	0	0.00569801	0	0	0	0.000750469	0	0.00311661	0	0	0.00119904	0	0	0	0	0	0	0.00678733	0.00116855	0.00160966	0	0	0	0	0.000773096	0.00819672	0.00168161	0.000107718	0	0	0	0	0	0	0	0	0	0	0.000959693	0.00221976	0	0	0	0.00350018
BQ.1.1.5	0	0	0.000966014	0	0	0	0.0011396	0	0	0	0.000375235	0	0.010129	0	0.0021645	0.00119904	0	0	0	0	0	0	0.0113122	0.00247457	0	0.0357143	0	0	0	0.00463858	0	0.00308296	0.00193892	0	0	0	0	0	0.0104822	0	0.00277008	0.00651466	0	0.00191939	0.00110988	0	0	0	0.00455023
BA.2.10	0	0	0	0	0	0	0	0	0	0	0	0	0	0	0	0	0	0	0	0	0	0	0	0	0	0	0	0	0	0	0	0	0	0	0	0	0	0	0	0	0	0	0	0	0	0	0	0	0
BQ.1.18	0	0	0.00289804	0.000266383	0	0	0.0102564	0	0	0	0.000750469	0	0.000173145	0	0.0562771	0	0	0	0	0	0	0	0.00226244	0.0108606	0.0124748	0	0	0	0	0.00154619	0	0.000280269	0.0021005	0	0	0	0	0	0.0115304	0	0	0	0	0.00191939	0.00221976	0	0	0	0.00420021
CE.1	0	0	0	0	0	0	0	0	0	0	0	0	0	0	0	0	0	0	0	0	0	0	0	0	0	0	0	0	0	0	0	0	0	0	0	0	0	0	0	0	0	0.00325733	0	0	0	0	0	0	0
FL.1.1.1	0	0	0	0.000532765	0	0	0	0	0	0	0	0	0	0	0	0	0	0	0	0	0	0	0	0	0	0	0	0	0	0	0	0	0	0	0	0	0	0	0	0	0	0	0	0	0	0	0	0	0
DF.1.1	0	0	0	0	0	0	0	0	0	0	0	0	0.000519436	0	0	0	0	0	0	0	0	0	0	6.8738e-05	0	0	0	0	0	0.000773096	0	0	0	0	0	0	0	0	0	0	0	0	0	0	0	0	0	0	0
EW.1	0	0	0.000175639	0.000532765	0	0	0	0	0	0	0	0	0	0	0	0	0	0	0	0	0	0	0	0.00219962	0.000402414	0	0	0	0	0	0	0	0	0	0	0	0	0	0	0	0	0	0	0	0.00110988	0	0	0	0
BQ.1.1.62	0	0	0	0	0	0	0.000569801	0	0	0	0	0	0	0	0	0	0	0	0	0	0	0	0	6.8738e-05	0	0	0	0	0	0	0	0.000560538	0	0	0	0	0	0	0	0	0	0	0	0	0	0	0	0	0
XBB.1.5.86	0	0	0	0	0	0	0	0	0	0	0.0679174	0	0.000432863	0	0.0021645	0.00719424	0	0	0	0	0	0	0	0.000137476	0.000402414	0	0	0	0	0.000386548	0	0	0	0	0	0	0	0	0	0	0	0	0	0.000959693	0.000554939	0	0	0	0
EH.1	0	0	0.000175639	0	0	0	0.0039886	0	0	0	0	0	0	0	0	0	0	0	0	0	0	0	0	0.000481166	0	0.0357143	0	0	0	0.00425203	0	0.000280269	0.000323154	0	0	0	0	0	0.00314465	0	0	0	0	0.000959693	0	0	0	0	0.0122506
BQ.1.28	0	0	0.000175639	0	0	0	0	0	0	0	0	0	0.000259718	0	0	0	0	0	0	0	0	0	0	0.000274952	0	0	0	0	0	0	0	0	5.3859e-05	0	0	0	0	0	0	0	0	0	0	0	0	0	0	0	0
BF.7.17	0	0	8.78194e-05	0	0	0	0	0	0	0	0	0	0	0	0	0	0	0	0	0	0	0	0	6.8738e-05	0	0	0	0	0	0	0	0	0	0	0	0	0	0	0	0	0	0	0	0	0	0	0	0	0
BQ.1.1.69	0	0	0.000263458	0.000532765	0	0	0.0011396	0	0	0	0	0	0.00173145	0	0	0	0	0	0	0	0	0	0	0.00068738	0.00120724	0	0	0	0	0.00309239	0.00163934	0.00504484	0.0032854	0	0	0	0	0	0	0	0	0	0.00529101	0.00191939	0.00554939	0	0	0	0.00105005
XBZ	0	0	0.000614736	0	0	0	0	0	0	0	0	0	0	0	0	0	0	0	0	0	0	0	0	0.00130602	0.0160966	0	0	0	0	0.000773096	0.00163934	0	5.3859e-05	0	0	0	0	0	0	0	0	0	0	0	0	0	0	0	0
BF.37	0	0	0	0	0	0	0	0	0	0	0	0	0	0	0	0	0	0	0	0	0	0	0	0	0	0	0	0	0	0	0	0	0	0	0	0	0	0	0	0	0	0	0	0	0	0	0	0	0
CP.3	0	0	0	0	0	0	0	0	0	0	0	0	0	0	0	0	0	0	0	0	0	0	0	0	0	0	0	0	0	0	0	0	0	0	0	0	0	0	0	0	0	0	0	0	0.00166482	0	0	0	0
XBM	0	0	0	0	0	0	0	0	0	0	0	0	0.00199117	0	0	0	0	0	0	0	0	0	0	0.000206214	0	0	0	0	0	0	0	0	0	0	0	0	0	0	0	0	0	0	0	0	0	0	0	0	0
EF.1	0	0	0.000878194	0	0	0	0.00797721	0	0	0	0	0	0.00450177	0	0.004329	0.0191847	0	0	0	0	0	0	0	0.00694254	0.00804829	0	0	0	0	0.0517974	0.00655738	0.00336323	0.00317768	0	0	0	0	0	0.00628931	0	0	0.00325733	0	0.00191939	0.00166482	0	0	0	0.00735037
BQ.1.3.2	0	0	0.000439097	0.000799148	0	0	0	0	0	0	0	0	0.00155831	0	0	0	0	0	0	0	0	0	0	0.000412428	0.000402414	0	0	0	0	0	0.00327869	0	0.000107718	0	0	0	0	0	0	0	0.00277008	0	0	0	0.000554939	0	0	0	0
BQ.1.1.13	0	0	0.000263458	0.00186468	0	0	0.000569801	0	0	0	0	0	0.00034629	0	0.0021645	0.00239808	0	0	0.0030581	0.0035461	0	0	0	0.00316195	0.00120724	0	0.0819672	0	0	0.00502513	0	0.00196188	0.000484731	0	0	0	0	0	0	0	0.00277008	0	0	0	0.00110988	0	0	0.00304878	0.0119006
CQ.2	0	0	0.000175639	0	0	0	0	0	0	0	0	0	0.000692581	0	0	0	0	0	0	0	0	0	0	0.000274952	0	0	0	0	0	0	0	0	0	0	0	0	0	0	0	0	0	0	0	0	0	0.00168067	0	0	0
BQ.1.1.60	0	0.04	0	0	0	0	0	0	0	0	0.00262664	0	0	0	0	0	0	0	0	0	0	0	0	0	0	0	0	0	0	0	0	0	0	0	0	0	0	0	0	0	0	0	0	0	0	0	0	0	0.000350018
BA.5.5.1	0	0	0	0	0	0	0	0	0	0	0	0	0	0	0	0	0	0	0	0	0	0	0	0	0	0	0	0	0	0	0	0	0	0	0	0	0	0	0	0	0	0	0	0	0	0	0	0	0
BA.5.2.59	0	0	0	0	0	0	0	0	0	0	0	0	0	0	0	0	0	0	0	0	0	0	0	0	0	0	0	0	0	0	0	0	0	0	0	0	0	0	0	0	0	0	0	0	0	0	0	0	0
BA.5.2.24	0	0	0	0	0	0	0	0	0	0	0	0	0	0	0	0	0	0	0	0	0	0	0	0	0	0	0	0	0	0	0	0	0	0	0	0	0	0	0	0	0	0	0.0026455	0	0	0	0	0	0
BQ.1.17	0	0	0	0	0	0	0	0	0	0	0	0	0	0	0	0	0	0	0	0	0	0	0	0	0	0	0	0	0	0	0	0.000280269	0	0	0	0	0	0	0	0	0	0	0	0	0	0	0	0	0
BA.5.2.31	0	0	0	0	0	0	0	0	0	0	0	0	0	0	0	0	0	0	0	0	0	0	0	0	0	0	0	0	0	0	0	0	0	0	0	0	0	0	0	0	0	0	0	0	0	0	0	0	0
BF.7.14.3	0	0	0	0	0	0	0	0	0	0	0	0	0	0	0	0	0	0.00588635	0	0	0	0	0	0	0	0	0	0	0	0	0	0	0	0	0	0	0	0	0	0	0	0	0	0	0	0	0	0	0
DK.1	0	0	0	0	0	0	0	0	0	0	0	0	0	0	0	0	0	0	0	0	0	0	0	0	0	0	0	0	0	0	0	0	5.3859e-05	0	0	0	0	0	0	0	0	0	0	0	0	0	0	0	0
BA.5.2.44	0	0	0	0	0	0	0	0	0	0	0	0	0	0	0	0	0	0	0	0	0	0	0	0	0	0	0	0	0	0	0	0	0	0	0	0	0	0	0	0	0	0	0	0	0	0	0	0	0
BA.5.2.2	0	0	0	0	0	0	0	0	0	0	0	0	0	0	0	0	0	0	0	0	0	0	0	0	0	0	0	0	0	0	0	0	0	0	0	0	0	0	0	0	0	0	0	0	0	0	0	0	0
BQ.1.1.10	0	0	0.000526917	0	0	0	0.0022792	0	0	0	0	0	0.00242403	0	0	0	0	0	0.0122324	0.0035461	0	0	0	0.00659885	0.00120724	0	0	0	0	0.00541167	0	0.000280269	0.000646308	0	0	0	0	0	0	0	0	0.00651466	0.0026455	0.00191939	0.00166482	0	0	0	0.00210011
BA.5.2.60	0	0	0	0	0	0	0	0	0	0	0	0	0	0	0.004329	0	0	0	0	0	0	0	0	0.00034369	0	0	0	0	0	0	0	0	0	0	0	0	0	0	0	0	0	0	0	0	0	0	0	0	0
BQ.1.8.1	0	0	0	0	0	0	0	0	0	0	0	0	0	0	0	0	0	0	0	0	0	0	0	0.000137476	0	0	0	0	0	0	0	0	0	0	0	0	0	0	0	0	0	0	0	0	0	0	0	0	0
BQ.1.1.38	0	0	0	0	0	0	0	0	0	0	0	0	0.000173145	0	0	0	0	0	0	0	0	0	0	0.000962332	0	0	0	0	0	0	0	0	5.3859e-05	0	0	0	0	0	0	0	0	0	0	0	0	0	0	0	0
XBB.1.5.82	0	0	0	0	0	0	0	0	0	0	0	0	0	0	0	0	0	0	0	0	0	0	0	0	0	0	0	0	0	0	0	0	0	0	0	0	0	0	0	0	0	0	0	0	0	0	0	0	0
BA.1.17	0	0	8.78194e-05	0.000532765	0	0	0	0	0	0	0	0	0	0	0	0	0	0	0	0	0	0	0	0	0	0	0	0	0	0.000386548	0	0	0	0	0	0	0	0	0	0	0	0	0	0	0	0	0	0	0
BQ.1.4	0	0	0.000175639	0	0	0	0	0	0	0	0	0	0	0	0	0	0	0	0	0	0	0	0	0.000824856	0	0	0	0	0	0	0	0.000280269	0.000161577	0	0	0	0	0	0	0	0	0	0	0	0	0	0	0	0
BQ.1	0	0	0.00474225	0.00186468	0	0	0.0188034	0	0	0	0.0108818	0	0.0318587	0	0.00649351	0.0107914	0	0	0	0.0035461	0	0	0	0.0132664	0.00160966	0	0.0163934	0	0	0.0146888	0.0245902	0.0112108	0.00576291	0.0238095	0	0	0	0	0.00419287	0	0.00554017	0	0	0.00479846	0.00166482	0.00336134	0.0157068	0.00609756	0.0318516
BW.1	0	0	8.78194e-05	0	0	0	0.0011396	0	0	0	0	0	0.000259718	0	0	0	0	0	0	0	0	0	0	0.000274952	0	0	0	0	0	0	0	0	0	0	0	0	0	0	0	0	0	0	0	0	0	0	0	0	0
CQ.1.1	0	0	0	0	0	0	0	0	0	0	0	0	0	0	0	0	0	0	0	0	0	0	0	0	0	0	0	0	0	0	0	0	5.3859e-05	0	0	0	0	0	0	0	0	0	0	0	0	0	0	0	0
BF.11.2	0	0	0	0	0	0	0	0	0	0	0	0	0	0	0	0	0	0	0	0	0	0	0	0.000137476	0	0	0	0	0	0	0	0	0.000915603	0	0	0	0	0	0	0	0	0	0	0	0	0	0	0	0
BA.4.1.8	0	0	0	0	0	0	0	0	0	0	0	0	0	0	0	0	0	0	0	0	0	0	0	0	0	0	0	0	0	0	0	0	0.000323154	0	0	0	0	0	0	0	0	0	0	0	0	0	0	0	0
BF.21	0	0	0	0	0	0	0	0	0	0	0	0	0	0	0	0	0	0	0	0	0	0	0	0	0	0	0	0	0	0	0	0	0	0	0	0	0	0	0	0	0	0	0	0	0	0	0	0	0.000350018
BQ.1.1.26	0	0	0.000263458	0	0	0	0	0	0	0	0	0	0	0	0	0	0	0	0	0	0	0	0	0.000962332	0.0028169	0	0	0	0	0	0.00163934	0	0.000269295	0	0	0	0	0	0	0	0	0	0	0	0	0	0	0	0.00105005
BQ.1.12	0	0	0	0	0	0	0	0	0	0	0	0	0.0124665	0	0.0021645	0	0	0	0	0	0	0	0	0.000756118	0	0	0	0	0	0	0	0	5.3859e-05	0	0	0	0	0	0	0	0	0	0	0	0	0	0	0	0
DM.1	0	0	0	0	0	0	0	0	0	0	0	0	0	0	0	0	0	0	0	0	0	0	0	6.8738e-05	0	0	0	0	0	0.000386548	0	0	0	0	0	0	0	0	0	0	0	0	0	0	0	0	0	0	0.000350018
BQ.1.1.72	0	0	0.000439097	0.00239744	0	0	0.00512821	0	0	0	0.000375235	0	0	0	0	0.00479616	0	0	0	0	0	0	0	0.000549904	0	0	0	0	0	0.000386548	0	0.000560538	0.00107718	0	0	0	0	0	0	0	0	0	0	0	0	0	0	0	0.00420021
BZ.2	0	0	0	0	0	0	0	0	0	0	0	0	0	0	0	0	0	0	0	0	0	0	0	0	0	0	0	0	0	0	0	0	0	0	0	0	0	0	0	0	0	0	0	0	0	0	0	0	0
CM.3	0	0	0	0.000266383	0	0	0	0	0	0	0	0	0	0	0	0	0	0	0	0	0	0	0	6.8738e-05	0	0	0	0	0	0	0	0	0	0	0	0	0	0	0	0	0	0	0	0	0	0	0	0	0
BF.7.18	0	0	0	0	0	0	0	0	0	0	0	0	0	0	0	0	0	0	0	0	0	0	0	0	0	0	0	0	0	0	0	0	0	0	0	0	0	0	0	0	0	0	0	0	0	0	0	0	0.000350018
BE.1.4.2	0	0	0	0	0	0	0	0	0	0	0	0	8.65726e-05	0	0	0	0	0	0	0	0	0	0	0	0	0	0	0	0	0	0	0	0	0	0	0	0	0	0	0	0	0	0	0	0	0	0	0	0
BA.5.9	0	0	0	0.000266383	0	0	0	0	0	0	0	0	0	0	0	0	0	0	0	0	0	0	0	0.000412428	0	0	0	0	0	0	0	0	0	0	0	0	0	0	0	0	0	0	0	0	0	0	0	0	0.000350018
BA.5.1.24	0	0	0	0	0	0	0	0	0	0	0	0	0	0	0	0	0	0	0	0	0	0	0	6.8738e-05	0	0	0	0	0	0	0.00163934	0	0	0	0	0	0	0	0	0	0	0	0	0	0	0	0	0	0
BA.5.1.34	0	0	0	0	0	0	0.000569801	0	0	0	0	0	0	0	0	0	0	0	0	0	0	0	0	0.000206214	0.0173038	0	0	0	0	0	0	0	0	0	0	0	0	0	0	0	0	0	0	0	0	0	0	0	0
BE.10	0	0	0	0	0	0	0.000569801	0	0	0	0.00412758	0	0.00034629	0	0	0	0	0	0	0	0	0	0	0.000549904	0.000402414	0	0	0	0	0	0	0	0	0	0	0	0	0	0	0	0	0	0	0	0.00277469	0	0	0	0
BF.7.13.2	0	0	0.000526917	0	0	0	0	0	0	0	0	0	0	0	0	0	0	0	0	0	0	0	0	0	0	0	0	0	0	0	0	0	0	0	0	0	0	0	0	0	0	0	0	0	0	0	0	0	0
BQ.1.10	0	0	0.00122947	0.00266383	0	0	0.0045584	0	0	0	0	0	0.00251061	0	0.004329	0.00959233	0	0	0	0	0	0	0.00678733	0.00323068	0.00482897	0	0	0	0	0.00193274	0	0.00392377	0.000269295	0	0	0	0	0	0.00733753	0	0	0.0130293	0.00529101	0.00191939	0.00610433	0	0	0	0.00840042
BQ.1.1.21	0	0	0	0	0	0	0	0	0	0	0	0	0	0	0.0021645	0	0	0	0	0	0	0	0	6.8738e-05	0	0	0	0	0	0	0	0.00168161	5.3859e-05	0	0	0	0	0	0	0	0	0	0	0	0	0	0	0	0.000350018
EF.1.1	0	0.06	0.000526917	0.000799148	0	0	0.0153846	0	0	0	0	0	0.00034629	0	0.00649351	0.0383693	0	0	0	0	0	0	0	0.00481166	0.000402414	0	0	0	0	0.0216467	0	0.00140135	0.00193892	0	0	0	0	0	0.00209644	0	0	0.00651466	0	0.000959693	0	0	0.0104712	0	0.0108505
DN.2	0	0	0	0.000266383	0	0	0	0	0	0	0	0	0.00173145	0	0	0	0	0	0	0	0	0	0	0	0	0	0	0	0	0	0	0	0	0	0	0	0	0	0	0	0	0	0	0	0	0	0	0	0
BA.5.2.61	0	0	0	0	0	0	0	0	0	0	0	0	0	0	0	0	0	0	0	0	0	0	0	0	0	0	0	0	0	0	0	0	0	0	0	0	0	0	0	0	0	0	0	0	0	0	0	0	0
BF.35	0	0	0	0	0	0	0	0	0	0	0	0	0	0	0	0	0	0	0	0	0	0	0	0	0	0	0	0	0	0	0	0	0	0	0	0	0	0	0	0	0	0	0	0	0	0	0	0	0
BF.32	0	0	0	0	0	0	0	0	0	0	0	0	0	0	0	0	0	0	0	0	0	0	0	0	0	0	0	0	0	0	0	0	0	0	0	0	0	0	0	0	0	0	0	0	0	0	0	0	0
BE.4.1.1	0	0	8.78194e-05	0	0	0	0	0	0	0	0	0	0	0	0	0	0	0	0	0	0	0	0	0	0	0	0	0	0	0	0	0	5.3859e-05	0	0	0	0	0	0	0	0	0	0	0	0	0	0	0	0
BA.5.2.58	0	0	0	0	0	0	0	0	0	0	0	0	8.65726e-05	0	0	0	0	0	0	0	0	0	0	0.00034369	0	0	0	0	0	0	0	0	0	0	0	0	0	0	0	0	0	0	0	0	0	0	0	0	0
XBC.1.1.2	0	0	0	0.00825786	0	0	0	0	0	0	0	0	0	0	0	0	0	0	0	0	0	0	0	0	0	0	0	0	0	0	0	0	0	0	0	0	0	0	0	0	0	0	0	0	0	0	0	0	0
FB.2	0	0	0	0	0	0	0	0	0	0	0	0	0	0	0	0	0	0	0	0	0	0	0	0	0	0	0	0	0	0	0	0	5.3859e-05	0	0	0	0	0	0	0	0	0	0	0	0	0	0	0	0
EF.1.2	0	0	8.78194e-05	0	0	0	0	0	0	0	0	0	8.65726e-05	0	0	0	0	0	0	0	0	0	0	0.00068738	0	0	0	0	0	0.0231929	0	0.00168161	0.000592449	0	0	0	0	0	0	0	0	0	0	0	0	0	0	0	0.00140007
BQ.1.1.37	0	0	0.000175639	0.000266383	0	0	0.0022792	0	0	0	0	0	0.000779153	0	0.0021645	0	0	0	0	0	0	0	0.00452489	0.000618642	0.000804829	0	0	0	0	0.00347893	0	0.00252242	0.000323154	0	0	0	0	0	0	0	0	0	0	0	0.00110988	0	0	0	0.0248512
BQ.1.26.2	0	0	0	0	0	0	0	0	0	0	0	0	0	0	0	0	0	0	0	0	0	0	0	0.0014435	0	0	0	0	0	0	0	0.000840807	0	0	0	0	0	0	0	0	0	0	0	0	0	0	0	0	0
BQ.1.25	0	0	0.000439097	0.000532765	0	0	0	0	0	0	0.000375235	0	0.00372262	0	0.00649351	0.00119904	0	0	0	0	0	0	0	0.0068738	0	0	0	0	0	0.000773096	0.0147541	0.000840807	0.0011849	0	0	0	0	0	0.00628931	0	0	0.00325733	0	0	0.00388457	0	0	0.00304878	0.000700035
GD.1	0	0	0	0	0	0	0	0	0	0	0	0	0	0	0	0	0	0	0	0	0	0	0	0	0	0	0	0	0	0	0	0	0	0	0	0	0	0	0	0	0	0	0	0	0	0	0	0	0
BE.4.1	0	0	0	0	0	0	0	0	0	0	0	0	0	0	0	0	0	0	0	0	0	0	0	6.8738e-05	0	0	0	0	0	0	0	0	0	0	0	0	0	0	0	0	0	0.00325733	0	0	0	0	0	0	0.000350018
CM.11	0	0	0	0	0	0	0	0	0	0	0	0	0	0	0	0	0	0	0	0	0	0	0	0	0	0	0	0	0	0	0	0	5.3859e-05	0	0	0	0	0	0	0	0	0	0	0	0	0	0	0	0
BQ.2	0	0	0	0	0	0	0	0	0	0	0	0	0	0	0	0	0	0	0	0	0	0	0	0	0	0	0	0	0	0	0	0	0	0	0	0	0	0	0	0	0	0	0	0	0	0	0	0	0
BQ.1.1.47	0	0	0.000966014	0	0	0	0.000569801	0	0	0	0	0	0.00207774	0	0.00649351	0.00119904	0	0	0	0	0	0	0	0.0054303	0	0	0	0	0	0.00579822	0.0278689	0.00280269	0.000592449	0	0	0	0	0	0.00104822	0	0	0	0	0.000959693	0.00887902	0	0	0	0.0444522
BF.38.3	0	0	0	0	0	0	0	0	0	0	0	0	0	0	0	0	0	0	0	0	0	0	0	0	0	0	0	0	0	0	0	0	0	0	0	0	0	0	0	0	0	0	0	0	0	0	0	0	0
BF.22	0	0	0	0	0	0	0	0	0	0	0	0	0	0	0	0	0	0	0	0	0	0	0	0	0	0	0	0	0	0	0	0	0	0	0	0	0	0	0	0	0	0	0	0	0	0	0	0	0
BA.4.6.1	0	0	0	0	0	0	0	0	0	0	0	0	0	0	0	0	0	0	0	0	0	0	0	0	0	0	0	0	0	0	0	0	0	0	0	0	0	0	0	0	0	0	0	0	0.000554939	0	0	0	0
BQ.1.1.56	0	0	0	0.000532765	0	0	0	0	0	0	0	0	0.000173145	0	0	0	0	0	0	0	0	0	0	0.000481166	0	0	0	0	0	0	0	0.000560538	0.000323154	0	0	0	0	0	0	0	0	0	0	0	0	0	0	0	0
BA.5.2.54	0	0	0	0	0	0	0	0	0	0	0	0	0	0	0	0	0	0	0	0	0	0	0	0	0	0	0	0	0	0	0	0	0	0	0	0	0	0	0	0	0	0	0	0	0	0	0	0	0
DZ.1	0	0	0	0	0	0	0	0	0	0	0	0	0	0	0	0	0	0.00339597	0	0	0	0	0	0	0	0	0	0	0	0	0	0	0	0	0	0	0	0	0	0	0	0	0	0	0	0	0	0	0
XBB.1.6	0	0	0	0	0	0	0	0	0	0	0	0	0	0	0	0	0	0	0	0	0	0	0	0	0	0	0	0	0	0	0	0	0	0	0	0	0	0	0	0	0	0	0	0	0	0	0	0	0
BA.5.2.18	0	0	0	0	0	0	0	0	0	0	0	0	0	0	0	0	0	0	0	0	0	0	0	6.8738e-05	0	0	0	0	0	0.000386548	0	0	0	0	0	0	0	0	0	0	0	0	0	0	0	0	0	0	0
XBB.1	0	0.08	0.00281022	0.0109217	0	0	0.0182336	0	0.0748299	0.143791	0.0146341	0	0.00181802	0	0.0021645	0.0239808	0	0.000226398	0.0030581	0.0141844	0	0	0.0316742	0.0185593	0.00160966	0.107143	0.131148	0	0.00588235	0.00463858	0.0377049	0.007287	0.00253137	0.0119048	0	0	0	0	0.00104822	0.192308	0.00831025	0	0.103175	0.00191939	0.0410655	0.0403361	0.052356	0	0.00910046
BA.5.1.38	0	0	0	0	0	0	0	0	0	0	0	0	0	0	0	0	0	0	0	0	0	0	0	0	0	0	0	0	0	0	0	0	0	0	0	0	0	0	0	0	0	0	0	0	0	0	0	0	0
DQ.1	0	0	0	0	0	0	0	0	0	0	0	0	8.65726e-05	0	0	0	0	0	0	0	0	0	0	0.00123728	0	0	0	0	0	0.00115964	0	0	5.3859e-05	0	0	0	0	0	0	0	0	0	0	0	0	0	0	0	0
BF.4	0	0	0	0	0	0	0	0	0	0	0	0	0	0	0	0	0	0	0	0	0	0	0	0	0	0	0	0	0	0	0	0	0	0	0	0	0	0	0	0	0	0	0	0	0	0	0	0	0
BF.7.4.3	0	0	0	0	0	0	0	0	0	0	0	0	0	0	0	0	0	0	0	0	0	0	0	0	0	0	0	0	0	0	0	0	0	0	0	0	0	0	0	0	0	0	0	0	0	0	0	0	0
DZ.2	0	0	0	0	0	0	0	0	0	0	0	0	0	0	0	0	0	0.0117727	0	0	0	0	0	0	0	0	0	0	0	0	0	0	0	0	0	0	0	0	0	0	0	0	0	0	0	0	0	0	0
BQ.1.1.28	0	0	0	0.000266383	0	0	0	0	0	0	0	0	0	0	0	0	0	0	0	0	0	0	0	0.000137476	0	0	0	0	0	0	0	0.000280269	0.00123876	0	0	0	0	0	0	0	0	0	0	0.00287908	0	0	0	0	0.000350018
BE.7	0	0	0	0	0	0	0	0	0	0	0	0	0	0	0	0	0	0	0	0	0	0	0	0.000274952	0.00160966	0	0	0	0	0	0	0	0.000377013	0	0	0	0	0	0	0	0	0	0	0	0	0	0	0	0.000700035
BA.5.2.9	0	0	0	0	0	0	0	0	0	0	0	0	0.000173145	0	0	0	0	0	0	0	0	0	0	6.8738e-05	0	0	0	0	0	0	0	0	5.3859e-05	0	0	0	0	0	0	0	0	0	0	0	0	0	0	0	0
BF.5	0	0	0	0	0	0	0	0	0	0	0	0	0.000173145	0	0	0	0	0	0	0	0	0	0	0.000824856	0	0	0	0	0	0	0	0.000280269	0	0	0	0	0	0	0	0	0.00277008	0	0	0	0	0	0	0	0
CN.1	0	0	0	0	0	0	0	0	0	0	0	0	0	0	0.004329	0	0	0	0	0	0	0	0	0.000137476	0	0	0	0	0	0	0	0	0.000107718	0	0	0	0	0	0	0	0	0	0	0	0	0	0	0	0
BQ.1.1.19	0	0	0.000439097	0	0	0	0	0	0	0	0	0	0.000606008	0	0.0021645	0.00119904	0	0	0	0	0	0	0.00226244	6.8738e-05	0	0	0	0	0	0.000386548	0	0.00140135	0.000646308	0	0	0	0	0	0	0	0	0	0	0	0	0	0	0	0.000700035
BA.5.2.49	0	0	0	0	0	0	0	0	0	0	0	0	0	0	0	0	0	0.0296581	0	0	0	0	0	0	0	0	0	0	0	0	0	0	0	0	0	0	0	0	0	0	0.00554017	0	0	0	0	0	0	0	0
XBB.1.16.3	0	0	0	0	0	0	0	0	0	0	0	0	8.65726e-05	0	0	0	0	0	0	0	0	0	0	0	0	0	0	0	0	0	0	0	0.000215436	0	0	0	0	0	0	0	0	0	0	0	0	0.00840336	0	0	0
CK.2.1.1	0	0	0.000351278	0	0	0	0	0	0	0	0	0	0.000606008	0	0	0.00119904	0	0	0	0	0	0	0	0.000824856	0.000402414	0	0	0	0	0.000386548	0.00163934	0.000280269	0.000215436	0	0	0	0	0	0	0	0	0	0	0	0	0	0	0	0.000700035
EG.6	0	0	0	0	0	0	0	0	0	0	0	0	0.000173145	0	0	0	0	0	0	0	0	0	0	0	0	0	0	0	0	0	0	0	0	0	0	0	0	0	0	0	0	0	0	0	0.0194229	0	0	0	0
BF.7.14.6	0	0	0	0	0	0	0	0	0	0	0	0	0	0	0	0	0	0.00996151	0	0	0	0	0	0	0	0	0	0	0	0	0	0	0	0	0	0	0	0	0	0	0.0138504	0	0	0	0	0	0	0	0
DY.1	0	0	0	0	0	0	0	0	0	0	0	0	0	0	0	0	0	0.0987095	0	0	0	0	0	0	0	0	0	0	0	0	0	0	0	0	0	0	0	0	0	0	0	0	0	0	0	0	0	0	0
BA.5.2.50	0	0	0	0	0	0	0	0	0	0	0	0	0	0	0	0	0	0.00407516	0	0	0	0	0	0	0	0	0	0	0	0	0	0	0	0	0	0	0	0	0	0	0	0	0	0	0	0	0	0	0
BF.7.10	0	0	0	0	0	0	0	0	0	0	0	0	0	0	0	0	0	0	0	0	0	0	0	6.8738e-05	0	0	0	0	0	0	0	0	5.3859e-05	0	0	0	0	0	0	0	0	0	0	0	0	0	0	0	0
BF.5.4	0	0	0	0	0	0	0	0	0	0	0	0	0	0	0	0	0	0	0	0	0	0	0	0	0	0	0	0	0	0	0	0	0	0	0	0	0	0	0	0	0	0	0	0	0	0	0	0	0
BA.1.19	0	0	0	0	0	0	0	0	0	0	0	0	0	0	0	0	0	0	0	0	0	0	0	0	0	0	0	0	0	0	0	0	0	0	0	0	0	0	0	0	0	0	0	0	0	0	0	0	0
BA.5.2.32	0	0	0	0	0	0	0	0	0	0	0	0	0	0	0	0	0	0	0	0	0	0	0	0	0	0	0	0	0	0	0	0	0	0	0	0	0	0	0	0	0	0	0	0	0.00110988	0	0	0	0
XBB.1.16.13	0	0	0	0	0	0	0	0	0	0	0	0	8.65726e-05	0	0	0	0	0	0	0	0	0	0	0	0	0	0	0	0	0	0	0	0	0	0	0	0	0	0	0	0	0	0	0	0	0.00168067	0	0	0
CQ.1	0	0	0	0	0	0	0	0	0	0	0	0	0	0	0	0	0	0	0	0	0	0	0	0.000206214	0	0	0	0	0	0	0	0	0.000215436	0	0	0	0	0	0	0	0	0	0	0	0	0	0	0	0
BF.11.1	0	0	0	0	0	0	0	0	0	0	0	0	8.65726e-05	0	0	0	0	0	0	0	0	0	0	0.000206214	0	0	0	0	0	0	0	0.000560538	0	0	0	0	0	0	0	0	0	0	0	0	0	0	0	0	0
BF.14	0	0	0.000439097	0	0	0	0	0	0	0	0	0	0	0	0.0021645	0	0	0	0	0	0	0	0.00678733	0.0019934	0.000402414	0	0	0	0	0	0.00163934	0.000280269	0.000161577	0	0	0	0	0	0.00209644	0	0.00277008	0.0260586	0	0	0	0	0	0	0.00140007
BQ.1.32	0	0	0	0	0	0	0	0	0	0	0	0	0	0	0	0	0	0	0	0	0	0	0	0	0	0	0	0	0	0.000386548	0	0	0	0	0	0	0	0	0	0	0	0	0	0	0	0	0	0	0
BF.7.14	0	0	0	0	0	0	0	0	0	0	0	0	0	0	0	0	0	0.191759	0	0	0	0	0	0	0	0	0	0	0	0.000386548	0	0	0	0	0	0	0	0	0	0	0.0110803	0	0	0	0	0	0	0	0
BF.5.1	0	0	0	0	0	0	0	0	0	0	0	0	0	0	0	0	0	0	0	0	0	0	0	0	0	0	0	0	0	0	0	0	0	0	0	0	0	0	0	0	0	0	0	0	0	0	0	0	0
BF.7.16.1	0	0	0	0	0	0	0	0	0	0	0	0	0.000519436	0	0	0	0	0	0	0	0	0	0	0	0	0	0	0	0	0	0	0	0	0	0	0	0	0	0	0	0	0	0	0	0	0	0	0	0
BA.5.2.12	0	0	0	0	0	0	0	0	0	0	0	0	0	0	0	0	0	0	0	0	0	0	0	0	0	0	0	0	0	0	0	0	0	0	0	0	0	0	0	0	0	0	0	0	0	0	0	0	0
BA.5.1.25	0	0	0	0	0	0	0	0	0	0	0	0	0	0	0	0	0	0	0	0	0	0	0	0	0	0	0	0	0	0	0	0	0	0	0	0	0	0	0	0	0	0	0	0	0	0	0	0	0
BF.7.8	0	0	0	0	0	0	0	0	0	0	0	0	8.65726e-05	0	0	0	0	0	0	0	0	0	0	0	0	0	0	0	0	0	0	0	0	0	0	0	0	0	0	0	0	0	0	0.00383877	0	0	0	0	0
CY.2	0	0	0	0	0	0	0	0	0	0	0	0	0	0	0	0	0	0	0	0	0	0	0	0	0	0	0	0	0	0	0	0	0	0	0	0	0	0	0	0	0	0	0	0	0	0	0	0	0
XBB.1.5.58	0	0	0	0	0	0	0	0	0	0	0	0	0	0	0	0	0	0	0	0	0	0	0	0	0	0	0	0	0	0.000386548	0	0.000560538	0	0	0	0	0	0	0	0	0	0	0	0	0	0	0	0	0
BQ.1.1.50	0	0	0	0	0	0	0	0	0	0	0	0	0	0	0	0.00359712	0	0	0	0	0	0	0	0	0	0	0	0	0	0	0	0	0	0	0	0	0	0	0	0	0	0	0	0	0	0	0	0	0
BF.13	0	0	0	0	0	0	0	0	0	0	0	0	0.000519436	0	0	0	0	0	0	0	0	0	0	0	0	0	0	0	0	0	0	0	0	0	0	0	0	0	0	0	0	0	0	0	0	0	0	0	0.000700035
FC.1	0	0	0	0	0	0	0	0	0	0	0	0	0	0	0	0	0	0	0	0	0	0	0	0	0	0	0	0	0	0	0	0	0	0	0	0	0	0	0	0	0	0	0.0582011	0	0	0.00168067	0	0	0
BA.5.1.33	0	0	0	0	0	0	0	0	0	0	0	0	8.65726e-05	0	0	0	0	0	0	0	0	0	0	0	0	0	0	0	0	0	0	0	0	0	0	0	0	0	0	0	0	0	0	0	0	0	0	0	0
BQ.1.26.1	0	0	0	0	0	0	0	0	0	0	0	0	0	0	0	0	0	0	0	0	0	0	0	0.00034369	0.000402414	0	0	0	0	0	0	0	0	0	0	0	0	0	0	0	0	0	0	0	0	0	0	0	0
BF.7.14.1	0	0	0	0	0	0	0	0	0	0	0	0	0	0	0	0	0	0.0303373	0	0	0	0	0	0	0	0	0	0	0	0	0	0	0	0	0	0	0	0	0	0	0	0	0	0	0	0	0	0	0
BA.5.2.25	0	0	0	0	0	0	0	0	0	0	0	0	0	0	0	0	0	0	0	0	0	0	0	6.8738e-05	0	0	0	0	0	0	0	0	0	0	0	0	0	0	0	0	0	0	0	0	0	0	0	0	0
BF.7.14.5	0	0	0	0	0	0	0	0	0	0	0	0	0	0	0	0	0	0.0384877	0	0	0	0	0	0	0	0	0	0	0	0	0	0	0	0	0	0	0	0	0	0	0	0	0	0	0	0	0	0	0
BF.7.14.4	0	0	0	0	0	0	0	0	0	0	0	0	0	0	0	0	0	0.0289789	0	0	0	0	0	0	0	0	0	0	0	0	0	0	0	0	0	0	0	0	0	0	0.0110803	0	0	0	0	0	0	0	0
FA.1	0	0	0	0	0	0	0	0	0	0	0	0	0	0	0	0	0	0	0	0	0	0	0	0	0	0	0	0	0	0	0	0	0	0	0	0	0	0	0	0	0	0	0	0	0	0	0	0	0
BA.5.2.20	0	0	0.000175639	0	0	0	0	0	0	0	0	0	8.65726e-05	0	0	0	0	0.000452796	0	0	0	0	0	0.000756118	0	0	0	0	0	0	0	0	0	0	0	0	0	0	0	0	0	0	0	0	0	0	0	0	0
BA.5.1.27	0	0	0	0.000266383	0	0	0	0	0	0	0	0	0.00034629	0	0	0	0	0	0	0	0	0	0	0	0	0	0	0	0	0	0	0	0	0	0	0	0	0	0	0	0	0	0	0	0	0	0	0	0.000350018
BA.5.1.2	0	0	0	0	0	0	0	0	0	0	0	0	0	0	0	0	0	0	0	0	0	0	0	6.8738e-05	0	0	0	0	0	0	0	0	0	0	0	0	0	0	0	0	0	0	0	0	0	0	0	0	0.000350018
EB.1	0	0	0	0	0	0	0	0	0	0	0	0	0	0	0	0	0	0	0	0	0	0	0	0	0	0	0	0	0	0	0	0	0	0	0	0	0	0	0	0	0	0	0	0	0	0	0	0	0
BF.7.12	0	0	0	0	0	0	0	0	0	0	0	0	0	0	0	0	0	0	0	0	0	0	0	0	0	0	0	0	0	0	0	0	0.000215436	0	0	0	0	0	0	0	0	0	0	0	0	0	0	0	0
BA.5.2.33	0	0	0	0	0	0	0	0	0.00680272	0	0	0	0	0	0	0	0	0	0	0	0	0	0	0	0	0	0	0	0	0	0	0	0	0	0	0	0	0	0.00104822	0	0	0	0	0	0	0	0	0	0
BA.2.76	0	0	8.78194e-05	0	0	0	0	0	0	0	0	0	0	0	0	0	0	0	0	0	0	0	0	0	0	0	0	0	0	0	0	0	0	0	0	0	0	0	0	0	0	0	0	0	0	0.00168067	0	0	0
BF.2	0	0	0	0	0	0	0	0	0	0	0	0	0	0	0	0	0	0	0	0	0	0	0	0	0	0	0	0	0	0	0	0	0	0	0	0	0	0	0	0	0	0	0	0	0	0	0	0	0.00245012
XCB	0	0	0	0	0	0	0	0	0	0	0	0	0	0	0	0.0227818	0	0	0	0	0	0	0	0	0	0	0	0	0	0	0	0	0	0	0	0	0	0	0	0	0	0	0	0	0	0	0	0	0
BF.38	0	0	0	0	0	0	0	0	0	0	0	0	0	0	0	0	0	0	0	0	0	0	0	0	0	0	0	0	0	0	0	0	0	0	0	0	0	0	0	0	0	0	0	0	0	0	0	0	0
BE.6	0	0	0	0	0	0	0	0	0	0	0	0	0	0	0	0	0	0	0	0	0	0	0	6.8738e-05	0	0	0	0	0	0	0	0	0.000107718	0	0	0	0	0	0	0	0	0	0	0	0	0	0	0	0.00210011
BA.4.6	0	0	8.78194e-05	0.00106553	0	0	0	0	0	0	0	0	0.000259718	0	0	0.00239808	0	0	0	0	0	0	0	0.000412428	0.000804829	0	0	0	0	0	0	0	0	0	0	0	0	0	0	0	0	0	0	0	0	0	0	0	0.00140007
XBB.1.19.2	0	0	0	0	0	0	0	0	0	0	0	0	0	0	0	0	0	0	0	0	0	0	0	0	0	0	0	0	0	0	0	0	0	0	0	0	0	0	0	0	0	0	0	0	0	0	0	0	0
BA.5.1.6	0	0	0	0	0	0	0	0	0	0	0	0	0	0	0	0	0	0	0	0	0	0	0	0	0	0	0	0	0	0	0	0	0	0	0	0	0	0	0	0	0	0	0	0	0	0	0	0	0
XBG	0	0	0	0	0	0	0	0	0	0	0	0	0	0	0.0021645	0	0	0	0	0	0	0	0	6.8738e-05	0	0	0	0	0	0	0	0	0	0	0	0	0	0	0	0	0	0	0	0.000959693	0	0	0	0	0.000350018
BF.7.11	0	0	0	0	0	0	0	0	0	0	0	0	0	0	0	0	0	0	0	0	0	0	0	0	0	0	0	0	0	0	0	0	0	0	0	0	0	0	0	0	0	0	0	0	0	0	0	0	0
BW.1.1.2	0	0	0	0	0	0	0	0	0	0	0	0	0.0044152	0	0	0	0	0	0	0	0	0	0	6.8738e-05	0	0	0	0	0	0.000386548	0	0.000280269	0	0	0	0	0	0	0	0	0	0	0	0	0	0	0	0	0
XBB.1.5.22	0	0	0	0.0138519	0	0	0	0	0	0	0	0	0	0	0	0	0	0	0	0	0	0	0	0.000274952	0	0	0	0	0	0	0	0	0	0	0	0	0	0	0	0	0	0	0	0	0	0	0	0	0
BA.5.2.55	0	0	0	0	0	0	0	0	0	0.00326797	0	0	0	0	0	0	0	0	0	0	0	0	0	0	0	0	0	0	0	0	0	0	0	0	0	0	0	0	0	0	0	0	0	0	0	0	0	0	0
BA.5.2.1	0	0	0.000351278	0.00266383	0	0	0	0.025	0	0	0.000375235	0	0.00294347	0	0	0	0	0.00113199	0.0030581	0	0	0	0	0.00226835	0.000804829	0	0	0	0	0.00154619	0.00491803	0	0.000377013	0	0	0	0	0	0	0	0.0249307	0	0	0	0.00166482	0	0	0	0.00490025
BF.7.20	0	0	0.000175639	0	0	0	0	0	0	0	0	0	0.000173145	0	0	0	0	0	0	0	0	0	0	0.00034369	0	0	0	0	0	0	0	0	0	0	0	0	0	0	0	0	0	0	0	0	0	0	0	0	0.000350018
BF.7.16	0	0	0	0	0	0	0	0	0	0	0	0	0	0	0	0	0	0	0	0	0	0	0	0	0	0	0	0	0	0	0	0	0	0	0	0	0	0	0	0	0	0	0	0	0	0	0	0	0
BA.5.2.26	0	0	0	0	0	0	0	0	0	0	0	0	0	0	0	0	0	0	0	0	0	0	0	0	0	0	0	0	0	0	0	0	0	0	0	0	0	0	0	0	0	0	0	0	0	0	0	0	0.000700035
BA.5.2.19	0	0	0	0	0	0	0	0	0	0	0	0	0	0	0	0	0	0	0	0	0	0	0	0	0	0	0	0	0	0	0	0	0	0	0	0	0	0	0	0	0	0	0	0	0	0	0	0	0
BA.5.2.34	0	0	0	0	0	0	0	0	0	0	0	0	0.000779153	0	0	0	0	0	0	0	0	0	0	0.00137476	0	0	0	0	0	0	0	0.00168161	5.3859e-05	0	0	0	0	0	0	0	0	0.00651466	0	0	0	0	0	0	0.00105005
DY.3	0	0	0	0	0	0	0	0	0	0	0	0	0	0	0	0	0	0.0810505	0	0	0	0	0	0	0	0	0	0	0	0	0	0	0	0	0	0	0	0	0	0	0.00831025	0	0	0	0	0	0	0	0
BF.7.7	0	0	0	0	0	0	0	0	0	0	0	0	0.000432863	0	0	0	0	0	0	0	0	0	0	0.000137476	0	0	0	0	0	0	0	0	0	0	0	0	0	0	0	0	0	0	0	0	0	0	0	0	0
BF.10	0	0	0	0.000266383	0	0	0	0	0	0	0	0	8.65726e-05	0	0	0	0	0	0	0	0	0	0	0	0	0	0	0	0	0	0	0	0	0	0	0	0	0	0	0	0	0	0	0.000959693	0	0	0	0	0
DY.2	0	0	0	0	0	0	0	0	0	0	0	0	8.65726e-05	0	0	0	0	0.170251	0	0	0	0	0	0	0	0	0	0	0	0	0	0	0.000107718	0	0	0	0	0	0	0	0.00554017	0	0	0	0	0	0	0	0
XBB.1.7	0	0	0	0	0	0	0	0	0	0	0	0	8.65726e-05	0	0	0	0	0	0	0	0	0	0	0	0	0	0	0	0	0	0	0	0	0	0	0	0	0	0	0	0	0	0	0	0	0	0	0	0
BA.5.3.5	0	0	0	0	0	0	0.0011396	0	0	0	0	0	8.65726e-05	0	0	0	0	0	0	0	0	0	0	6.8738e-05	0	0	0	0	0	0	0	0	0.00053859	0	0	0	0	0	0	0	0	0	0	0	0.00332963	0	0	0	0
BF.7.19.1	0	0	0	0	0	0	0	0	0	0	0	0	0	0	0	0	0	0	0	0	0	0	0	0	0	0	0	0	0	0	0	0	0	0	0	0	0	0	0	0	0	0	0	0	0	0	0	0	0
BA.5.1.5	0	0	8.78194e-05	0	0	0	0	0	0	0	0	0	0	0	0	0	0	0	0	0	0	0	0	0.000206214	0	0	0	0	0	0	0	0	0	0	0	0	0	0	0	0	0	0	0	0	0	0	0	0	0.000700035
BA.5.2	0	0	0.000263458	0.000266383	0	0	0.000569801	0	0	0	0	0	0.000865726	0	0.004329	0	0	0.00498076	0	0	0	0	0	0.00302447	0.000402414	0	0	0	0	0.00193274	0.00327869	0.000280269	0.000323154	0	0	0	0	0	0.00209644	0	0.0304709	0.00325733	0.0026455	0	0	0	0.0209424	0	0.00280014
BA.5.2.48	0	0	0	0	0	0	0	0	0	0	0	0	0	0	0	0	0	0.105049	0	0	0	0	0	0	0	0	0	0	0	0	0	0	0	0	0	0	0	0	0	0	0	0	0	0	0	0	0	0	0
BA.5.2.7	0	0	0	0	0	0	0	0	0	0	0	0	0	0	0	0	0	0	0	0	0	0	0	6.8738e-05	0	0	0	0	0	0	0	0	0	0	0	0	0	0	0	0	0	0	0	0	0	0	0	0	0
BF.7.23	0	0	0	0	0	0	0	0	0	0	0	0	0.000606008	0	0	0	0	0	0	0	0	0	0	0.000274952	0	0	0	0	0	0	0	0	0	0	0	0	0	0	0	0	0	0	0	0	0	0	0	0	0
BA.5.1.32	0	0	0	0	0	0	0	0	0	0	0	0	0	0	0	0	0	0.00498076	0	0	0	0	0	0	0	0	0	0	0	0	0	0	0	0	0	0	0	0	0	0	0	0	0	0	0	0	0	0	0
CP.8	0	0	0	0.000266383	0	0	0	0	0	0	0	0	0	0	0	0	0	0	0	0	0	0	0	6.8738e-05	0	0	0	0	0	0	0	0	0	0	0	0	0	0	0	0	0.00277008	0	0	0	0	0	0	0	0
DY.4	0	0	0	0	0	0	0	0	0	0	0	0	0	0	0	0	0	0.135612	0	0	0	0	0	0	0	0	0	0	0	0	0	0	0	0	0	0	0	0	0	0	0.0110803	0	0	0	0	0	0	0	0
BF.7.4.1	0	0	0	0	0	0	0	0	0	0	0	0	0.00034629	0	0	0	0	0	0	0	0	0	0	0.000481166	0	0	0	0	0	0.000773096	0	0	0	0	0	0	0	0	0.00419287	0	0.00277008	0	0	0	0	0	0	0	0.000700035
BA.5.1.23	0	0	0	0	0	0	0	0	0	0	0	0	0	0	0	0	0	0	0	0	0	0	0	0.000137476	0	0	0	0	0	0.000773096	0	0	0	0	0	0	0	0	0	0	0	0	0	0	0	0	0	0	0.000350018
BA.5.1.22	0	0	8.78194e-05	0	0	0	0	0	0	0	0	0	0.000606008	0	0	0	0	0	0	0	0	0	0	0.000206214	0	0	0	0	0	0	0	0	0	0	0	0	0	0	0	0	0	0	0	0	0	0	0	0	0
BF.11.5	0	0	0	0	0	0	0	0	0	0	0	0	0	0	0	0	0	0	0	0	0	0	0	0	0	0	0	0	0	0	0	0	0	0	0	0	0	0	0	0	0	0	0	0	0	0	0	0	0
BA.4.6.5	0	0	0	0	0	0	0	0	0	0	0	0	0.000173145	0	0	0	0	0	0	0	0	0	0	0	0	0	0	0	0	0	0	0	5.3859e-05	0	0	0	0	0	0	0	0	0	0	0	0	0	0	0	0
BA.5.2.6	0	0	0	0.000532765	0	0	0	0	0	0	0	0	0.000259718	0	0	0	0	0.000905592	0	0	0	0	0	0.00378059	0.00321932	0	0	0	0	0.000386548	0.00491803	0.000840807	0.000107718	0	0	0	0	0	0.00419287	0	0	0.00651466	0.0026455	0	0.00166482	0	0.0157068	0	0.00210011
BF.42	0	0	0	0	0	0	0	0	0	0	0	0	0	0	0	0	0	0	0	0	0	0	0	0	0	0	0	0	0	0	0	0	0	0	0	0	0	0	0	0	0	0	0	0	0	0	0	0	0
BF.41	0	0	0	0	0	0	0	0	0	0	0	0	0	0	0	0	0	0	0	0	0	0	0	0	0	0	0	0	0	0	0	0	0	0	0	0	0	0	0	0	0	0	0	0	0	0	0	0	0
BF.30	0	0	0	0	0	0	0	0	0	0	0	0	0	0	0	0	0	0	0	0	0	0	0	0	0	0	0	0	0	0	0	0	0	0	0	0	0	0	0	0	0	0	0	0	0	0	0	0	0
CP.8.1	0	0	0	0	0	0	0	0	0	0	0	0	0	0	0	0	0	0	0	0	0	0	0	0	0	0	0	0	0	0	0	0	0	0	0	0	0	0	0	0	0	0	0	0	0	0	0	0	0
XBE	0	0	0	0	0	0	0	0	0	0	0	0	0	0	0	0	0	0	0	0	0	0	0	0	0	0	0	0	0	0	0	0	0	0	0	0	0	0	0	0	0	0	0	0	0	0	0	0	0
BA.5.1.4	0	0	0	0	0	0	0	0	0	0	0	0	0	0	0	0	0	0	0	0	0	0	0	0	0	0	0	0	0	0	0	0	0	0	0	0	0	0	0.00104822	0	0	0	0	0	0	0	0	0	0
BA.5.2.35	0	0	0.000175639	0	0	0	0	0	0	0	0	0	0.000173145	0	0	0	0	0	0	0	0	0	0	0.000549904	0	0	0	0	0	0	0	0	0.000807885	0	0	0	0	0	0	0	0	0	0	0.00191939	0	0	0.0052356	0	0.000350018
BE.1.2	0	0	0	0	0	0	0	0	0	0	0	0	8.65726e-05	0	0	0	0	0	0	0	0	0	0	0	0	0	0	0	0	0	0	0	0.000107718	0	0	0	0	0	0	0	0	0	0	0	0	0	0	0	0
BE.8	0	0	8.78194e-05	0.00106553	0	0	0	0	0	0	0	0	0	0	0	0	0	0	0	0	0	0	0	0.000137476	0	0	0	0	0	0	0	0	0.000107718	0	0	0	0	0	0	0	0	0	0	0	0	0	0	0	0
BF.26	0	0	0	0	0	0	0	0	0	0	0	0	0.000519436	0	0	0	0	0	0	0	0	0	0	0.000206214	0	0	0	0	0	0	0	0	0	0	0	0	0	0	0	0	0	0	0	0	0	0	0	0	0.000350018
FY.1.2	0	0	0	0	0	0	0	0	0	0	0	0	0	0	0	0	0	0	0	0	0	0	0	0	0	0	0	0	0	0	0	0	0	0	0	0	0	0	0	0	0	0	0	0	0.00166482	0	0	0	0
BF.11	0	0	0	0	0	0	0	0	0	0	0	0	0.000432863	0	0.0021645	0	0	0	0	0	0	0	0	0.00274952	0	0	0	0	0	0.000773096	0.00163934	0.00140135	0	0	0	0	0	0	0.00314465	0	0	0	0	0	0	0	0	0	0.00105005
BA.5.1	0	0	0.000263458	0.000266383	0	0	0.000569801	0	0	0	0	0	8.65726e-05	0	0.0021645	0	0	0.000452796	0	0	0	0	0	0.00288699	0.0028169	0	0	0	0	0.00193274	0	0.00112108	0.000323154	0	0	0	0	0	0.00209644	0	0	0.00651466	0	0	0.000554939	0	0.0052356	0	0.00385019
BW.1.1.1	0	0	0.000263458	0.000266383	0	0	0	0	0	0	0	0	0.00129859	0	0.0021645	0	0	0	0	0	0	0	0	0	0	0	0	0	0	0.000386548	0	0	0.000107718	0	0	0	0	0	0	0	0	0	0	0	0.00110988	0	0	0.00304878	0
BF.7.6	0	0	8.78194e-05	0	0	0	0.000569801	0	0	0	0	0	8.65726e-05	0	0	0	0	0	0	0	0	0	0	0.00158097	0	0	0	0	0	0	0	0	0	0	0	0	0	0	0	0	0	0	0	0	0.000554939	0	0	0	0
BF.7.19	0	0	0.000439097	0	0	0	0	0	0	0	0	0	0	0	0	0	0	0	0	0	0	0	0.00226244	0.00109981	0	0	0	0	0	0	0	0	0.000107718	0	0	0	0	0	0	0	0	0.00651466	0	0	0	0	0	0	0
XBB.2.3.5	0	0	0	0	0	0	0	0	0	0	0	0	0	0	0	0	0	0	0	0	0	0	0	0	0	0	0	0	0	0	0	0	0	0	0	0	0	0	0	0	0	0	0	0	0	0.00672269	0	0	0
BF.11.4	0	0	0	0	0	0	0	0	0	0	0	0	0	0	0	0	0	0	0	0	0	0	0	0.000137476	0	0	0	0	0	0	0	0	0	0	0	0	0	0	0	0	0	0	0	0	0	0	0	0	0.000350018
BF.7.14.7	0	0	0	0	0	0	0	0	0	0	0	0	0	0	0	0	0	0.00181118	0	0	0	0	0	0	0	0	0	0	0	0	0	0	0	0	0	0	0	0	0	0	0	0	0	0	0	0	0	0	0
BF.7.5.1	0	0	0	0	0	0	0	0	0	0	0	0	0	0	0	0	0	0	0	0	0	0	0	0.000206214	0	0	0	0	0	0	0	0	0	0	0	0	0	0	0	0	0	0	0	0	0	0	0	0	0
BA.5.2.47	0	0	0	0.0015983	0	0	0.000569801	0	0	0	0	0	0.000173145	0	0	0	0	0	0	0	0	0	0	0.000206214	0	0	0	0	0	0	0.00163934	0.000280269	0	0	0	0	0	0	0	0	0	0	0.00529101	0	0	0	0	0	0
BA.5.2.3	0	0	0	0	0	0	0	0	0	0	0	0	0	0	0	0	0	0	0	0	0	0	0	0.000206214	0	0	0	0	0	0	0	0	0	0	0	0	0	0	0	0	0	0	0	0	0	0	0	0	0
BF.7.3	0	0	0	0	0	0	0	0	0	0	0	0	0	0	0	0	0	0	0	0	0	0	0	0.000206214	0	0	0	0	0	0	0	0	0	0	0	0	0	0	0	0	0	0	0	0	0	0	0	0	0
CR.1	0	0	0.000439097	0	0	0	0	0.025	0	0	0	0	0	0	0	0	0	0	0	0	0	0	0	0.00240583	0	0	0	0	0	0	0	0	0.000754026	0	0	0	0	0	0	0	0	0.00325733	0	0	0	0	0.0157068	0	0.00140007
BF.7	0	0	0.000878194	0.00106553	0	0	0.002849	0.1	0	0	0	0	0.00675266	0	0.00649351	0.00119904	0	0.00498076	0	0	0	0	0	0.0158097	0.0028169	0	0	0	0	0.000773096	0.0245902	0.0044843	0.000646308	0	0	0	0	0	0.0366876	0	0	0.019544	0	0	0	0	0	0	0.0136507
BF.7.4	0	0	0	0	0	0	0	0.025	0	0	0	0	0.000432863	0	0	0	0	0	0	0	0	0	0	0.00158097	0	0	0	0	0	0	0	0	0	0	0	0	0	0	0	0	0	0	0	0	0	0	0	0	0.00175009
BA.5.12	0	0	0	0	0	0	0	0	0	0	0	0	0	0	0.00865801	0	0	0	0	0	0	0	0	0.000481166	0	0	0	0	0	0	0	0.00224215	0.000323154	0	0	0	0	0	0	0	0	0	0	0	0	0	0	0	0
BA.5.2.57	0	0	0	0	0	0	0	0	0	0	0	0	0	0	0	0.00239808	0	0	0	0	0	0	0	0	0	0	0	0	0	0	0	0	5.3859e-05	0	0	0	0	0	0	0	0	0	0	0	0	0	0	0	0
BA.5.11	0	0	0	0	0	0	0.000569801	0	0	0	0	0	0	0	0	0	0	0	0	0	0	0	0	0.000137476	0.0277666	0	0	0	0	0	0	0.000280269	0.00145419	0	0	0	0	0	0	0	0	0	0	0.00287908	0	0	0	0.00304878	0
BF.7.9	0	0	0	0	0	0	0	0	0	0	0	0	0	0	0	0	0	0	0	0	0	0	0	0	0	0	0	0	0	0	0	0	0	0	0	0	0	0	0	0	0	0	0	0	0	0	0	0	0.000350018
BF.7.4.2	0	0	0	0	0	0	0	0	0	0	0	0	0	0	0	0	0	0	0	0	0	0	0	0.000206214	0	0	0	0	0	0	0	0	0	0	0	0	0	0	0	0	0	0	0	0	0	0	0	0	0
BA.5.1.18	0	0	0	0	0	0	0	0	0	0	0	0	0.00034629	0	0	0	0	0	0	0	0	0	0	0	0	0	0	0	0	0	0	0.000280269	0	0	0	0	0	0	0	0	0	0	0	0	0	0	0	0	0
BA.5.5	0	0	0	0	0	0	0	0	0	0	0	0	8.65726e-05	0	0	0	0	0	0	0	0	0	0.00226244	0	0	0	0	0	0	0	0	0	0	0	0	0	0	0	0	0	0	0	0	0	0	0	0	0	0.000350018
BU.3	0	0	0	0	0	0	0	0	0	0	0	0	0	0	0	0	0	0	0	0	0	0	0	0.00034369	0	0	0	0	0	0	0	0	0	0	0	0	0	0	0	0	0	0	0	0	0	0	0	0	0
BQ.1.1.12	0	0	0	0	0	0	0	0	0	0	0	0	0	0	0	0	0	0	0	0	0	0	0	0	0	0	0	0	0	0	0	0	0	0	0	0	0	0	0	0	0	0	0	0	0	0	0	0	0
BA.5.2.14	0	0	0	0	0	0	0	0	0	0	0	0	8.65726e-05	0	0	0	0	0	0	0	0	0	0	0.000206214	0	0	0	0	0	0	0	0	0	0	0	0	0	0	0	0	0	0	0	0	0	0	0	0	0
BW.1.1	0	0	8.78194e-05	0.00319659	0	0	0	0	0	0	0	0	0.00424206	0	0	0	0	0	0	0	0	0	0	0.000206214	0	0	0	0	0	0.000386548	0	0.000280269	0.000161577	0	0	0	0	0	0	0	0	0	0	0	0	0	0	0	0
BF.7.21	0	0	0	0	0	0	0	0	0	0	0	0	0.000173145	0	0	0	0	0	0	0	0	0	0	0.000412428	0.000804829	0	0	0	0	0	0	0.000280269	0	0	0	0	0	0	0.00104822	0	0	0	0	0	0	0	0	0	0.00105005
BA.4.1.1	0	0	0	0.000266383	0	0	0	0	0	0	0	0	0	0	0	0	0	0	0	0	0	0	0	0	0	0	0	0	0	0	0	0	0	0	0	0	0	0	0	0	0	0	0	0	0	0	0	0	0
BA.4.1	0	0	0	0	0	0	0	0	0	0	0	0	0	0	0.0021645	0	0	0	0	0	0	0	0	0	0	0	0	0	0	0	0	0	5.3859e-05	0	0	0	0	0	0	0	0	0.00325733	0	0	0	0	0	0	0
CP.1	0	0	0	0	0	0	0	0	0	0	0	0	0	0	0	0	0	0	0	0	0	0	0	0	0	0	0	0	0	0	0	0	0	0	0	0	0	0	0	0	0	0	0	0	0	0	0	0	0.000700035
BF.7.5	0	0	0.000175639	0	0	0	0	0	0	0	0	0	0.000259718	0	0.004329	0	0	0	0	0	0	0	0	0.00350564	0	0	0	0	0	0	0	0.00168161	0	0	0	0	0	0	0	0	0	0	0	0	0.000554939	0	0	0	0.00280014
BU.1	0	0	0	0	0	0	0	0	0	0	0	0	0.000173145	0	0	0	0	0	0	0	0	0	0	6.8738e-05	0	0	0	0	0	0	0.0131148	0	0.000215436	0	0	0	0	0	0	0	0	0	0	0	0	0	0	0	0
BA.5.1.26	0	0	0.000966014	0	0	0	0	0	0	0	0	0	0	0	0	0	0	0	0	0	0	0	0.00452489	0.00137476	0.00120724	0	0	0	0	0	0.00983607	0	0.000107718	0	0	0	0	0	0	0	0	0	0	0	0	0	0	0	0.000700035
GW.3	0	0	0	0	0	0	0	0	0	0	0	0	0	0	0	0	0	0	0	0	0	0	0	0	0	0	0	0	0	0	0	0	0	0	0	0	0	0	0	0	0	0	0	0	0	0	0	0	0
BA.5.1.28	0	0	0	0	0	0	0	0	0	0	0	0	0	0	0	0	0	0	0	0	0	0	0	0.000274952	0	0	0	0	0	0	0	0	0	0	0	0	0	0	0	0	0	0.00325733	0	0	0	0	0	0	0.000700035
JB.1	0	0	0	0	0	0	0	0	0	0	0	0	0	0	0	0	0	0	0	0	0	0	0	0	0	0	0	0	0	0	0	0	0	0	0	0	0	0	0	0	0	0	0	0	0	0	0	0	0
BF.11.3	0	0	0.000263458	0	0	0	0	0	0	0	0	0	0.000432863	0	0	0	0	0	0	0	0	0	0.00226244	0.000412428	0.00120724	0	0	0	0	0	0	0	0	0	0	0	0	0	0	0	0	0	0	0	0	0	0	0	0.000700035
BF.7.24	0	0	0	0	0	0	0	0.05	0	0	0	0	0.00034629	0	0	0	0	0	0	0	0	0	0	6.8738e-05	0	0	0	0	0	0	0	0	0	0	0	0	0	0	0.00104822	0	0	0	0	0	0	0	0	0	0.00105005
BA.4.1.9	0	0	0	0	0	0	0	0	0	0	0	0	0	0	0	0	0	0	0	0	0	0	0	0	0	0	0	0	0	0.00115964	0	0	0	0	0	0	0	0	0	0	0	0	0	0	0	0	0	0	0
XBB.2.12	0	0	0	0	0	0	0	0	0	0	0	0	0	0	0	0	0	0	0	0	0	0	0	0	0	0	0	0	0	0	0	0	0	0	0	0	0	0	0	0	0	0	0	0	0	0	0	0	0
BA.2.56	0	0	0	0	0	0	0	0	0	0	0	0	0	0	0	0	0	0	0	0	0	0	0	0	0	0	0	0	0	0	0	0	0	0	0	0	0	0	0	0	0	0	0	0	0	0	0	0	0
BA.2.1	0	0	0	0	0	0	0	0	0	0	0	0	0	0	0	0	0	0	0	0	0	0	0	0	0	0	0	0	0	0	0	0	0	0	0	0	0	0	0	0	0	0	0	0	0	0	0	0	0
XBB.1.11	0	0	0	0	0	0	0	0	0.00680272	0	0	0	0	0	0	0	0	0	0	0	0	0	0	0.000206214	0	0	0	0	0	0	0	0	0	0	0	0	0	0	0	0	0	0	0.0026455	0	0.000554939	0	0	0	0
BA.5.2.28	0	0	0	0.000266383	0	0	0	0	0	0	0	0	0	0	0	0	0	0	0	0	0	0	0	0.000137476	0	0	0	0	0	0.000773096	0	0	0	0	0	0	0	0	0	0	0	0	0	0	0	0	0	0	0
DF.1	0	0	0	0.00106553	0	0	0	0	0	0	0	0	0	0	0	0	0	0	0	0	0	0	0	0.000206214	0	0	0	0	0	0	0	0	5.3859e-05	0	0	0	0	0	0.00104822	0	0	0	0	0	0	0	0	0	0
BQ.1.29	0	0	0	0	0	0	0	0	0	0	0	0	0	0	0	0	0	0	0	0	0	0	0	0	0	0	0	0	0	0	0	0	0	0	0	0	0	0	0	0	0	0	0	0	0	0	0	0	0
BF.7.1	0	0	0	0	0	0	0	0	0	0	0	0	0	0	0	0	0	0	0	0	0	0	0	0.000274952	0	0	0	0	0	0	0	0	0	0	0	0	0	0	0	0	0	0	0	0	0	0	0	0	0
BA.1.15	0	0	0	0	0	0	0	0	0	0	0	0	0	0	0	0	0	0	0	0	0	0	0	0	0	0	0	0	0	0	0	0	0	0	0	0	0	0	0	0	0	0	0	0	0	0	0	0	0
BA.5.2.13	0	0	0.000439097	0	0	0	0	0	0	0	0	0	0.000606008	0	0	0	0	0	0	0	0	0	0	0.00068738	0	0	0	0	0	0	0	0	0.000215436	0	0	0	0	0	0	0	0	0.00651466	0	0	0	0	0	0	0
BA.5.6.3	0	0	0	0	0	0	0	0	0	0	0	0	0	0	0	0	0	0	0	0	0	0	0	0	0.000402414	0	0	0	0	0	0	0	0	0	0	0	0	0	0	0	0	0	0	0	0	0	0	0	0
BA.2.75	0	0	0.000263458	0.00106553	0	0	0	0	0	0	0	0	0	0	0	0	0	0	0	0	0	0	0	0.000756118	0.000804829	0	0	0	0	0	0	0.000560538	0	0	0	0	0	0	0	0	0	0	0	0	0	0.00504202	0	0	0.000350018
BA.5.2.21	0	0	0	0	0	0	0	0	0	0	0	0	0	0	0	0	0	0	0	0	0	0	0	0	0	0	0	0	0	0	0	0	0	0	0	0	0	0	0	0	0	0	0	0	0	0	0	0	0
BF.7.26	0	0	0	0	0	0	0	0	0	0	0	0	0	0	0	0	0	0	0	0	0	0	0	0	0	0	0	0	0	0	0	0	0	0	0	0	0	0	0	0	0	0	0	0	0	0	0	0	0.000700035
BA.1	0	0	0	0	0	0	0	0	0	0	0	0	8.65726e-05	0	0	0	0	0	0	0	0	0	0	0	0.000402414	0	0	0	0.00588235	0	0	0	0	0	0	0	0	0	0	0	0	0	0	0	0	0	0	0	0
BF.7.22	0	0	0.000263458	0	0	0	0	0	0	0	0	0	0	0	0	0	0	0	0	0	0	0	0	0.000549904	0	0	0	0	0	0	0	0	0	0	0	0	0	0	0	0	0	0.00325733	0	0	0	0	0	0	0.00175009
BA.5.3.1	0	0	0.000526917	0	0	0	0.000569801	0.025	0	0	0.00150094	0	8.65726e-05	0	0.0021645	0.00239808	0	0	0	0	0	0	0	0.0014435	0.000402414	0	0	0	0	0.000773096	0	0	0.000323154	0	0	0	0	0	0.00104822	0	0	0	0	0.000959693	0.000554939	0.00168067	0	0	0.00385019
BA.5.1.37	0	0	0	0	0	0	0	0	0	0	0	0	0.00034629	0	0	0	0	0	0	0	0	0	0	0	0	0	0	0	0	0	0	0	0	0	0	0	0	0	0.00104822	0	0	0	0	0	0	0	0	0	0.000700035
BE.13	0	0	8.78194e-05	0	0	0	0	0	0	0	0	0	8.65726e-05	0	0	0	0	0	0	0	0	0	0	0	0	0	0	0	0	0	0	0.000560538	0.000430872	0	0	0	0	0	0	0	0	0	0	0.00287908	0	0	0	0	0
FE.1	0	0	0	0	0	0	0	0	0	0	0.00675422	0	0	0	0	0	0	0	0	0	0	0	0	0	0	0	0	0	0	0	0	0	5.3859e-05	0	0	0	0	0	0	0	0	0	0	0	0	0	0	0	0
BF.12	0	0	0	0	0	0	0	0	0	0	0	0	0	0	0	0	0	0	0	0	0	0	0	0	0	0	0	0	0	0	0	0	0	0	0	0	0	0	0	0	0	0	0	0	0	0	0	0	0
BF.8	0	0	0	0	0	0	0	0	0	0	0	0	0	0	0	0	0	0	0	0	0	0	0	0	0	0	0	0	0	0	0	0	0	0	0	0	0	0	0	0	0	0	0	0	0	0	0	0	0
DE.2	0	0	0	0	0	0	0	0	0	0	0	0	0	0	0	0	0	0	0	0	0	0	0	0.000137476	0	0	0	0	0	0	0	0	0	0	0	0	0	0	0	0	0	0	0	0	0	0	0	0	0
BA.5.1.10	0	0	0	0	0	0	0	0	0	0	0	0	0	0	0	0	0	0	0	0	0	0	0	0	0	0	0	0	0	0	0	0	5.3859e-05	0	0	0	0	0	0	0	0	0	0	0	0	0	0	0	0.000350018
BQ.1.1.49	0	0	0	0	0	0	0	0	0	0	0	0	0	0	0	0.0119904	0	0	0	0	0	0	0	0	0	0	0	0	0	0	0	0	0	0	0	0	0	0	0	0	0	0	0	0	0	0	0	0	0
XBB.1.16.4	0	0	0	0	0	0	0	0	0	0	0	0	0	0	0	0	0	0	0	0	0	0	0	0	0	0	0	0	0	0	0	0	0	0	0	0	0	0	0	0	0	0	0	0	0	0.00504202	0	0	0
XBB.1.16.5	0	0	0	0	0	0	0	0	0	0	0	0	0	0	0	0	0	0	0	0	0	0	0	0	0	0	0	0	0	0	0	0	0	0	0	0	0	0	0	0	0	0	0	0	0	0.00336134	0	0	0
FL.4.6	0	0	0	0.000532765	0	0	0	0	0	0	0	0	0	0	0	0	0	0	0	0	0	0	0	0	0	0	0	0	0	0	0	0	0	0	0	0	0	0	0	0	0	0	0	0	0	0	0	0	0
BE.1.1	0	0	0	0	0	0	0	0	0	0	0.000375235	0	0	0	0	0	0	0	0	0	0	0	0	0.000412428	0	0	0	0	0	0.000386548	0	0	5.3859e-05	0	0	0	0	0	0	0	0	0	0	0	0	0	0	0	0.00385019
BE.1.4	0	0	0	0	0	0	0	0	0	0	0	0	8.65726e-05	0	0	0	0	0	0	0	0	0	0	0	0	0	0	0	0	0	0	0	0	0	0	0	0	0	0	0	0	0	0	0	0	0	0	0	0
BA.2.75.6	0	0	0	0	0	0	0	0	0	0	0	0	0	0	0	0	0	0	0	0	0	0	0	0.000206214	0	0	0	0	0	0.000386548	0	0	0	0	0	0	0	0	0	0	0	0	0	0	0.00110988	0.00168067	0	0	0
CG.1	0	0	0	0	0	0	0	0	0	0	0	0	0	0	0	0	0	0	0	0	0	0	0	0.000137476	0	0	0	0	0	0	0	0	0	0	0	0	0	0	0	0	0	0	0	0	0	0	0	0	0
FA.2	0	0	0	0	0	0	0	0	0	0	0	0	0	0	0	0	0	0	0	0	0	0	0	0	0.000402414	0	0	0	0	0	0	0	0	0	0	0	0	0	0	0	0	0	0	0	0	0	0	0	0
BF.7.27	0	0	0	0	0	0	0	0	0	0	0	0	0	0	0	0	0	0	0	0	0	0	0	0	0	0	0	0	0	0	0	0	0	0	0	0	0	0	0	0	0	0	0	0	0	0	0	0	0
BM.4.1.1	0	0	0	0	0	0	0.000569801	0	0	0	0	0	0	0	0	0	0	0	0	0	0	0	0	0.000481166	0	0	0	0	0	0	0	0	0.000430872	0	0	0	0	0	0.00104822	0	0	0	0	0.000959693	0.000554939	0	0	0	0
BA.5.2.16	0	0	0	0	0	0	0	0	0	0	0	0	0	0	0	0	0	0	0	0	0	0	0	0.000137476	0	0	0	0	0	0	0	0	0	0	0	0	0	0	0	0	0	0	0	0	0	0	0	0	0
BE.1.1.2	0	0	0	0	0	0	0	0	0	0	0	0	0	0	0	0	0	0	0	0	0	0	0	6.8738e-05	0	0	0	0	0	0	0	0	0	0	0	0	0	0	0	0	0	0	0	0	0	0	0	0	0
BA.4	0	0	0.000263458	0.000532765	0	0	0	0	0	0	0	0	0	0	0	0	0	0	0	0	0	0	0	0.00034369	0	0	0	0	0	0.000773096	0	0	0	0	0	0	0	0	0	0	0	0	0	0	0.00110988	0	0	0	0.00455023
XBB.1.5.106	0	0	0	0	0	0	0	0	0	0	0	0	0	0	0	0	0	0	0	0	0	0	0	0	0	0	0	0	0	0	0	0	0	0	0	0	0	0	0	0	0	0	0	0	0	0	0	0	0
BN.3	0	0	0	0	0	0	0	0	0	0	0	0	0	0	0	0	0	0	0	0	0	0	0.00226244	6.8738e-05	0	0	0	0	0	0	0	0	0	0	0	0	0	0	0	0	0	0	0	0	0	0	0	0	0
BA.2.3	0	0	0	0	0	0	0	0	0	0	0	0	0	0	0	0	0	0.000226398	0	0	0	0	0	0.000137476	0	0	0	0	0	0.000386548	0	0	0	0	0	0	0	0	0	0	0	0	0	0	0.00110988	0	0	0	0
BQ.1.1.25	0	0	0	0	0	0	0	0	0	0	0	0	0	0	0	0	0	0	0	0	0	0	0	0	0	0	0	0	0	0	0	0	0	0	0	0	0	0	0	0	0	0	0	0	0	0	0	0	0
BF.1	0	0	0	0	0	0	0	0	0	0	0	0	0	0	0	0	0	0	0	0	0	0	0	0	0	0	0	0	0	0	0	0	0	0	0	0	0	0	0	0	0	0	0	0	0	0	0	0	0.000350018
BF.6	0	0	0	0	0	0	0	0	0	0	0	0	0	0	0	0	0	0	0	0	0	0	0	0	0	0	0	0	0	0	0	0	0	0	0	0	0	0	0	0	0	0	0	0	0	0	0	0	0.000350018
BK.1	0	0	0	0	0	0	0	0	0	0	0	0	0	0	0	0	0	0	0	0	0	0	0	0	0	0	0	0	0	0	0	0	0	0	0	0	0	0	0	0	0	0	0	0	0	0	0	0	0
BA.5	0	0.02	0.000878194	0	0	0	0	0	0	0	0	0	8.65726e-05	0	0	0	0	0.000226398	0.00611621	0	0	0	0	0.00158097	0	0	0	0	0	0.00154619	0	0.00112108	0	0	0	0	0	0	0.00209644	0	0	0	0	0.00575816	0.00110988	0	0	0.00304878	0.00945047
BE.1	0	0	0	0	0	0	0	0	0	0	0	0	0	0	0	0	0	0	0	0	0	0	0	0.000206214	0	0	0	0	0	0	0	0	0	0	0	0	0	0	0	0	0	0	0	0	0	0	0	0	0.000700035
BA.2.65	0	0	0	0	0	0	0	0	0	0	0.000375235	0	0	0	0	0	0	0	0	0	0	0	0	0	0	0	0	0	0	0	0	0	0	0	0	0	0	0	0	0	0	0	0	0	0	0	0	0	0
BA.2.3.21	0	0	0	0	0	0	0	0	0	0	0	0	0	0	0	0	0	0	0	0	0	0	0	0	0	0	0	0	0	0	0	0	0	0	0	0	0	0	0	0	0	0	0	0	0	0	0	0	0
BA.2.10.1	0	0	0.00175639	0	0	0	0	0	0	0	0.000750469	0	0	0	0	0	0	0	0	0	0	0	0	0.000137476	0	0	0	0	0	0.00270584	0	0	0	0	0	0	0	0	0	0	0	0	0	0	0.000554939	0.0336134	0	0	0.000700035
FU.2	0	0	0	0	0	0	0	0	0	0	0	0	0	0	0	0	0	0	0	0	0	0	0	0	0	0	0	0	0	0	0	0	0	0	0	0	0	0	0	0	0	0	0	0	0	0.00672269	0	0	0
BA.5.1.19	0	0	0	0	0	0	0	0	0	0	0	0	0	0	0	0	0	0	0	0	0	0	0	0.000274952	0	0	0	0	0	0	0	0	0	0	0	0	0	0	0	0	0	0	0	0	0	0	0	0	0
BA.5.3	0	0	0	0	0	0	0	0	0	0	0	0	0	0	0	0	0	0	0	0	0	0	0	6.8738e-05	0	0	0	0	0	0.000386548	0	0	0	0	0	0	0	0	0	0	0	0	0.0026455	0	0	0	0	0	0.00105005
BE.1.1.1	0	0	0	0	0	0	0	0	0	0	0	0	0.000173145	0	0	0	0	0	0	0	0	0	0	0.000206214	0	0	0	0	0	0.00309239	0.00163934	0	5.3859e-05	0.0119048	0	0	0	0	0.00104822	0	0	0	0	0	0	0	0	0	0.00770039
BA.2	0	0	0.0036006	0	0	0	0	0	0.00680272	0	0.000750469	0	8.65726e-05	0	0.0021645	0	0	0	0.00611621	0	0	0	0	0.00391806	0	0	0	0	0	0.000773096	0	0.00140135	5.3859e-05	0	0	0	0	0	0	0	0	0	0.0026455	0.000959693	0	0.0151261	0	0	0.0101505
GA.4	0	0	0	0	0	0	0	0	0	0	0	0	0	0	0	0	0	0	0	0	0	0	0	0	0	0	0	0	0	0	0	0	0	0	0	0	0	0	0	0	0	0	0	0	0	0	0	0	0
B.1.1.529	0	0	0	0.000266383	0	0	0	0	0	0	0	0	0	0	0	0	0	0	0	0	0	0	0	0.00034369	0	0	0	0	0	0	0	0.000840807	0	0	0	0	0	0	0	0	0	0	0	0	0	0.0235294	0	0	0
BA.2.75.3	0	0	0	0	0	0	0	0	0	0	0	0	0	0	0	0	0	0	0	0	0	0	0	6.8738e-05	0	0	0	0	0	0	0	0	0	0	0	0	0	0	0	0	0	0	0	0	0	0	0	0	0
BA.3	0	0	0	0	0	0	0	0	0	0	0	0	0	0	0	0	0	0	0	0	0	0	0	0	0	0	0	0	0	0	0	0	0	0	0	0	0	0	0	0	0	0	0	0	0	0.00168067	0	0	0
BE.11	0	0	0	0	0	0	0	0	0	0	0	0	0	0	0	0	0	0	0	0	0	0	0	0	0	0	0	0	0	0	0	0	0	0	0	0	0	0	0	0	0	0	0	0	0	0	0	0	0
BF.20	0	0	0	0	0	0	0	0	0	0	0	0	0	0	0	0	0	0	0	0	0	0	0	0	0	0	0	0	0	0	0	0	0	0	0	0	0	0	0	0	0	0	0	0	0	0	0	0	0.000350018
BA.5.7	0	0	0	0	0	0	0	0	0	0	0	0	0	0	0	0	0	0	0	0	0	0	0	0	0	0	0	0	0	0	0	0	0	0	0	0	0	0	0	0	0	0	0	0	0.00110988	0	0	0	0
AY.4	0	0	0	0	0	0	0	0	0	0	0	0	0	0	0	0	0	0	0	0	0	0	0	0	0	0	0	0	0	0.000386548	0	0	0	0	0	0	0	0	0	0	0	0	0	0	0	0	0	0	0
BA.2.78	0	0	0	0	0	0	0	0	0	0	0	0	0	0	0	0	0	0	0	0	0	0	0	0	0	0	0	0	0	0	0	0	0	0	0	0	0	0	0	0	0	0	0	0	0	0	0	0	0.000350018
AY.25	0	0	0	0	0	0	0	0	0	0	0	0	0	0	0	0	0	0	0	0	0	0	0	0	0	0	0	0	0	0	0	0	0	0	0	0	0	0	0	0	0	0	0	0	0	0	0	0	0
AY.103	0	0	0	0	0	0	0	0	0	0	0	0	0	0	0	0	0	0	0	0	0	0	0	0	0	0	0	0	0	0	0	0	0	0	0	0	0	0	0	0	0	0	0	0	0	0	0	0	0
BA.2.63	0	0	0	0	0	0	0	0	0	0	0	0	0	0	0	0	0	0	0	0	0	0	0	0	0	0	0	0	0	0	0	0	0	0	0	0	0	0	0	0	0	0	0	0	0	0	0	0	0.000350018
B	0	0	0	0	0	0	0	0	0	0	0	0	0	0	0	0	0	0	0	0	0	0	0	0	0	0	0	0	0	0	0	0.000840807	0	0	0	0	0	0	0	0	0	0	0	0	0.00166482	0.0218487	0	0	0
B.1.1.161	0	0	0	0	0	0	0	0	0	0	0	0	0	0	0	0	0	0	0	0	0	0	0	0	0	0	0	0	0	0	0	0	0	0	0	0	0	0	0	0	0	0	0	0	0	0.00168067	0	0	0
A	0	0	0	0	0	0	0	0	0	0	0	0	0	0	0	0	0	0	0	0	0	0	0	0	0	0	0	0	0	0	0	0	0	0	0	0	0	0	0	0	0	0	0	0	0	0.00168067	0	0	0
[truncated: 57 more columns]

## Sheet: fig6e_2
Pango lineage	antigenic_score	rank	frequency	WHO_label	zscore	significant
BF.28	23.9807	1	1.74312e-05	Omicron		no
GJ.4	23.2804	2	2.9052e-05	Non Variant of Concern		no
DV.6.1	22.8442	3	2.9052e-05	Non Variant of Concern		no
JP.1	22.6405	4	5.81041e-06	Non Variant of Concern		no
DV.1.1	22.6051	5	0.00201621	Non Variant of Concern	2.63174	yes
XBB.1.9.6	22.5586	6	1.74312e-05	Non Variant of Concern		no
DV.5	22.4677	7	0.000156881	Non Variant of Concern		no
FK.1.3.1	22.3842	8	1.74312e-05	Non Variant of Concern		no
DV.6.2	22.3544	9	4.64833e-05	Non Variant of Concern		no
BN.1.3.4	22.3403	10	4.64833e-05	Non Variant of Concern		no
CA.5	22.1585	11	5.81041e-06	Non Variant of Concern		no
FK.1.3	22.126	12	5.81041e-05	Non Variant of Concern		no
XBB.1.14.1	22.1164	13	0.00013945	Non Variant of Concern		no
XBB.1.29	22.1098	14	4.64833e-05	Non Variant of Concern		no
FK.1.2.2	22.0349	15	5.22937e-05	Non Variant of Concern		no
CH.1.1.21	22.0231	16	5.22937e-05	Non Variant of Concern		no
EP.1.1.1	22.0007	17	5.81041e-06	Non Variant of Concern		no
FG.1	21.941	18	5.22937e-05	Non Variant of Concern		no
FK.1.1	21.9391	19	7.55353e-05	Non Variant of Concern		no
HU.1	21.9227	20	5.81041e-06	Non Variant of Concern		no
FK.1.5	21.9177	21	1.74312e-05	Non Variant of Concern		no
BN.1.3.13	21.8792	22	6.39145e-05	Non Variant of Concern		no
XBB.1.5.53	21.7604	23	5.81041e-06	Non Variant of Concern		no
XBB.1.48	21.7519	24	2.9052e-05	Non Variant of Concern		no
DV.7	21.7483	25	0.000319572	Non Variant of Concern		no
BN.1.3.2	21.7028	26	0.000976148	Non Variant of Concern		no
DV.4	21.672	27	0.000209175	Non Variant of Concern		no
BA.2.9	21.6621	28	1.16208e-05	Omicron		no
FK.1.4	21.6535	29	1.16208e-05	Non Variant of Concern		no
XBB.2.6.1	21.6527	30	8.71561e-05	Non Variant of Concern		no
XCA	21.6394	31	0.000168502	Non Variant of Concern		no
DS.1	21.619	32	0.000366056	Non Variant of Concern		no
GW.2	21.6169	33	0.000104587	Non Variant of Concern		no
FR.1	21.5948	34	0.000598472	Non Variant of Concern		no
FK.1	21.5873	35	0.000337004	Non Variant of Concern		no
XBB.1.5.94	21.5819	36	0.000156881	Non Variant of Concern		no
EG.1.7	21.5765	37	1.74312e-05	Non Variant of Concern		no
HE.1	21.5188	38	1.16208e-05	Non Variant of Concern		no
XBB.2.5	21.4948	39	0.000255658	Non Variant of Concern		no
HQ.1	21.4644	40	5.81041e-06	Non Variant of Concern		no
XBB.6	21.4634	41	5.81041e-06	Non Variant of Concern		no
FK.1.2	21.4488	42	0.000127829	Non Variant of Concern		no
GM.1	21.4191	43	5.81041e-06	Non Variant of Concern		no
FZ.1.1	21.3969	44	5.81041e-06	Non Variant of Concern		no
XBB.2.6.3	21.3813	45	3.48624e-05	Non Variant of Concern		no
FT.2	21.3777	46	1.16208e-05	Non Variant of Concern		no
FL.4.1	21.37	47	4.64833e-05	Non Variant of Concern		no
BM.4	21.3409	48	5.81041e-06	Omicron		no
EP.1.1	21.3167	49	2.9052e-05	Non Variant of Concern		no
GW.4	21.2985	50	1.74312e-05	Non Variant of Concern		no
XBB.1.5.41	21.2968	51	0.000110398	Non Variant of Concern		no
XBB.1.13.1	21.2914	52	8.13457e-05	Non Variant of Concern		no
XBB.1.27	21.2819	53	1.74312e-05	Non Variant of Concern		no
DV.1	21.2558	54	0.000679818	Non Variant of Concern		no
BN.1.10	21.2413	55	0.000894803	Non Variant of Concern		no
BM.1.1.4	21.2368	56	2.32416e-05	Non Variant of Concern		no
XBB.1.9.5	21.214	57	0.000493885	Non Variant of Concern		no
DV.2	21.1889	58	0.000505505	Non Variant of Concern		no
XBB.1.26	21.1677	59	2.32416e-05	Non Variant of Concern		no
CH.1.1.20	21.1669	60	5.81041e-05	Non Variant of Concern		no
HJ.1	21.1635	61	0.000197554	Non Variant of Concern		no
BL.6	21.1387	62	0.000116208	Non Variant of Concern		no
CJ.1.1	21.115	63	0.000191743	Non Variant of Concern		no
CH.1.1.8	21.1039	64	0.000400918	Non Variant of Concern		no
FT.3	21.0927	65	0.000104587	Non Variant of Concern		no
BN.1.3.11	21.064	66	0.000104587	Non Variant of Concern		no
XBB.1.31	21.0519	67	5.81041e-06	Non Variant of Concern		no
XBF.10	21.0469	68	3.48624e-05	Non Variant of Concern		no
CM.8.1.1	21.0427	69	0.000151071	Non Variant of Concern		no
XBD	21.0419	70	2.32416e-05	Non Variant of Concern		no
CH.1.1.9	21.0279	71	0.000244037	Non Variant of Concern		no
XBB.2.11	21.0253	72	5.22937e-05	Non Variant of Concern		no
CH.1.1.6	21.0196	73	0.00105749	Non Variant of Concern	1.65668	yes
DV.3	21.0146	74	0.000697249	Non Variant of Concern		no
FS.1	21.0037	75	0.000180123	Non Variant of Concern		no
CH.1.1.3	20.993	76	0.000865751	Non Variant of Concern		no
CM.7.1	20.9814	77	2.32416e-05	Non Variant of Concern		no
GU.1	20.9703	78	0.000104587	Non Variant of Concern		no
CH.1.1.23	20.9552	79	7.55353e-05	Non Variant of Concern		no
XBP	20.951	80	0.000122019	Non Variant of Concern		no
BN.1.1.1	20.947	81	0.00070887	Non Variant of Concern		no
XBB.2.2	20.9382	82	6.39145e-05	Non Variant of Concern		no
XBB.1.37	20.9372	83	8.71561e-05	Non Variant of Concern		no
BN.1.7	20.923	84	0.000761163	Non Variant of Concern		no
XBB.1.38.1	20.9229	85	0.000185933	Non Variant of Concern		no
EM.1	20.9206	86	0.00128991	Non Variant of Concern	1.59577	yes
XBB.8.2	20.8947	87	5.81041e-06	Non Variant of Concern		no
HH.1	20.8928	88	1.16208e-05	Non Variant of Concern		no
EG.4.1	20.8756	89	5.81041e-06	Non Variant of Concern		no
XBB.7	20.8703	90	4.64833e-05	Non Variant of Concern		no
CH.1.1.17	20.8591	91	0.00028471	Non Variant of Concern		no
CH.1.1.18	20.8485	92	0.000389297	Non Variant of Concern		no
FL.26.1	20.8436	93	5.81041e-06	Non Variant of Concern		no
BN.1.11	20.8353	94	0.00028471	Non Variant of Concern		no
BN.1.5.2	20.8206	95	0.000133639	Non Variant of Concern		no
EJ.1	20.8182	96	8.13457e-05	Non Variant of Concern		no
FW.1	20.7904	97	2.9052e-05	Non Variant of Concern		no
FL.1.3	20.7902	98.5	5.81041e-06	Non Variant of Concern		no
FL.1.1	20.7902	98.5	3.48624e-05	Non Variant of Concern		no
GH.1	20.7845	100	2.9052e-05	Non Variant of Concern		no
DV.3.1	20.7433	101	0.0002789	Non Variant of Concern		no
EG.1.3	20.7171	102	0.000470643	Non Variant of Concern		no
CH.1.1.1	20.7014	103	0.011952	Non Variant of Concern	1.46097	yes
XBB.1.4.1	20.6944	104	0.000249847	Non Variant of Concern		no
DV.8	20.6907	105	9.87769e-05	Non Variant of Concern		no
XBB.1.9.3	20.6904	106	0.000453212	Non Variant of Concern		no
FL.1.2	20.6861	107	3.48624e-05	Non Variant of Concern		no
BN.1.1	20.6859	108	0.000778594	Non Variant of Concern		no
EG.5.2	20.6819	109.5	5.81041e-06	Non Variant of Concern		no
EG.6.1	20.6819	109.5	5.81041e-06	Non Variant of Concern		no
EP.2	20.6804	111	8.13457e-05	Non Variant of Concern		no
DV.6	20.6798	112	0.00614741	Non Variant of Concern	1.44769	yes
XBB.2.3.6	20.6616	113	0.000110398	Non Variant of Concern		no
CH.1.1.16	20.6568	114	0.000337004	Non Variant of Concern		no
XBB.1.47.1	20.6478	115	1.16208e-05	Non Variant of Concern		no
CM.1	20.6409	116	1.16208e-05	Non Variant of Concern		no
XBB.1.39	20.6297	117	1.74312e-05	Non Variant of Concern		no
GR.1	20.6284	118	1.16208e-05	Non Variant of Concern		no
XBB.3.1	20.6077	119	5.81041e-06	Non Variant of Concern		no
XBB.2.3.1	20.6062	120	0.000313762	Non Variant of Concern		no
CH.1.1.7	20.5986	121	0.000981959	Non Variant of Concern		no
XBB.2.3.14	20.5986	122	6.39145e-05	Non Variant of Concern		no
FV.1	20.5971	123	1.16208e-05	Non Variant of Concern		no
XBB.1.3	20.5852	124	3.48624e-05	Non Variant of Concern		no
GP.1	20.5843	125	0.000185933	Non Variant of Concern		no
BA.2.75.2	20.5789	126	4.64833e-05	Omicron		no
FD.1.1	20.574	127	0.000261468	Non Variant of Concern		no
XBB.1.5.68	20.5702	128	1.74312e-05	Non Variant of Concern		no
FK.1.2.1	20.5633	129	0.000209175	Non Variant of Concern		no
FJ.1	20.5627	130	0.000232416	Non Variant of Concern		no
XBB.1.42	20.5623	131	1.16208e-05	Non Variant of Concern		no
XBB.1.24.2	20.5477	132	3.48624e-05	Non Variant of Concern		no
XBB.1.38	20.5442	133	0.000162691	Non Variant of Concern		no
XBB.1.19.1	20.5428	134	0.000133639	Non Variant of Concern		no
CH.1.1.10	20.5308	135	0.00119694	Non Variant of Concern	1.35606	yes
XBB.1.5.35	20.5306	136	0.00152814	Non Variant of Concern	1.35594	yes
XBB.1.24.1	20.5231	137	3.48624e-05	Non Variant of Concern		no
CM.2.1	20.5144	138	1.74312e-05	Non Variant of Concern		no
FL.1.7	20.5119	139	5.81041e-06	Non Variant of Concern		no
GQ.1	20.511	140	1.74312e-05	Non Variant of Concern		no
XBF.8.1	20.5016	141	0.000180123	Non Variant of Concern		no
EJ.3	20.4999	142	0.000307952	Non Variant of Concern		no
CH.1.1.4	20.4975	143	2.32416e-05	Non Variant of Concern		no
EG.1.2	20.4891	144	0.000958717	Non Variant of Concern		no
[truncated: 949 more rows]

## Sheet: fig6f_1
	AE	AR	AT	AU	AW	BD	BE	BG	BH	BN	BR	BW	CA	CD	CH	CL	CM	CN	CO	CR	CW	CY	CZ	DE	DK	DO	EC	EE	EG	ES	FI	FR	GB	GE	GF	GH	GI	GP	GR	GT	HK	HR	ID	IE	IL	IN	IR	IS	IT
[truncated: 1,077 more rows]
[truncated: 57 more columns]

[truncated: 1 more sheets: fig6f_2]
